# Supplementary material for: Conformational dynamics, RNA binding, and phase separation regulate the multifunctionality of rabies virus P protein
Source: Nat Commun. 2025 Oct 29;16:9491. doi: 10.1038/s41467-025-65223-y (PMC12589655; doi:10.1038/s41467-025-65223-y)
Supplement: Supplementary file 4 — Supplementary Data 1 [file 41467_2025_65223_MOESM4_ESM.xlsx]

## Sheet: Sheet1
Supplementary Table 1 - Proteins identified by immunoprecipitation–mass spectrometry (IP-MS) of GFP-P1 and GFP-P3 in HEK-293T cells					Note: Statistical significance was assessed using two-sided, unpaired t-tests in Perseus on log₂-transformed LFQ intensities, with missing values imputed. Hits were considered significant at p < 0.05 and log₂ fold change > 1.
IP-MS have been deposited to the ProteomeXchange Consortium dataset identifier PXD064752
Single gene name	Gene names	Protein IDs	Majority protein IDs	Protein names	log2 LFQ_GFP_1	log2 LFQ_GFP_2	log2 LFQ_GFP_3	log2 LFQ_GFP_4	log2 LFQ_P1_1	log2 LFQ_P1_2	log2 LFQ_P1_3	log2 LFQ_P1_4	log2 LFQ_P3_1	log2 LFQ_P3_2	log2 LFQ_P3_3	log2 LFQ_P3_4	GFPvsP1_neg_log10_p_value	GFPvsP1_log2_fold_change	GFPvsP3_neg_log10_p_value	GFPvsP3_log2_fold_change	P1vsP3_neg_log10_p_value	P1vsP3_log2_fold_change	Peptide counts (all)	Peptide counts (razor+unique)	Peptide counts (unique)	Number of proteins	Peptides	Razor + unique peptides	Unique peptides	Peptides GFP_1	Peptides GFP_2	Peptides GFP_3	Peptides GFP_4	Peptides P1_1	Peptides P1_2	Peptides P1_3	Peptides P1_4	Peptides P3_1	Peptides P3_2	Peptides P3_3	Peptides P3_4	Razor + unique peptides GFP_1	Razor + unique peptides GFP_2	Razor + unique peptides GFP_3	Razor + unique peptides GFP_4	Razor + unique peptides P1_1	Razor + unique peptides P1_2	Razor + unique peptides P1_3	Razor + unique peptides P1_4
GFP (added)	GFP (added)			GFP (added)	28.4388	38.5819	31.718	35.8492	36.3508	30.8221	32.62	31.3359	33.3134	30.7245	32.61	29.3881	0.126587	-0.864824	0.388335	-2.13798	0.357907	-1.27316	28	28	5	1	28	28	5	18	28	20	25	26	20	19	20	19	17	17	16	18	28	20	25	26	20	19	20
RABV_P (added)	RABV_P (added)			RABV_P (added)	17.2337	27.4224	27.9304	29.5119	38.2905	33.8931	34.9802	34.4203	35.2047	33.6234	35.086	32.347	1.79829	9.87143	1.60042	8.54066	0.509319	-1.33077	34;30	34;30	34;30	2	34	34	34	2	12	14	15	32	27	23	25	28	24	27	22	2	12	14	15	32	27	23	25
ABCF2	ABCF2	Q9UG63	Q9UG63	ATP-binding cassette sub-family F member 2	15.8023	15.8023	15.8023	15.8023	21.6722	18.3987	19.7789	19.874	20.0089	15.8023	20.8701	15.8023	3.07253	4.12865	0.86413	2.31862	0.560348	-1.81003	8	8	8	1	8	8	8	0	0	0	1	7	2	6	3	3	1	4	0	0	0	0	1	7	2	6	3
ABT1	ABT1	Q9ULW3	Q9ULW3	Activator of basal transcription 1	15.8023	15.8023	15.8023	15.8023	22.9708	18.9773	21.0368	19.6371	21.7075	19.7615	21.3349	15.8023	2.81772	4.85323	1.53491	3.84926	0.254353	-1.00397	6	6	6	1	6	6	6	0	0	0	0	5	3	4	4	4	3	4	0	0	0	0	0	5	3	4	4
ACLY	ACLY	P53396	P53396	ATP-citrate synthase	19.6211	20.0466	15.8023	20.8357	21.9301	19.6605	20.0266	20.0446	20.3731	20.0192	20.4209	19.6495	0.496606	1.33905	0.403524	1.03923	0.22125	-0.299819	10	10	10	1	10	10	10	5	6	2	3	5	5	6	6	5	3	4	4	5	6	2	3	5	5	6	6
ACO2	ACO2	Q99798	Q99798	Aconitate hydratase, mitochondrial	19.7905	15.8023	19.6465	20.3493	15.8023	19.6985	15.8023	19.5734	15.8023	19.6927	15.8023	19.7657	0.329789	-1.17803	0.309522	-1.1314	0.00989313	0.0466285	3	3	3	1	3	3	3	2	0	2	3	0	2	1	3	1	2	2	2	2	0	2	3	0	2	1	3
ACTA1	ACTA1;ACTA2;ACTG2;ACTC1	P68133;P62736;P63267;P68032	P68133;P62736;P63267;P68032	Actin, alpha skeletal muscle;Actin, alpha skeletal muscle, intermediate form;Actin, aortic smooth muscle;Actin, aortic smooth muscle, intermediate form;Actin, gamma-enteric smooth muscle;Actin, gamma-enteric smooth muscle, intermediate form;Actin, alpha cardiac muscle 1;Actin, alpha cardiac muscle 1, intermediate form	21.6228	15.8023	15.8023	15.8023	15.8023	21.0399	15.8023	21.4029	15.8023	21.3731	21.1451	21.2247	0.237517	1.25442	0.628385	2.62887	0.273727	1.37445	14;14;14;14	3;3;3;3	3;3;3;3	4	14	3	3	12	11	11	12	11	13	12	13	12	13	13	12	2	2	1	1	1	2	1	2
ACTB	ACTB;ACTG1	P60709;P63261;Q6S8J3;A5A3E0;P0CG38;Q562R1;P0CG39;Q9BYX7	P60709;P63261	Actin, cytoplasmic 1;Actin, cytoplasmic 1, N-terminally processed;Actin, cytoplasmic 2;Actin, cytoplasmic 2, N-terminally processed	26.4846	26.9384	26.0996	26.6737	27.0875	26.4849	26.8195	26.5852	26.7421	26.3537	26.7238	26.3981	0.384781	0.195196	0.00875147	0.00533104	0.515098	-0.189865	18;17;6;6;5;4;3;2	18;17;6;6;5;4;3;2	7;6;1;1;1;0;1;1	8	18	18	7	16	16	16	18	14	16	15	15	16	16	16	16	16	16	16	18	14	16	15	15
ACTN4	ACTN4	O43707;Q08043;P35609;Q9H254	O43707	Alpha-actinin-4	20.4799	20.3489	20.1635	20.7386	20.594	20.4342	20.6581	20.3333	20.707	20.3608	20.1157	20.4982	0.201384	0.0721445	0.0242853	-0.0123162	0.236502	-0.0844607	10;2;1;1	10;2;1;1	7;0;0;1	4	10	10	7	9	4	9	7	3	10	7	5	4	9	7	9	9	4	9	7	3	10	7	5
ACTR2	ACTR2	P61160	P61160	Actin-related protein 2	15.8023	15.8023	19.2215	19.6384	15.8023	19.5597	20.0382	20.4294	20.4783	19.0334	20.4042	19.6701	0.392719	1.34127	1.07305	2.28036	0.362739	0.939098	5	5	5	1	5	5	5	1	0	4	4	0	2	3	5	3	4	3	4	1	0	4	4	0	2	3	5
ACTR3	ACTR3	P61158	P61158	Actin-related protein 3	19.739	15.8023	19.5881	19.6255	15.8023	15.8023	15.8023	19.5528	15.8023	15.8023	15.8023	19.5113	0.705111	-1.9488	0.714308	-1.95919	0.00262487	-0.0103807	4	4	4	1	4	4	4	4	0	3	3	0	2	1	3	2	1	1	3	4	0	3	3	0	2	1	3
ADD1	ADD1	P35611	P35611	Alpha-adducin	19.5387	15.8023	15.8023	15.8023	15.8023	19.7489	20.1235	20.4849	20.2519	15.8023	20.2177	19.848	0.796938	2.30352	0.797788	2.29358	0.00215784	-0.00993252	4	4	4	1	4	4	4	2	0	1	1	1	2	2	3	3	1	3	3	2	0	1	1	1	2	2	3
ADO	ADO	Q96SZ5	Q96SZ5	2-aminoethanethiol dioxygenase	15.8023	21.127	15.8023	20.6235	22.5793	21.1845	21.9426	21.3654	22.0181	21.2123	22.0305	15.8023	1.20436	3.42917	0.404542	1.92705	0.43777	-1.50212	3	3	3	1	3	3	3	0	2	1	3	3	2	2	3	3	3	3	1	0	2	1	3	3	2	2	3
AFG3L2	AFG3L2	Q9Y4W6	Q9Y4W6	AFG3-like protein 2	19.2843	15.8023	15.8023	18.7051	22.1227	18.8681	20.6393	20.2595	21.4527	19.5296	21.0605	19.8066	1.44009	3.0739	1.58812	3.06386	0.00410447	-0.0100393	5	5	5	1	5	5	5	2	1	1	3	5	3	4	4	5	2	3	2	2	1	1	3	5	3	4	4
AGK	AGK	Q53H12	Q53H12	Acylglycerol kinase, mitochondrial	19.5662	21.0974	15.8023	15.8023	23.2266	15.8023	20.6693	15.8023	20.856	19.6037	20.6206	19.3541	0.13321	0.808059	0.713294	2.04156	0.269753	1.2335	7	7	7	1	7	7	7	3	5	2	1	5	1	3	1	4	2	4	2	3	5	2	1	5	1	3	1
AHCY	AHCY	P23526	P23526	Adenosylhomocysteinase	20.8148	21.5682	20.5383	21.326	21.5586	20.6748	21.6066	20.9377	21.5016	20.562	21.2725	20.7938	0.154301	0.132607	0.0317334	-0.0293674	0.203403	-0.161974	9	9	9	1	9	9	9	6	7	6	6	6	7	6	6	6	6	7	6	6	7	6	6	6	7	6	6
AHNAK	AHNAK	Q09666	Q09666	Neuroblast differentiation-associated protein AHNAK	20.5411	21.1941	20.6211	22.1742	20.8069	21.1601	21.4411	19.8209	21.1303	21.1742	20.897	21.587	0.258211	-0.325378	0.0564542	0.0644665	0.460646	0.389845	12	12	12	1	12	12	12	5	3	5	9	3	5	3	2	5	7	6	4	5	3	5	9	3	5	3	2
AIFM1	AIFM1	O95831	O95831	Apoptosis-inducing factor 1, mitochondrial	19.8701	21.5377	20.3613	20.9688	23.731	21.3588	22.0636	21.5018	21.8765	21.1635	21.7676	21.0786	1.19178	1.47931	0.968923	0.787042	0.555052	-0.692266	10	10	10	1	10	10	10	5	6	4	5	8	3	7	6	5	6	6	5	5	6	4	5	8	3	7	6
AIMP1	AIMP1	Q12904	Q12904	Aminoacyl tRNA synthase complex-interacting multifunctional protein 1;Endothelial monocyte-activating polypeptide 2	18.867	23.3218	18.7205	20.9868	22.7036	19.1094	21.7329	20.6574	21.5505	20.6357	21.835	19.533	0.168045	0.576817	0.129911	0.414505	0.0619582	-0.162312	7	7	7	1	7	7	7	2	5	3	3	5	4	4	4	4	4	4	3	2	5	3	3	5	4	4	4
AK1	AK1	P00568	P00568	Adenylate kinase isoenzyme 1	18.8908	15.8023	19.2023	19.7076	15.8023	18.8168	15.8023	15.8023	15.8023	15.8023	15.8023	15.8023	0.787885	-1.84483	1.58868	-2.59846	0.44865	-0.753628	2	2	2	1	2	2	2	2	0	2	2	0	2	0	1	0	1	1	0	2	0	2	2	0	2	0	1
AK2	AK2	P54819	P54819	Adenylate kinase 2, mitochondrial;Adenylate kinase 2, mitochondrial, N-terminally processed	19.7009	15.8023	19.4398	15.8023	15.8023	19.4741	15.8023	19.8006	15.8023	19.6863	20.2444	19.3855	0.00722225	0.033493	0.310574	1.09326	0.295796	1.05977	2	2	2	1	2	2	2	2	0	2	1	1	2	1	2	1	2	2	2	2	0	2	1	1	2	1	2
AKR1C1	AKR1C1;AKR1C2;AKR1C3;AKR1C4	Q04828;P52895;P42330;P17516	Q04828;P52895;P42330;P17516	Aldo-keto reductase family 1 member C1;Aldo-keto reductase family 1 member C2;Aldo-keto reductase family 1 member C3;Aldo-keto reductase family 1 member C4	20.9842	15.8023	20.7304	21.2071	15.8023	20.8616	15.8023	15.8023	20.8979	20.71	21.4003	15.8023	0.700928	-2.61387	0.00392552	0.0216522	0.704016	2.63552	4;3;3;2	4;3;3;2	4;3;3;2	4	4	4	4	4	1	3	3	1	3	1	1	4	2	3	2	4	1	3	3	1	3	1	1
ALDH18A1	ALDH18A1	P54886	P54886	Delta-1-pyrroline-5-carboxylate synthase;Glutamate 5-kinase;Gamma-glutamyl phosphate reductase	19.4508	19.3979	19.441	19.9067	20.7899	19.2867	20.3044	19.7822	20.1598	19.8326	20.2123	15.8023	0.687516	0.4917	0.201149	-0.547325	0.410531	-1.03903	4	4	4	1	4	4	4	3	2	3	3	4	2	3	3	3	2	3	2	3	2	3	3	4	2	3	3
ALDH1B1	ALDH1B1	P30837	P30837	Aldehyde dehydrogenase X, mitochondrial	15.8023	19.143	18.2426	18.792	21.6125	18.6142	20.679	20.7082	20.9861	19.9362	20.9838	19.2688	1.29929	2.40849	1.42618	2.29875	0.0505185	-0.109741	4	4	4	1	4	4	4	1	2	3	3	3	2	3	3	2	3	3	2	1	2	3	3	3	2	3	3
ALDH2	ALDH2	P05091	P05091	Aldehyde dehydrogenase, mitochondrial	19.6259	15.8023	19.6458	19.5142	15.8023	15.8023	15.8023	15.8023	15.8023	15.8023	15.8023	15.8023	1.61886	-2.84474	1.61886	-2.84474	0	0	2	2	2	1	2	2	2	2	0	2	2	0	1	0	1	1	1	1	0	2	0	2	2	0	1	0	1
ALDOA	ALDOA	P04075	P04075	Fructose-bisphosphate aldolase A	22.3717	22.9929	22.2689	22.8841	22.7486	22.4905	22.8607	22.7395	22.6688	22.4488	22.6398	22.355	0.156331	0.0803819	0.204769	-0.101316	0.836608	-0.181698	13	13	12	1	13	13	12	10	10	10	10	6	8	8	8	5	10	7	9	10	10	10	10	6	8	8	8
ALYREF	ALYREF	Q86V81	Q86V81	THO complex subunit 4	20.6466	23.4164	19.471	21.9272	29.5939	26.264	27.9985	26.8492	27.785	27.4043	28.2411	26.0623	2.87124	6.31111	3.09053	6.0079	0.130998	-0.303216	10	10	10	1	10	10	10	5	6	3	5	9	9	9	9	8	10	10	7	5	6	3	5	9	9	9	9
AMY2A	AMY2A;AMY2B;AMY1A;AMY1C;AMY1B	P04746;P19961;P0DUB6;P0DTE8;P0DTE7	P04746;P19961;P0DUB6;P0DTE8;P0DTE7	Pancreatic alpha-amylase;Alpha-amylase 2B;Alpha-amylase 1A;Alpha-amylase 1C;Alpha-amylase 1B	20.5028	20.7784	20.5354	20.7964	15.8023	20.5024	21.1228	20.5607	15.8023	20.3378	20.7337	21.0147	0.411402	-1.15621	0.425621	-1.18113	0.00476709	-0.0249157	4;4;4;4;4	4;4;4;4;4	3;3;3;3;3	5	4	4	3	3	2	4	4	1	2	3	2	2	3	2	3	3	2	4	4	1	2	3	2
ANK1	ANK1	P16157	P16157	Ankyrin-1	21.5078	21.2822	21.2774	21.3736	21.6077	21.4961	21.3717	21.5192	21.5329	21.3896	21.5517	21.4867	0.977344	0.138439	1.03522	0.130005	0.0486657	-0.00843382	26	26	25	1	26	26	25	24	14	20	18	10	21	15	17	16	17	17	20	24	14	20	18	10	21	15	17
ANXA1	ANXA1	P04083	P04083	Annexin A1;Annexin Ac2-26	20.8498	21.7153	20.521	24.1621	20.4829	21.0789	21.4282	20.5953	22.058	20.9404	21.1837	21.6312	0.49005	-0.915733	0.160634	-0.358719	0.844948	0.557014	14	14	14	1	14	14	14	11	5	9	13	4	8	6	8	10	8	7	8	11	5	9	13	4	8	6	8
ANXA2	ANXA2;ANXA2P2	P07355;A6NMY6	P07355;A6NMY6	Annexin A2;Putative annexin A2-like protein	22.0561	22.4156	22.0014	22.9446	22.43	22.2564	22.7938	22.194	22.7628	22.3846	22.6356	22.314	0.0913754	0.0641069	0.294153	0.169812	0.252546	0.105705	16;12	16;12	16;12	2	16	16	16	13	12	13	15	11	14	15	13	15	14	14	13	13	12	13	15	11	14	15	13
ANXA5	ANXA5	P08758	P08758	Annexin A5	21.8476	21.9888	21.8017	22.0504	21.9678	21.9993	21.947	22.2059	22.209	22.0721	22.0648	22.0276	0.61284	0.107851	1.28702	0.171247	0.386741	0.0633969	6	6	6	1	6	6	6	6	5	6	6	3	5	4	4	5	6	5	5	6	5	6	6	3	5	4	4
ANXA6	ANXA6	P08133	P08133	Annexin A6	20.7873	20.6158	20.3759	20.6882	20.6371	20.8579	20.6152	20.877	20.6952	20.6291	20.8065	20.6065	0.537087	0.130002	0.285174	0.0675077	0.318431	-0.0624948	9	9	9	1	9	9	9	7	7	7	7	4	6	5	7	4	6	5	4	7	7	7	7	4	6	5	7
ANXA7	ANXA7	P20073	P20073	Annexin A7	18.6852	15.8023	18.4716	19.2325	15.8023	15.8023	15.8023	15.8023	15.8023	15.8023	15.8023	15.8023	1.58227	-2.2456	1.58227	-2.2456	0	0	2	2	2	1	2	2	2	2	1	2	2	0	1	1	1	1	1	0	1	2	1	2	2	0	1	1	1
AP2A1	AP2A1;AP2A2	O95782;O94973	O95782;O94973	AP-2 complex subunit alpha-1;AP-2 complex subunit alpha-2	18.4278	15.8023	18.4054	18.62	15.8023	18.5999	15.8023	18.6045	15.8023	18.3212	18.5604	15.8023	0.235153	-0.611623	0.282782	-0.692318	0.0248014	-0.0806956	2;2	2;2	2;2	2	2	2	2	2	1	2	2	1	2	1	2	2	2	2	1	2	1	2	2	1	2	1	2
APOO	APOO	Q9BUR5	Q9BUR5	MICOS complex subunit MIC26	15.8023	15.8023	15.8023	15.8023	22.5458	18.9997	21.3646	15.8023	20.8574	15.8023	20.4898	15.8023	1.39412	3.8758	0.871501	2.43566	0.293836	-1.44014	2	2	2	1	2	2	2	0	0	1	1	2	2	2	1	2	2	2	1	0	0	1	1	2	2	2	1
ARF3	ARF3;ARF1	P61204;P84077;P84085	P61204;P84077	ADP-ribosylation factor 3;ADP-ribosylation factor 1	22.0214	22.1034	21.9888	22.1627	22.279	22.0275	22.3208	22.1538	22.5267	22.1732	22.3148	22.0163	0.816312	0.1262	0.815065	0.188657	0.193527	0.0624566	5;5;2	5;5;2	4;4;1	3	5	5	4	4	3	4	4	3	3	3	3	4	4	3	4	4	3	4	4	3	3	3	3
ARG1	ARG1	P05089	P05089	Arginase-1	15.8023	21.5824	20.7102	22.4382	22.1882	15.8023	22.5941	15.8023	22.3754	21.7909	21.5885	15.8023	0.165722	-1.03655	0.04161	0.255985	0.210152	1.29254	6	6	6	1	6	6	6	1	2	3	6	2	1	4	1	5	4	2	0	1	2	3	6	2	1	4	1
ARPC2	ARPC2	O15144	O15144	Actin-related protein 2/3 complex subunit 2	20.4215	15.8023	20.3538	20.9529	15.8023	15.8023	15.8023	15.8023	15.8023	15.8023	15.8023	15.8023	1.60914	-3.58033	1.60914	-3.58033	0	0	3	3	3	1	3	3	3	2	1	3	3	0	1	1	1	0	1	0	1	2	1	3	3	0	1	1	1
ARPC4	ARPC4	P59998	P59998	Actin-related protein 2/3 complex subunit 4	20.233	15.8023	19.4098	20.4691	21.594	20.1735	20.8151	20.69	20.7914	20.4516	20.9951	20.0145	0.817654	1.8396	0.696467	1.58459	0.293019	-0.255009	4	4	4	1	4	4	4	4	2	4	3	3	4	4	4	4	4	4	4	4	2	4	3	3	4	4	4
ATAD3A	ATAD3A	Q9NVI7	Q9NVI7	ATPase family AAA domain-containing protein 3A	17.1211	19.4497	18.6335	20.7664	27.1235	23.5409	25.5293	24.9046	26.0082	24.763	25.9838	22.1494	2.97669	6.28187	2.53959	5.73342	0.182821	-0.548452	35	35	11	1	35	35	11	4	8	6	9	31	22	22	21	26	25	29	14	4	8	6	9	31	22	22	21
ATAD3B	ATAD3B	Q5T9A4	Q5T9A4	ATPase family AAA domain-containing protein 3B	15.8023	20.6394	15.8023	15.8023	26.0202	20.9875	22.8943	21.9415	24.0623	22.7181	24.0132	15.8023	1.97139	5.94927	1.03633	4.63736	0.235115	-1.31191	29	7	4	1	29	7	4	4	6	5	7	25	19	17	19	22	20	25	11	1	2	1	1	5	4	3	5
ATP1A1	ATP1A1	P05023;P50993;Q13733;P54707;P20648	P05023	Sodium/potassium-transporting ATPase subunit alpha-1	21.2117	22.4998	20.7772	21.7453	24.3416	21.4682	23.2895	22.8408	23.2015	21.9408	23.0124	22.2576	1.05427	1.42653	1.14703	1.0446	0.23085	-0.381933	18;6;3;2;2	18;6;3;2;2	11;0;0;0;0	5	18	18	11	14	11	11	12	15	12	15	16	17	13	16	11	14	11	11	12	15	12	15	16
ATP1A3	ATP1A3	P13637	P13637	Sodium/potassium-transporting ATPase subunit alpha-3	19.2011	18.7449	19.0003	15.8023	15.8023	19.0371	15.8023	18.8231	15.8023	18.811	15.8023	19.263	0.282405	-0.820937	0.254424	-0.767493	0.01385	0.0534434	9	2	2	1	9	2	2	9	8	9	6	6	8	6	8	6	8	5	7	2	2	2	1	1	2	0	2
ATP1B3	ATP1B3	P54709	P54709	Sodium/potassium-transporting ATPase subunit beta-3	19.1634	23.0087	18.0333	19.7673	24.5365	18.4436	21.7428	19.0391	21.1129	19.6987	22.0964	18.6447	0.215072	0.947316	0.111595	0.394994	0.130558	-0.552321	9	9	9	1	9	9	9	2	7	4	4	8	3	6	3	5	6	6	4	2	7	4	4	8	3	6	3
ATP2A2	ATP2A2;ATP2A1	P16615;O14983;Q93084	P16615;O14983	Sarcoplasmic/endoplasmic reticulum calcium ATPase 2;Sarcoplasmic/endoplasmic reticulum calcium ATPase 1	19.7328	15.8023	19.0978	15.8023	22.4615	19.3308	21.4686	21.144	21.6695	19.3366	21.4626	20.1418	1.51901	3.49242	1.3686	3.04383	0.208132	-0.448591	9;5;1	9;5;1	9;5;1	3	9	9	9	4	1	4	2	8	6	7	6	7	7	7	5	4	1	4	2	8	6	7	6
ATP5F1A	ATP5F1A	P25705	P25705	ATP synthase subunit alpha, mitochondrial	22.586	23.7632	22.6112	23.4694	25.7149	23.1242	24.596	23.6469	24.1041	23.273	23.8908	22.9233	0.91768	1.16304	0.496131	0.440329	0.528518	-0.722716	20	20	20	1	20	20	20	16	16	16	17	19	18	17	17	19	16	18	15	16	16	16	17	19	18	17	17
ATP5F1B	ATP5F1B	P06576	P06576	ATP synthase subunit beta, mitochondrial	21.9172	22.6446	21.6623	22.0284	23.7366	21.7929	23.1131	22.3418	22.1599	21.6718	22.194	22.102	0.697603	0.682963	0.0450829	-0.0311785	0.799103	-0.714141	18	18	18	1	18	18	18	15	16	12	11	13	12	13	12	9	11	13	9	15	16	12	11	13	12	13	12
ATP5F1C	ATP5F1C	P36542	P36542	ATP synthase subunit gamma, mitochondrial	20.4666	22.0748	20.4936	21.3686	23.7989	20.7553	22.0234	21.2978	22.3644	21.597	22.4644	20.6828	0.521137	0.867941	0.557618	0.676256	0.0891973	-0.191685	6	6	6	1	6	6	6	4	4	4	4	4	3	5	4	5	4	4	3	4	4	4	4	4	3	5	4
ATP5F1D	ATP5F1D	P30049	P30049	ATP synthase subunit delta, mitochondrial	18.7384	15.8023	15.8023	15.8023	23.8449	19.3851	23.7547	22.5924	21.9614	20.3732	22.1161	21.9712	2.42982	5.85796	3.02369	5.06915	0.294013	-0.788805	2	2	2	1	2	2	2	2	2	1	1	2	2	2	2	2	2	2	2	2	2	1	1	2	2	2	2
ATP5F1E	ATP5F1E;ATP5F1EP2	P56381;Q5VTU8	P56381;Q5VTU8	ATP synthase subunit epsilon, mitochondrial;ATP synthase subunit epsilon-like protein, mitochondrial	19.8798	15.8023	21.3725	15.8023	24.7545	24.17	23.9863	24.6272	24.3394	24.1713	24.6987	22.5527	2.28997	6.1703	2.05276	5.7263	0.379963	-0.444	2;2	2;2	2;2	2	2	2	2	2	2	2	2	2	2	2	2	2	2	2	2	2	2	2	2	2	2	2	2
ATP5ME	ATP5ME	P56385	P56385	ATP synthase subunit e, mitochondrial;ATP synthase subunit e, mitochondrial, N-terminally processed	21.0521	23.5686	22.2406	22.9275	25.8206	24.6749	25.5227	25.4816	25.0549	24.9158	25.7458	24.7146	2.58845	2.92775	2.41615	2.66059	0.345063	-0.267159	5	5	5	1	5	5	5	3	4	2	3	5	4	4	4	3	4	4	3	3	4	2	3	5	4	4	4
ATP5MG	ATP5MG	O75964	O75964	ATP synthase subunit g, mitochondrial	15.8023	15.8023	15.8023	15.8023	22.0326	15.8023	21.557	19.9707	15.8023	19.7011	20.2762	15.8023	1.53549	4.03835	0.868107	2.09316	0.472001	-1.94519	4	4	4	1	4	4	4	1	2	1	2	3	1	4	3	2	3	3	2	1	2	1	2	3	1	4	3
ATP5MK	ATP5MK	Q96IX5	Q96IX5	ATP synthase membrane subunit K, mitochondrial	15.8023	15.8023	15.8023	15.8023	22.9398	15.8023	15.8023	15.8023	21.8884	20.565	21.4966	15.8023	0.44865	1.78438	1.58646	4.13576	0.467786	2.35138	2	2	2	1	2	2	2	1	1	1	1	2	1	1	1	2	2	2	1	1	1	1	1	2	1	1	1
ATP5PB	ATP5PB	P24539	P24539	ATP synthase F(0) complex subunit B1, mitochondrial	19.3549	15.8023	15.8023	15.8023	15.8023	19.1445	19.4447	19.2403	15.8023	19.2891	20.7525	19.0329	0.664402	1.71748	0.723017	2.02875	0.0827811	0.311269	2	2	2	1	2	2	2	2	1	1	1	2	2	2	2	0	2	2	2	2	1	1	1	2	2	2	2
ATP5PD	ATP5PD	O75947	O75947	ATP synthase subunit d, mitochondrial	15.8023	23.5878	21.9697	23.3426	25.2197	15.8023	21.5521	15.8023	15.8023	22.2718	24.1096	22.9107	0.21405	-1.58152	0.012667	0.0979967	0.227453	1.67952	8	8	8	1	8	8	8	1	4	3	3	7	2	4	3	3	3	3	3	1	4	3	3	7	2	4	3
ATP5PF	ATP5PF	P18859	P18859	ATP synthase-coupling factor 6, mitochondrial	19.0389	23.7826	19.9542	23.1782	25.257	20.5367	23.8541	22.5766	23.6907	22.895	23.9829	22.022	0.457759	1.56768	0.632346	1.65923	0.0286914	0.0915546	6	6	6	1	6	6	6	2	6	4	3	5	3	5	4	4	5	5	3	2	6	4	3	5	3	5	4
ATP5PO	ATP5PO	P48047	P48047	ATP synthase subunit O, mitochondrial	20.1661	23.8768	21.459	22.4126	26.0487	23.7561	25.2461	25.2572	24.8341	24.2769	25.2558	23.9019	1.82689	3.09841	1.67005	2.58856	0.396716	-0.509856	9	9	9	1	9	9	9	6	7	8	7	8	8	8	8	7	8	8	8	6	7	8	7	8	8	8	8
ATP6V1H	ATP6V1H	Q9UI12	Q9UI12	V-type proton ATPase subunit H	15.8023	15.8023	15.8023	15.8023	21.5123	19.7875	15.8023	21.0408	15.8023	15.8023	15.8023	20.3111	1.55161	3.73344	0.44865	1.12719	0.744567	-2.60624	2	2	2	1	2	2	2	0	1	1	1	2	2	1	2	1	2	1	2	0	1	1	1	2	2	1	2
ATXN2L	ATXN2L	Q8WWM7	Q8WWM7	Ataxin-2-like protein	21.0423	22.1218	20.596	15.8023	25.4586	24.0403	24.2638	23.9564	24.4248	23.7505	24.461	22.5979	1.70091	4.53917	1.43293	3.91795	0.511211	-0.621221	11	11	11	1	11	11	11	2	2	2	1	6	2	7	7	7	6	6	4	2	2	2	1	6	2	7	7
BCAS2	BCAS2	O75934	O75934	Pre-mRNA-splicing factor SPF27	15.8023	20.7181	15.8023	15.8023	23.9381	21.2389	22.4306	21.9471	22.8238	21.1036	23.0764	20.887	2.12418	5.35743	1.9701	4.94147	0.204626	-0.415955	9	9	9	1	9	9	9	0	4	1	1	7	4	6	6	8	7	7	4	0	4	1	1	7	4	6	6
BCLAF1	BCLAF1	Q9NYF8	Q9NYF8	Bcl-2-associated transcription factor 1	15.8023	15.8023	15.8023	15.8023	23.3292	21.2557	22.5235	22.1539	23.3087	22.1249	23.7938	22.1231	5.2813	6.5133	5.51626	7.03531	0.376221	0.522013	12	11	11	1	12	11	11	1	0	0	1	9	10	7	8	9	11	10	6	1	0	0	0	9	9	7	8
BLMH	BLMH	Q13867	Q13867	Bleomycin hydrolase	18.3542	19.2972	15.8023	21.4742	18.9951	18.5014	15.8023	18.9468	19.3345	15.8023	15.8023	15.8023	0.187829	-0.670577	0.67123	-2.04661	0.548902	-1.37603	4	4	4	1	4	4	4	2	2	1	4	2	2	1	2	3	0	1	0	2	2	1	4	2	2	1	2
BLVRA	BLVRA	P53004	P53004	Biliverdin reductase A	18.8431	15.8023	18.4944	18.8161	15.8023	18.8028	18.8353	18.828	15.8023	18.7439	18.9055	18.8092	0.0253794	0.078124	0.0247468	0.0762315	0.000589651	-0.00189257	2	2	2	1	2	2	2	2	0	2	2	0	2	2	2	1	2	2	2	2	0	2	2	0	2	2	2
BOP1	BOP1	Q14137	Q14137	Ribosome biogenesis protein BOP1	15.8023	15.8023	15.8023	15.8023	21.0985	19.2806	15.8023	20.0122	22.0188	19.688	21.3601	19.5732	1.52683	3.24611	3.68123	4.85773	0.584401	1.61161	3	3	3	1	3	3	3	0	0	0	0	3	2	1	2	3	2	3	2	0	0	0	0	3	2	1	2
BSG	BSG	P35613	P35613	Basigin	19.9393	21.8184	15.8023	22.2358	24.1701	20.5979	23.55	22.8675	22.5222	20.8838	21.9154	21.1244	0.860674	2.84742	0.501579	1.66251	0.657843	-1.18491	7	7	7	1	7	7	7	4	5	2	3	7	3	5	4	4	4	5	3	4	5	2	3	7	3	5	4
BUB3	BUB3	O43684	O43684	Mitotic checkpoint protein BUB3	15.8023	22.3098	19.9583	15.8023	22.3411	15.8023	23.2816	21.3653	22.39	15.8023	21.9342	20.4078	0.425934	2.22942	0.319912	1.66541	0.0911146	-0.564008	5	5	5	1	5	5	5	1	2	2	1	3	0	4	3	5	1	2	2	1	2	2	1	3	0	4	3
BUD13	BUD13	Q9BRD0	Q9BRD0	BUD13 homolog	15.8023	15.8023	15.8023	15.8023	22.5745	20.472	22.0962	21.3628	21.7271	20.8769	22.2093	20.8308	4.83616	5.82407	5.52611	5.60871	0.14391	-0.215363	11	11	11	1	11	11	11	0	0	0	0	9	6	7	9	8	8	9	6	0	0	0	0	9	6	7	9
BYSL	BYSL	Q13895	Q13895	Bystin	15.8023	15.8023	15.8023	15.8023	24.9827	21.2542	22.0603	21.0882	23.9701	23.0143	24.5684	18.7962	3.45235	6.54403	2.69782	6.78496	0.0534187	0.240935	17	17	17	1	17	17	17	1	0	1	0	14	5	6	9	10	13	12	3	1	0	1	0	14	5	6	9
BZW1	BZW1	Q7L1Q6	Q7L1Q6	eIF5-mimic protein 2	17.6071	19.5818	18.3087	18.5203	23.4972	18.9025	21.8921	21.6248	21.5051	20.1122	22.4478	19.1198	1.54521	2.97465	1.46094	2.29176	0.228169	-0.682889	7	7	7	1	7	7	7	3	3	3	4	6	3	4	4	4	5	6	3	3	3	3	4	6	3	4	4
BZW2	BZW2	Q9Y6E2	Q9Y6E2	eIF5-mimic protein 1	15.8023	15.8023	15.8023	15.8023	22.2523	15.8023	20.2059	20.2214	20.6857	20.2157	20.8866	15.8023	1.51013	3.81818	1.60818	3.59527	0.0426593	-0.222902	4	4	4	1	4	4	4	0	1	0	1	3	1	2	2	2	2	3	1	0	1	0	1	3	1	2	2
C11orf98	C11orf98	E9PRG8	E9PRG8	Uncharacterized protein C11orf98	15.8023	15.8023	15.8023	15.8023	24.9552	24.2528	24.7124	24.4881	24.5766	24.6945	24.9892	24.3545	8.77393	8.7998	9.12701	8.85139	0.0939895	0.0515847	8	8	8	1	8	8	8	0	1	1	1	6	5	8	7	7	5	8	8	0	1	1	1	6	5	8	7
C18orf21	C18orf21	Q32NC0	Q32NC0	UPF0711 protein C18orf21	15.8023	15.8023	15.8023	15.8023	23.7591	15.8023	21.8288	21.471	15.8023	15.8023	21.9979	21.1851	1.54515	4.91299	0.867893	2.8946	0.364127	-2.01839	2	2	2	1	2	2	2	0	0	0	1	2	1	2	2	1	1	2	2	0	0	0	1	2	1	2	2
C19orf53	C19orf53	Q9UNZ5	Q9UNZ5	Leydig cell tumor 10 kDa protein homolog	21.9447	25.6564	25.4856	26.3431	26.2489	24.9167	25.8099	25.4069	24.8985	25.1042	26.0275	22.4697	0.301102	0.738148	0.0664265	-0.232491	0.558592	-0.970639	5	5	5	1	5	5	5	3	4	4	4	4	4	4	4	4	4	3	3	3	4	4	4	4	4	4	4
C1orf131	C1orf131	Q8NDD1	Q8NDD1	Uncharacterized protein C1orf131	15.8023	15.8023	19.2446	19.9132	21.6916	20.9506	21.7245	21.8099	21.1546	21.135	21.7298	21.5063	1.86592	3.85356	1.80153	3.69081	0.273411	-0.162749	6	6	6	1	6	6	6	0	1	3	2	6	4	6	6	4	5	6	3	0	1	3	2	6	4	6	6
C1orf52	C1orf52	Q8N6N3	Q8N6N3	UPF0690 protein C1orf52	15.8023	15.8023	15.8023	15.8023	22.7204	20.4543	21.7508	21.1869	20.7191	20.1555	20.3243	15.8023	4.6885	5.7258	1.61083	3.448	0.926918	-2.27781	3	3	3	1	3	3	3	0	1	0	0	3	3	3	2	3	2	3	1	0	1	0	0	3	3	3	2
C1QBP	C1QBP	Q07021	Q07021	Complement component 1 Q subcomponent-binding protein, mitochondrial	20.5798	23.1559	20.2636	20.9223	20.5844	15.8023	20.5984	20.3611	20.6224	15.8023	20.9747	15.8023	0.677686	-1.89389	0.942336	-2.93001	0.222939	-1.03612	6	6	6	1	6	6	6	2	5	2	2	5	1	2	2	2	1	2	1	2	5	2	2	5	1	2	2
C7orf50	C7orf50	Q9BRJ6	Q9BRJ6	Uncharacterized protein C7orf50	15.8023	15.8023	15.8023	15.8023	25.7332	23.0564	24.7977	23.9362	24.5318	23.6869	24.8904	23.1335	5.24768	8.5786	6.08253	8.25837	0.178477	-0.320229	7	7	7	1	7	7	7	0	0	0	1	5	6	6	5	6	6	5	6	0	0	0	1	5	6	6	5
C8orf33	C8orf33	Q9H7E9	Q9H7E9	UPF0488 protein C8orf33	15.8023	15.8023	15.8023	15.8023	24.9435	24.0984	24.5171	24.0608	24.3105	24.0665	24.9288	23.1615	7.88463	8.60264	6.31835	8.31453	0.284569	-0.288108	10	10	10	1	10	10	10	0	1	0	1	8	7	8	6	8	10	8	7	0	1	0	1	8	7	8	6
CA1	CA1	P00915	P00915	Carbonic anhydrase 1	20.7887	21.188	20.9139	21.2177	21.3282	20.7496	21.5406	20.9952	21.0655	20.9606	20.8332	20.8796	0.252633	0.126318	0.338901	-0.09236	0.559092	-0.218678	3	3	3	1	3	3	3	3	3	3	2	2	3	3	3	2	3	3	3	3	3	3	2	2	3	3	3
CACYBP	CACYBP	Q9HB71	Q9HB71	Calcyclin-binding protein	15.8023	22.6014	19.9306	21.1431	22.9988	21.4399	22.3788	22.3565	22.1729	20.7697	22.4062	20.7152	0.805904	2.42414	0.49094	1.64661	0.680309	-0.777529	8	8	8	1	8	8	8	1	6	2	5	7	2	5	4	4	3	4	3	1	6	2	5	7	2	5	4
CAD	CAD	P27708	P27708	Multifunctional protein CAD;Glutamine-dependent carbamoyl phosphate synthase;Glutamine amidotransferase;Ammonium-dependent carbamoyl phosphate synthase;Aspartate carbamoyltransferase;Dihydroorotase	15.8023	15.8023	15.8023	15.8023	21.9171	15.8023	19.7913	15.8023	19.4922	18.7876	19.7873	15.8023	0.829863	2.52596	1.57448	2.66506	0.0268424	0.139096	7	7	7	1	7	7	7	0	1	0	0	6	0	3	2	2	2	4	1	0	1	0	0	6	0	3	2
CALM3	CALM3;CALM2;CALM1	P0DP25;P0DP24;P0DP23;P27482;P02585	P0DP25;P0DP24;P0DP23	Calmodulin-3;Calmodulin-2;Calmodulin-1	22.258	22.4999	22.0874	22.7102	24.0752	22.1739	23.0432	22.8309	23.7151	22.218	23.6155	22.705	0.7574	0.64192	0.879792	0.674517	0.0207177	0.0325971	6;6;6;2;1	6;6;6;2;1	6;6;6;2;1	5	6	6	6	5	4	4	5	4	6	4	6	6	5	5	6	5	4	4	5	4	6	4	6
CALR	CALR	P27797	P27797	Calreticulin	21.9227	22.1942	21.9711	21.9854	22.4629	21.8538	22.0594	21.9291	21.9602	22.0194	21.796	22.0074	0.148919	0.0579433	0.403808	-0.0725946	0.394589	-0.130538	3	3	3	1	3	3	3	3	2	3	3	2	3	3	3	2	2	2	3	3	2	3	3	2	3	3	3
CAND1	CAND1	Q86VP6	Q86VP6	Cullin-associated NEDD8-dissociated protein 1	19.6784	15.8023	19.2652	19.554	15.8023	19.3841	19.5991	19.5967	19.7919	19.6023	19.8025	19.9416	0.00522519	0.0205574	0.617093	1.2096	0.601078	1.18904	4	4	4	1	4	4	4	3	1	2	4	1	3	2	3	2	4	2	3	3	1	2	4	1	3	2	3
CANX	CANX	P27824	P27824	Calnexin	20.3363	22.9633	19.8155	21.0288	24.614	21.3034	22.5852	21.7393	22.2081	20.4065	22.1852	21.0389	0.742846	1.52449	0.204962	0.423706	0.607153	-1.10078	13	13	13	1	13	13	13	4	7	3	8	9	4	6	6	4	5	8	5	4	7	3	8	9	4	6	6
CAP1	CAP1	Q01518;P40123	Q01518	Adenylyl cyclase-associated protein 1	21.7341	21.1782	21.5746	21.7292	21.6197	21.2549	21.8171	21.7052	21.3669	21.2123	21.3221	21.7223	0.0923526	0.0452375	0.377034	-0.148118	0.546995	-0.193356	9;1	9;1	9;1	2	9	9	9	8	5	6	6	4	8	6	8	7	9	7	8	8	5	6	6	4	8	6	8
CAPN1	CAPN1	P07384	P07384	Calpain-1 catalytic subunit	19.3233	15.8023	18.9244	20.423	15.8023	15.8023	15.8023	19.0004	19.1188	19.0635	15.8023	15.8023	0.784349	-2.01641	0.370569	-1.1715	0.282781	0.844916	5	5	5	1	5	5	5	3	1	3	4	1	1	0	2	2	2	1	1	3	1	3	4	1	1	0	2
CAPRIN1	CAPRIN1	Q14444	Q14444	Caprin-1	19.8927	21.5919	21.2252	15.8023	25.6462	20.7285	23.5124	23.8714	24.2782	24.3894	24.6312	22.6973	1.2023	3.81161	1.69064	4.37101	0.199496	0.559401	10	10	10	1	10	10	10	2	2	2	1	8	5	8	7	10	7	9	6	2	2	2	1	8	5	8	7
CAPZA1	CAPZA1	P52907	P52907	F-actin-capping protein subunit alpha-1	19.9694	23.9954	21.7461	22.8355	24.7615	21.6284	23.8718	23.1707	24.3344	22.6422	24.3411	22.3971	0.519831	1.22149	0.608915	1.2921	0.0286209	0.0706139	9	9	7	1	9	9	7	4	9	4	5	8	4	6	7	7	5	7	4	4	9	4	5	8	4	6	7
CAPZB	CAPZB	P47756	P47756	F-actin-capping protein subunit beta	20.723	15.8023	20.9401	15.8023	15.8023	20.5197	21.6171	21.4562	21.8598	21.0068	22.46	20.6836	0.325969	1.53191	1.10207	3.18562	0.53599	1.65371	6	6	6	1	6	6	6	4	1	3	1	4	3	4	4	2	4	3	4	4	1	3	1	4	3	4	4
CASP14	CASP14	P31944	P31944	Caspase-14;Caspase-14 subunit p17, mature form;Caspase-14 subunit p10, mature form;Caspase-14 subunit p20, intermediate form;Caspase-14 subunit p8, intermediate form	15.8023	21.7949	15.8023	22.0478	15.8023	15.8023	22.6187	15.8023	22.2625	20.4974	21.2022	15.8023	0.221255	-1.3554	0.186133	1.07928	0.501283	2.43468	5	5	5	1	5	5	5	0	2	2	5	0	0	3	1	3	3	4	1	0	2	2	5	0	0	3	1
CAT	CAT	P04040	P04040	Catalase	20.1081	21.651	20.3005	21.0853	15.8023	20.2975	21.0914	20.3815	20.7477	20.3254	20.6809	20.4233	0.506012	-1.39307	0.268426	-0.24192	0.420503	1.15115	9	9	9	1	9	9	9	7	5	7	7	2	6	6	6	6	5	5	4	7	5	7	7	2	6	6	6
CBR1	CBR1	P16152;O75828	P16152	Carbonyl reductase [NADPH] 1	15.8023	15.8023	19.0011	19.6006	15.8023	15.8023	15.8023	15.8023	19.5551	15.8023	19.6071	19.1676	0.865428	-1.74927	0.300818	0.981485	1.60996	2.73076	3;1	3;1	3;1	2	3	3	3	1	1	3	2	1	1	1	0	3	1	2	2	1	1	3	2	1	1	1	0
CBS	CBS	P35520	P35520	Cystathionine beta-synthase	15.8023	21.2624	21.1269	21.8114	23.5806	20.5119	22.7332	22.438	22.452	21.1067	22.7027	20.1555	0.73113	2.31523	0.475533	1.60353	0.346753	-0.711706	8	8	8	1	8	8	8	0	6	5	6	8	4	6	5	6	6	6	3	0	6	5	6	8	4	6	5
CBX3	CBX3	Q13185;P83916	Q13185	Chromobox protein homolog 3	18.6817	19.9526	18.9456	15.8023	22.5154	19.4295	21.2478	20.998	21.1852	19.7339	21.4505	20.8263	1.31577	2.70213	1.3533	2.4534	0.126473	-0.248728	5;1	5;1	5;1	2	5	5	5	3	2	4	2	3	4	4	3	4	5	5	2	3	2	4	2	3	4	4	3
CBX8	CBX8	Q9HC52	Q9HC52	Chromobox protein homolog 8	15.8023	15.8023	15.8023	15.8023	22.6728	22.1891	15.8023	22.298	15.8023	22.3957	15.8023	15.8023	1.61632	4.93828	0.44865	1.64835	0.682007	-3.28992	2	2	2	1	2	2	2	1	1	1	1	2	2	1	2	1	2	1	1	1	1	1	1	2	2	1	2
CCDC115	CCDC115	Q96NT0	Q96NT0	Coiled-coil domain-containing protein 115	15.8023	15.8023	15.8023	15.8023	23.8873	20.6107	21.3853	21.9699	22.5844	21.2208	22.1512	15.8023	3.9262	6.16098	1.5918	4.63737	0.387358	-1.5236	3	3	3	1	3	3	3	0	1	1	1	3	2	2	3	2	2	3	0	0	1	1	1	3	2	2	3
CCDC124	CCDC124	Q96CT7	Q96CT7	Coiled-coil domain-containing protein 124	20.3735	22.9713	21.6166	22.2907	22.5836	22.1218	21.685	21.8904	21.997	22.0846	22.4319	21.3855	0.169844	0.257211	0.0997231	0.161783	0.122601	-0.095428	10	10	10	1	10	10	10	5	8	5	5	6	5	3	3	5	5	5	3	5	8	5	5	6	5	3	3
CCDC137	CCDC137	Q6PK04	Q6PK04	Coiled-coil domain-containing protein 137	15.8023	15.8023	15.8023	15.8023	23.7618	22.1273	23.2959	22.307	22.9429	22.134	23.3562	22.378	5.72763	7.07068	6.57017	6.9005	0.133838	-0.170183	11	11	11	1	11	11	11	0	0	0	0	9	5	10	8	9	8	9	7	0	0	0	0	9	5	10	8
CCDC59	CCDC59	Q9P031	Q9P031	Thyroid transcription factor 1-associated protein 26	15.8023	15.8023	15.8023	15.8023	20.5097	20.2805	20.7124	20.3787	20.6527	20.8307	20.5951	20.1539	8.36738	4.668	7.29439	4.7558	0.202859	0.0877972	3	3	3	1	3	3	3	0	0	0	0	2	3	2	3	2	3	3	2	0	0	0	0	2	3	2	3
CCDC86	CCDC86	Q9H6F5	Q9H6F5	Coiled-coil domain-containing protein 86	15.8023	15.8023	19.2418	15.8023	21.8135	21.1993	22.0673	21.8615	22.0914	22.2324	22.7992	21.8891	2.92517	5.07324	3.14232	5.59086	0.9829	0.517623	5	5	5	1	5	5	5	0	0	2	0	4	3	3	3	4	4	4	3	0	0	2	0	4	3	3	3
CCT2	CCT2	P78371	P78371	T-complex protein 1 subunit beta	20.8945	15.8023	20.6964	15.8023	15.8023	20.5168	20.7273	20.7022	20.441	20.5635	20.8752	20.6283	0.245765	1.13827	0.800695	2.32813	0.436991	1.18985	7	7	7	1	7	7	7	5	0	4	0	2	4	4	3	3	4	3	5	5	0	4	0	2	4	4	3
CCT3	CCT3	P49368	P49368	T-complex protein 1 subunit gamma	20.9863	20.7695	20.9599	21.439	24.552	21.317	22.9089	22.2373	22.984	21.8393	22.7562	21.4847	1.30908	1.71514	1.71839	1.22735	0.259329	-0.487784	12	12	12	1	12	12	12	3	5	4	7	10	4	9	5	9	6	8	6	3	5	4	7	10	4	9	5
CCT4	CCT4	P50991	P50991	T-complex protein 1 subunit delta	20.4598	21.3106	20.6829	20.5823	23.0805	20.7108	22.3328	21.753	21.5699	21.0135	21.8086	21.1758	1.19279	1.21035	1.28103	0.633069	0.495807	-0.577285	12	12	12	1	12	12	12	7	5	6	4	9	6	7	6	3	6	6	6	7	5	6	4	9	6	7	6
CCT5	CCT5	P48643	P48643	T-complex protein 1 subunit epsilon	20.0421	20.1584	20.5242	20.7494	23.0744	20.6525	21.7291	21.3289	21.9761	21.4322	22.1747	20.9854	1.31943	1.32773	2.16894	1.27356	0.0323289	-0.0541682	12	12	12	1	12	12	12	4	3	7	5	10	4	7	5	9	8	9	7	4	3	7	5	10	4	7	5
CCT6A	CCT6A	P40227	P40227	T-complex protein 1 subunit zeta	19.5576	19.8562	20.1308	20.8066	23.2771	20.5279	22.0422	21.5021	21.8834	20.9157	21.7837	20.215	1.48784	1.74954	1.23678	1.11165	0.404202	-0.637889	11	11	6	1	11	11	6	8	3	5	4	6	7	6	7	6	8	7	7	8	3	5	4	6	7	6	7
CCT7	CCT7	Q99832	Q99832	T-complex protein 1 subunit eta;T-complex protein 1 subunit eta, N-terminally processed	20.2822	15.8023	20.8672	21.3613	23.033	20.6647	22.2542	21.8343	21.7206	21.1056	21.86	21.2334	0.870916	2.3683	0.718644	1.90167	0.387125	-0.466624	10	10	10	1	10	10	10	6	1	6	4	6	5	5	7	6	6	8	5	6	1	6	4	6	5	5	7
CCT8	CCT8	P50990	P50990	T-complex protein 1 subunit theta	20.3829	21.5122	20.4031	21.1323	23.0856	20.4735	22.5434	21.9127	21.8529	20.9252	21.8116	21.3484	0.927165	1.14614	0.894075	0.626863	0.373309	-0.519281	14	14	14	1	14	14	14	10	6	9	7	10	10	12	13	10	9	10	11	10	6	9	7	10	10	12	13
CDC42EP1	CDC42EP1	Q00587	Q00587	Cdc42 effector protein 1	15.8023	15.8023	18.3079	18.3196	21.8871	19.8637	21.4759	21.1363	20.8743	20.1817	21.3076	19.4361	2.50686	4.03271	2.1834	3.39189	0.486978	-0.640818	4	4	4	1	4	4	4	0	0	2	3	4	2	3	3	3	2	3	2	0	0	2	3	4	2	3	3
CDC5L	CDC5L	Q99459	Q99459	Cell division cycle 5-like protein	15.8023	15.8023	15.8023	15.8023	23.427	21.5787	22.6366	22.0523	23.5846	22.0011	23.6119	21.5379	5.51952	6.62135	4.86093	6.88156	0.14852	0.260211	14	14	14	1	14	14	14	0	1	1	2	12	6	10	8	9	8	11	10	0	1	1	2	12	6	10	8
CDC73	CDC73	Q6P1J9	Q6P1J9	Parafibromin	15.8023	15.8023	15.8023	15.8023	23.8051	21.7083	22.5882	21.8366	22.7367	21.6777	22.9798	21.565	5.06199	6.68225	5.69766	6.43751	0.155991	-0.244741	11	11	11	1	11	11	11	0	0	0	0	10	7	8	7	7	9	8	6	0	0	0	0	10	7	8	7
CDK1	CDK1	P06493;P24941;Q00526;Q9NYV4;Q14004;Q00536;Q00534;Q00537;O94921;Q07002;Q96Q40	P06493	Cyclin-dependent kinase 1	19.6941	21.3746	19.4257	15.8023	24.3468	20.8687	22.9721	23.1371	23.0892	21.1581	23.3313	20.7599	1.46474	3.75695	1.17794	3.01043	0.324696	-0.746528	8;2;2;1;1;1;1;1;1;1;1	8;2;2;1;1;1;1;1;1;1;1	7;1;1;0;0;0;0;0;0;0;0	11	8	8	7	3	2	4	1	7	4	5	6	6	4	6	2	3	2	4	1	7	4	5	6
CDKN2A	CDKN2A	P42771;P42772	P42771	Cyclin-dependent kinase inhibitor 2A	15.8023	23.483	15.8023	21.666	25.5577	15.8023	23.7144	21.5877	22.2926	22.3102	24.2054	22.7773	0.370094	2.47713	0.924316	3.70799	0.229114	1.23086	5;1	5;1	5;1	2	5	5	5	0	3	1	3	5	0	4	2	3	2	4	3	0	3	1	3	5	0	4	2
CDKN2A_ARF	CDKN2A	Q8N726	Q8N726	Tumor suppressor ARF	15.8023	15.8023	15.8023	15.8023	22.7581	20.9666	21.9857	21.1318	21.6339	21.8591	22.3978	15.8023	5.12764	5.90826	1.61061	4.62097	0.344272	-1.28729	2	2	2	1	2	2	2	0	1	0	1	2	2	2	2	2	2	2	1	0	1	0	1	2	2	2	2
CDSN	CDSN	Q15517;REV__Q15833	Q15517	Corneodesmosin	15.8023	21.6808	20.7987	22.1402	15.8023	20.437	22.3359	21.3422	22.2093	22.6918	21.8023	15.8023	0.0208868	-0.126165	0.0866558	0.520941	0.110374	0.647106	3;1	2;0	2;0	2	3	2	2	1	2	2	2	2	3	3	3	2	3	3	1	0	2	2	2	1	2	2	2
CENPV	CENPV	Q7Z7K6	Q7Z7K6	Centromere protein V	15.8023	15.8023	15.8023	15.8023	20.5733	19.298	19.816	20.7158	19.5748	20.0397	19.865	19.0748	4.87966	4.29847	5.74949	3.83627	0.545143	-0.462208	3	3	3	1	3	3	3	0	0	1	1	2	2	3	3	3	2	2	2	0	0	1	1	2	2	3	3
CEP170	CEP170	Q5SW79;Q96L14;Q9Y4F5	Q5SW79	Centrosomal protein of 170 kDa	15.8023	15.8023	15.8023	15.8023	25.0874	23.6583	24.2396	23.4961	23.5416	22.5487	23.587	21.8589	6.36795	8.31802	5.57217	7.08174	1.18052	-1.23629	41;6;1	41;6;1	41;6;1	3	41	41	41	0	0	1	0	32	20	22	18	24	21	29	13	0	0	1	0	32	20	22	18
CEP43	CEP43	O95684	O95684	Centrosomal protein 43	15.8023	15.8023	15.8023	15.8023	22.5471	19.3801	20.9015	15.8023	20.7877	20.1533	21.0135	15.8023	1.43721	3.85546	1.60096	3.6369	0.0401404	-0.218562	2	2	2	1	2	2	2	0	0	0	0	2	2	2	1	2	2	2	1	0	0	0	0	2	2	2	1
CETN2	CETN2;CETN1	P41208;Q12798	P41208;Q12798	Centrin-2;Centrin-1	15.8023	15.8023	19.4952	15.8023	21.9854	15.8023	23.0184	22.9474	20.4054	15.8023	23.0185	22.1368	1.12443	4.21285	1.00439	3.61523	0.0922954	-0.597621	4;2	4;2	4;2	2	4	4	4	0	0	2	0	4	1	3	3	3	1	3	3	0	0	2	0	4	1	3	3
CFL1	CFL1	P23528;Q9Y281	P23528	Cofilin-1	22.4091	23.0451	22.3112	22.9455	15.8023	22.9417	23.4775	23.1911	23.3337	22.8331	23.5165	23.3214	0.297796	-1.32456	1.28915	0.573469	0.460024	1.89802	6;2	6;2	6;2	2	6	6	6	5	5	5	4	1	5	5	4	4	5	4	5	5	5	5	4	1	5	5	4
CGGBP1	CGGBP1	Q9UFW8	Q9UFW8	CGG triplet repeat-binding protein 1	15.8023	15.8023	19.1443	15.8023	22.472	20.4511	21.6349	21.1948	15.8023	20.7868	21.9014	15.8023	2.66511	4.80041	0.483743	1.9354	0.862983	-2.86501	3	3	3	1	3	3	3	0	1	2	1	2	3	3	3	2	3	3	2	0	1	2	1	2	3	3	3
CHCHD3	CHCHD3	Q9NX63	Q9NX63	MICOS complex subunit MIC19	18.5037	22.5175	21.2948	22.4659	22.9931	21.0441	22.9495	23.0799	22.6573	21.7642	22.8349	22.2162	0.585653	1.32115	0.564706	1.1727	0.0995457	-0.148447	4	4	4	1	4	4	4	3	3	4	4	4	4	4	4	4	4	4	4	3	3	4	4	4	4	4	4
CHERP	CHERP	Q8IWX8	Q8IWX8	Calcium homeostasis endoplasmic reticulum protein	15.8023	15.8023	15.8023	15.8023	22.3467	20.2878	21.0942	20.5829	21.524	20.4922	22.5121	19.9841	4.60852	5.27562	4.10598	5.32579	0.0236963	0.0501695	7	7	7	1	7	7	7	1	0	0	1	4	2	4	4	5	3	6	3	1	0	0	1	4	2	4	4
CHTOP	CHTOP	Q9Y3Y2	Q9Y3Y2	Chromatin target of PRMT1 protein	15.8023	15.8023	15.8023	15.8023	23.1943	15.8023	21.9347	21.6525	22.2473	21.3546	22.6364	22.0962	1.58443	4.84366	6.39936	6.28129	0.374121	1.43763	4	4	4	1	4	4	4	0	1	0	0	3	1	2	2	2	2	3	2	0	1	0	0	3	1	2	2
CISD2	CISD2	Q8N5K1	Q8N5K1	CDGSH iron-sulfur domain-containing protein 2	15.8023	15.8023	15.8023	15.8023	23.2991	20.4679	21.3411	21.3522	15.8023	20.8762	21.7644	15.8023	4.16566	5.81277	0.866309	2.759	0.904527	-3.05377	3	3	3	1	3	3	3	1	0	1	1	3	2	3	2	1	2	3	1	1	0	1	1	3	2	3	2
CKAP2	CKAP2	Q8WWK9	Q8WWK9	Cytoskeleton-associated protein 2	15.8023	15.8023	15.8023	15.8023	21.2494	20.3939	15.8023	20.5131	20.4511	20.0697	20.5107	20.4897	1.60004	3.68737	8.02962	4.57801	0.299095	0.890634	4	4	4	1	4	4	4	0	0	0	0	3	2	1	2	3	3	3	2	0	0	0	0	3	2	1	2
CKAP4	CKAP4	Q07065	Q07065	Cytoskeleton-associated protein 4	18.6112	15.8023	18.6884	19.0948	22.251	18.8599	21.4812	20.7961	20.9068	19.9412	20.8856	19.0275	1.43067	2.79787	1.29406	2.14109	0.327306	-0.656782	9	9	9	1	9	9	9	2	0	2	4	7	2	4	3	3	4	6	3	2	0	2	4	7	2	4	3
CKB	CKB	P12277	P12277	Creatine kinase B-type	21.7545	15.8023	21.6391	21.9953	22.0524	21.7205	21.7846	21.5621	22.1954	21.8362	21.9369	22.4486	0.440793	1.48207	0.559542	1.8065	0.970575	0.324428	5	5	5	1	5	5	5	5	2	4	3	2	4	4	4	4	3	3	4	5	2	4	3	2	4	4	4
CLIC1	CLIC1	O00299	O00299	Chloride intracellular channel protein 1	20.9607	15.8023	20.579	21.0405	15.8023	20.8203	20.7957	20.563	20.4681	20.4673	21.023	20.615	0.0192619	-0.100295	0.353873	1.04772	0.408909	1.14801	4	4	4	1	4	4	4	4	1	4	4	1	3	2	4	2	4	3	4	4	1	4	4	1	3	2	4
CLPB	CLPB	Q9H078	Q9H078	Mitochondrial disaggregase;Mitochondrial disaggregase, cleaved form	15.8023	15.8023	15.8023	15.8023	21.3162	15.8023	20.1222	19.9638	19.9655	19.3821	20.0948	15.8023	1.56573	3.49885	1.59987	3.00888	0.115608	-0.489963	3	3	3	1	3	3	3	0	1	1	0	3	1	3	3	2	2	3	0	0	1	1	0	3	1	3	3
CLTA	CLTA	P09496	P09496	Clathrin light chain A	15.8023	22.4564	15.8023	21.6071	23.1625	15.8023	15.8023	15.8023	22.2945	21.2218	22.7123	15.8023	0.194729	-1.27467	0.272282	1.59071	0.546042	2.86538	4	4	4	1	4	4	4	1	2	1	3	3	2	2	2	4	2	3	2	1	2	1	3	3	2	2	2
CLTC	CLTC	Q00610;P53675	Q00610	Clathrin heavy chain 1	20.9262	21.245	20.7579	21.0964	22.2881	21.0737	21.4933	21.086	21.4595	21.1241	21.2945	20.8116	0.780171	0.478872	0.42403	0.166032	0.442091	-0.31284	14;4	14;4	14;4	2	14	14	14	13	9	11	7	9	12	9	9	10	10	8	10	13	9	11	7	9	12	9	9
CNN3	CNN3	Q15417;Q99439	Q15417	Calponin-3	15.8023	25.9862	24.591	24.3074	29.2378	25.4865	28.5152	28.0689	25.9576	25.0649	26.5612	27.5098	1.09248	5.1554	0.744165	3.60166	0.80007	-1.55374	5;1	5;1	5;1	2	5	5	5	1	4	3	2	4	2	3	4	3	2	4	3	1	4	3	2	4	2	3	4
COA3	COA3	Q9Y2R0	Q9Y2R0	Cytochrome c oxidase assembly factor 3 homolog, mitochondrial	15.8023	22.219	20.7474	21.6896	23.95	22.996	23.479	23.3324	22.8456	22.3378	23.1111	22.3016	1.17973	3.32479	0.859464	2.53446	1.5198	-0.790333	6	6	6	1	6	6	6	0	5	4	4	5	3	5	6	5	3	5	2	0	5	4	4	5	3	5	6
COPA	COPA	P53621	P53621	Coatomer subunit alpha;Xenin;Proxenin	17.5862	19.3013	17.8023	18.5419	21.862	17.9719	20.7504	20.5201	21.0429	18.6341	20.5296	18.033	1.13271	1.96823	0.746128	1.25203	0.269232	-0.716201	10	10	10	1	10	10	10	4	4	4	5	8	4	5	4	6	5	6	2	4	4	4	5	8	4	5	4
COPE	COPE	O14579	O14579	Coatomer subunit epsilon	15.8023	20.7835	15.8023	15.8023	23.566	15.8023	22.7254	20.3027	20.4131	20.1503	20.3658	15.8023	0.828866	3.55152	0.600518	2.13527	0.28359	-1.41625	7	7	7	1	7	7	7	0	2	0	0	7	0	2	2	3	2	2	0	0	2	0	0	7	0	2	2
COPS4	COPS4	Q9BT78	Q9BT78	COP9 signalosome complex subunit 4	15.8023	15.8023	15.8023	15.8023	22.1389	15.8023	15.8023	15.8023	22.4725	21.082	22.2494	20.9381	0.44865	1.58415	5.24752	5.88321	1.41041	4.29906	8	8	8	1	8	8	8	2	0	1	0	4	1	0	3	6	7	6	4	2	0	1	0	4	1	0	3
COPS5	COPS5	Q92905	Q92905	COP9 signalosome complex subunit 5	15.8023	15.8023	15.8023	15.8023	15.8023	15.8023	15.8023	15.8023	22.6568	15.8023	23.2787	19.7848	0	0	1.44006	4.57836	1.44006	4.57836	4	4	4	1	4	4	4	0	0	0	0	0	1	1	1	3	2	4	3	0	0	0	0	0	1	1	1
COPS7A	COPS7A	Q9UBW8	Q9UBW8	COP9 signalosome complex subunit 7a	15.8023	15.8023	15.8023	15.8023	20.3323	15.8023	15.8023	15.8023	21.3182	19.6159	20.1696	19.872	0.44865	1.13251	4.65605	4.44164	1.49114	3.30913	3	3	3	1	3	3	3	0	0	0	0	2	0	1	0	3	3	3	3	0	0	0	0	2	0	1	0
COX4I1	COX4I1	P13073	P13073	Cytochrome c oxidase subunit 4 isoform 1, mitochondrial	20.2393	24.8359	22.8101	23.9693	25.9166	23.1653	25.0787	24.6667	24.6854	24.0838	25.1151	23.1652	0.741832	1.74314	0.55894	1.29876	0.254367	-0.444382	7	7	7	1	7	7	7	3	6	5	7	7	4	6	5	7	6	7	6	3	6	5	7	7	4	6	5
COX5A	COX5A	P20674	P20674	Cytochrome c oxidase subunit 5A, mitochondrial	15.8023	24.8718	21.8254	23.5242	25.6726	22.121	24.4219	23.3537	24.1082	22.5664	24.3708	23.2206	0.512448	2.38636	0.453289	2.06059	0.143385	-0.325768	7	7	7	1	7	7	7	1	6	4	4	6	2	4	5	5	4	5	5	1	6	4	4	6	2	4	5
COX5B	COX5B	P10606	P10606	Cytochrome c oxidase subunit 5B, mitochondrial	19.2764	23.8206	21.4112	23.3435	24.937	22.9427	24.4705	24.265	24.2123	23.5525	24.7702	22.538	1.00706	2.19085	0.782827	1.80532	0.243794	-0.385537	5	5	5	1	5	5	5	2	3	3	4	4	4	4	5	4	4	5	5	2	3	3	4	4	4	4	5
COX6C	COX6C	P09669	P09669	Cytochrome c oxidase subunit 6C	21.3846	24.4305	23.0476	23.8938	24.9828	23.2232	24.7257	25.0809	24.0925	23.9232	25.1334	23.0558	0.826748	1.31403	0.498724	0.862102	0.314106	-0.451932	8	8	8	1	8	8	8	3	6	6	4	8	6	5	6	6	6	6	3	3	6	6	4	8	6	5	6
CPS1	CPS1	P31327	P31327	Carbamoyl-phosphate synthase [ammonia], mitochondrial	21.4699	21.4416	21.2983	21.4491	21.6909	21.418	21.5078	21.4561	21.7387	21.364	21.6068	21.4341	0.696723	0.103487	0.616225	0.121166	0.0601446	0.0176783	9	9	9	1	9	9	9	9	5	6	7	4	6	4	6	5	6	6	4	9	5	6	7	4	6	4	6
CPSF4	CPSF4	O95639	O95639	Cleavage and polyadenylation specificity factor subunit 4	15.8023	15.8023	15.8023	15.8023	15.8023	19.8851	15.8023	20.7563	22.1715	20.9573	22.2392	15.8023	0.863449	2.25919	1.58791	4.49026	0.507823	2.23106	2	2	2	1	2	2	2	0	1	1	0	1	2	1	2	2	2	2	1	0	1	1	0	1	2	1	2
CRIPT	CRIPT	Q9P021	Q9P021	Cysteine-rich PDZ-binding protein	21.6143	23.8272	15.8023	22.814	15.8023	15.8023	15.8023	15.8023	15.8023	15.8023	15.8023	15.8023	1.56513	-5.21214	1.56513	-5.21214	0	0	2	2	2	1	2	2	2	2	2	1	2	1	1	2	1	2	1	1	1	2	2	1	2	1	1	2	1
CRKL	CRKL	P46109	P46109	Crk-like protein	18.9988	20.6769	18.869	21.828	22.1088	15.8023	15.8023	15.8023	15.8023	15.8023	21.6771	15.8023	0.775928	-2.71424	0.871794	-2.82219	0.0169735	-0.107946	5	5	5	1	5	5	5	2	5	3	3	3	2	1	2	2	2	3	0	2	5	3	3	3	2	1	2
CS	CS	O75390	O75390	Citrate synthase, mitochondrial	20.2004	20.6096	19.8961	20.8261	15.8023	20.3705	20.5984	20.5817	20.7052	20.5185	20.8519	20.5888	0.380237	-1.04482	0.609002	0.283068	0.516842	1.32789	4	4	4	1	4	4	4	3	2	4	3	1	3	2	3	3	3	3	3	3	2	4	3	1	3	2	3
CSE1L	CSE1L	P55060	P55060	Exportin-2	15.8023	28.3189	15.8023	15.8023	15.8023	29.548	29.8568	30.3168	15.8023	30.11	15.8023	29.7101	0.781587	7.44952	0.32442	3.92474	0.269715	-3.52478	3	3	3	1	3	3	3	1	2	2	1	1	2	2	3	0	3	1	3	1	2	2	1	1	2	2	3
CSTB	CSTB	P04080	P04080	Cystatin-B	20.5021	20.5009	19.542	24.0043	15.8023	20.0688	15.8023	15.8023	21.9685	20.3464	20.8823	19.8636	1.58815	-4.26839	0.129363	-0.372145	1.8192	3.89625	3	3	3	1	3	3	3	3	2	3	3	1	3	1	1	2	2	2	2	3	2	3	3	1	3	1	1
CSTF2	CSTF2	P33240;Q9H0L4	P33240	Cleavage stimulation factor subunit 2	15.8023	20.9277	20.5227	15.8023	22.6036	20.4386	21.3072	21.3512	22.1043	20.9661	22.2445	21.389	1.10603	3.16142	1.24067	3.41223	0.182058	0.250813	6;2	6;2	6;2	2	6	6	6	1	2	2	1	4	4	3	4	4	5	5	4	1	2	2	1	4	4	3	4
CTNND1	CTNND1	O60716	O60716	Catenin delta-1	15.8023	15.8023	15.8023	15.8023	20.5465	15.8023	15.8023	15.8023	20.1126	19.7597	20.9029	15.8023	0.44865	1.18605	1.5821	3.34209	0.623759	2.15604	6	6	6	1	6	6	6	1	1	0	0	3	1	1	1	2	4	5	0	1	1	0	0	3	1	1	1
CTPS1	CTPS1	P17812	P17812	CTP synthase 1	15.8023	15.8023	15.8023	19.2592	15.8023	18.6155	21.0923	19.7242	20.1153	15.8023	15.8023	19.175	0.741506	2.14207	0.31472	1.0572	0.283574	-1.08487	3	3	3	1	3	3	3	0	0	1	2	0	2	3	3	2	1	1	3	0	0	1	2	0	2	3	3
CTSD	CTSD	P07339	P07339	Cathepsin D;Cathepsin D light chain;Cathepsin D heavy chain	21.0205	21.6237	20.9543	22.6332	15.8023	21.9463	22.3274	22.1843	22.2838	22.0003	22.1921	21.3427	0.246979	-0.992842	0.39264	0.396808	0.377281	1.38965	4	4	4	1	4	4	4	3	4	3	4	0	3	4	2	4	4	3	4	3	4	3	4	0	3	4	2
CUSTOS	CUSTOS	Q96C57	Q96C57	Protein CUSTOS	15.8023	15.8023	15.8023	15.8023	20.7228	20.1954	20.1718	20.1023	21.2166	20.5751	21.3477	20.9915	7.16319	4.49579	7.11624	5.23043	1.79292	0.734639	6	6	6	1	6	6	6	0	0	0	0	4	3	3	4	5	4	5	3	0	0	0	0	4	3	3	4
CWC15	CWC15	Q9P013	Q9P013	Spliceosome-associated protein CWC15 homolog	15.8023	15.8023	15.8023	15.8023	24.4354	23.4986	23.5644	23.3411	23.2236	22.8809	23.7269	22.4238	7.21636	7.90759	6.7094	7.2615	0.883468	-0.646094	7	7	7	1	7	7	7	0	0	1	0	6	5	4	4	4	3	5	4	0	0	1	0	6	5	4	4
CYB5A	CYB5A	P00167	P00167	Cytochrome b5	15.8023	21.5409	15.8023	15.8023	23.3728	20.0485	22.3145	15.8023	21.7636	20.3877	21.876	15.8023	0.690886	3.14754	0.643528	2.72044	0.06927	-0.427105	5	5	5	1	5	5	5	1	4	1	2	4	2	2	2	3	3	4	1	1	4	1	2	4	2	2	2
CYB5R3	CYB5R3	P00387	P00387	NADH-cytochrome b5 reductase 3	19.108	15.8023	19.1583	19.5698	15.8023	15.8023	15.8023	15.8023	15.8023	15.8023	15.8023	15.8023	1.60784	-2.60729	1.60784	-2.60729	0	0	2	2	2	1	2	2	2	2	1	2	2	0	1	0	0	0	1	0	1	2	1	2	2	0	1	0	0
CYC1	CYC1	P08574	P08574	Cytochrome c1, heme protein, mitochondrial	15.8023	15.8023	15.8023	21.0806	24.0307	15.8023	15.8023	15.8023	21.7579	19.9751	22.287	19.7964	0.111816	0.737532	1.40414	3.83223	0.698517	3.0947	5	5	5	1	5	5	5	1	3	1	2	4	1	1	1	3	3	4	2	1	3	1	2	4	1	1	1
CYCS	CYCS	P99999	P99999	Cytochrome c	20.5154	22.5596	20.584	21.5206	22.3119	15.8023	21.93	21.2507	22.057	21.2106	22.1491	20.9981	0.247666	-0.97115	0.220126	0.308819	0.355816	1.27997	3	3	2	1	3	3	2	3	2	2	3	3	1	3	3	2	2	3	3	3	2	2	3	3	1	3	3
DAP3	DAP3	P51398	P51398	Small ribosomal subunit protein mS29	15.8023	15.8023	15.8023	17.1828	24.9344	18.7934	22.0647	21.3014	23.2461	22.2604	23.8207	19.7802	2.28974	5.62605	3.16608	6.12944	0.121478	0.503389	14	14	14	1	14	14	14	0	0	0	2	14	5	8	7	10	9	9	5	0	0	0	2	14	5	8	7
DARS1	DARS1	P14868	P14868	Aspartate--tRNA ligase, cytoplasmic	20.2285	20.8121	19.8479	20.6067	21.7844	20.2154	21.4977	20.7282	21.2134	19.9704	20.9789	20.1365	0.816679	0.682612	0.214905	0.201011	0.460293	-0.481602	9	9	9	1	9	9	9	5	4	7	7	6	6	6	6	7	5	4	5	5	4	7	7	6	6	6	6
DCAF16	DCAF16	Q9NXF7	Q9NXF7	DDB1- and CUL4-associated factor 16	15.8023	15.8023	15.8023	15.8023	15.8023	15.8023	15.8023	15.8023	21.9397	19.2602	21.4135	15.8023	0	0	1.4651	3.80165	1.4651	3.80165	2	2	2	1	2	2	2	0	0	0	0	1	0	0	0	2	2	2	1	0	0	0	0	1	0	0	0
DCD	DCD	P81605	P81605	Dermcidin;Survival-promoting peptide;DCD-1	18.9653	23.96	20.5528	23.9334	15.8023	22.6073	24.1503	22.7912	23.7075	24.2659	24.1937	21.22	0.0825129	-0.515127	0.467644	1.49387	0.448323	2.00899	4	4	4	1	4	4	4	3	3	2	3	0	2	2	2	3	3	2	2	3	3	2	3	0	2	2	2
DCTPP1	DCTPP1	Q9H773	Q9H773	dCTP pyrophosphatase 1	15.8023	21.8028	15.8023	19.3254	22.7893	15.8023	21.4051	20.4853	21.0595	15.8023	20.935	19.9111	0.405154	1.93731	0.267369	1.24375	0.133769	-0.69356	5	5	5	1	5	5	5	0	3	0	2	4	1	2	2	2	1	3	2	0	3	0	2	4	1	2	2
DDA1	DDA1	Q9BW61	Q9BW61	DET1- and DDB1-associated protein 1	15.8023	15.8023	15.8023	15.8023	15.8023	20.7255	20.9274	15.8023	21.1085	21.0915	21.8609	15.8023	0.872558	2.51207	1.60575	4.16347	0.352646	1.6514	2	2	2	1	2	2	2	0	0	0	0	2	2	2	1	2	2	2	1	0	0	0	0	2	2	2	1
DDB1	DDB1	Q16531	Q16531	DNA damage-binding protein 1	19.9976	21.2574	19.6787	20.3238	22.8025	19.8113	21.6469	20.9064	22.4375	21.9064	22.6956	21.0812	0.655866	0.977442	1.88094	1.71583	0.460241	0.738388	9	9	9	1	9	9	9	2	4	3	3	7	4	6	3	7	4	6	4	2	4	3	3	7	4	6	3
DDOST	DDOST	P39656	P39656	Dolichyl-diphosphooligosaccharide--protein glycosyltransferase 48 kDa subunit	20.2233	23.0531	20.9483	22.2486	24.4333	21.5211	23.4198	22.6411	23.4152	21.9321	23.3301	21.45	0.773513	1.38553	0.522363	0.913543	0.242481	-0.471992	7	7	7	1	7	7	7	3	6	3	5	6	4	6	4	6	4	5	3	3	6	3	5	6	4	6	4
DDX17	DDX17	Q92841	Q92841	Probable ATP-dependent RNA helicase DDX17	22.0168	23.0166	21.8648	22.5309	26.2143	22.5118	24.6922	23.678	24.8869	23.7675	24.9428	22.9906	1.22317	1.91681	1.79623	1.78969	0.048598	-0.12712	22	22	16	1	22	22	16	9	6	7	9	19	11	14	13	17	13	15	11	9	6	7	9	19	11	14	13
DDX18	DDX18	Q9NVP1	Q9NVP1	ATP-dependent RNA helicase DDX18	15.8023	15.8023	15.8023	15.8023	22.6585	15.8023	21.4046	20.0446	22.1491	21.247	21.9667	20.7782	1.50697	4.17522	5.7213	5.73295	0.460641	1.55773	9	9	9	1	9	9	9	0	0	0	0	8	1	6	3	8	5	8	3	0	0	0	0	8	1	6	3
DDX21	DDX21	Q9NR30	Q9NR30	Nucleolar RNA helicase 2	19.1374	19.0077	18.5719	19.8908	24.7413	21.4413	23.1851	22.2544	24.3659	23.1967	24.4332	22.1185	2.5857	3.75359	3.41658	4.37661	0.289987	0.623014	22	22	20	1	22	22	20	9	5	4	5	20	10	15	13	17	15	15	9	9	5	4	5	20	10	15	13
DDX39B	DDX39B;DDX39A	Q13838;O00148	Q13838;O00148	Spliceosome RNA helicase DDX39B;ATP-dependent RNA helicase DDX39A	21.5641	21.6333	21.2849	21.9631	22.4385	21.6841	21.8966	21.7391	21.9105	21.5966	21.9154	21.3918	0.723424	0.328238	0.191694	0.0922236	0.503722	-0.236014	9;8	9;8	9;8	2	9	9	9	8	6	8	8	5	6	6	6	6	8	5	8	8	6	8	8	5	6	6	6
DDX3X	DDX3X;DDX3Y	O00571;O15523;Q9NQI0	O00571;O15523	ATP-dependent RNA helicase DDX3X;ATP-dependent RNA helicase DDX3Y	19.2059	21.7558	20.347	21.22	24.3926	21.6418	23.4396	23.0321	23.2018	22.3279	23.217	21.7852	1.69002	2.49432	1.64162	2.00076	0.310447	-0.49356	19;15;1	18;14;1	18;14;1	3	19	18	18	5	10	8	9	15	7	12	15	13	12	13	7	4	9	8	8	14	6	11	14
DDX41	DDX41	Q9UJV9	Q9UJV9	Probable ATP-dependent RNA helicase DDX41	15.8023	15.8023	15.8023	15.8023	23.2026	18.1341	21.1599	20.7248	21.5823	20.5804	21.9073	18.9894	2.52458	5.00305	3.55828	4.96255	0.0110771	-0.0404968	16	16	16	1	16	16	16	0	0	0	1	14	6	10	9	12	8	13	7	0	0	0	1	14	6	10	9
DDX5	DDX5	P17844	P17844	Probable ATP-dependent RNA helicase DDX5	19.0522	20.9999	19.4243	21.3161	25.0125	21.5958	23.7973	23.1823	24.3961	23.5111	24.6662	21.3554	1.90671	3.19887	1.89182	3.28408	0.0282702	0.0852151	21	15	15	1	21	15	15	8	7	9	7	17	10	12	14	16	13	16	10	5	5	8	5	13	7	10	11
DHCR7	DHCR7	Q9UBM7	Q9UBM7	7-dehydrocholesterol reductase	15.8023	15.8023	15.8023	15.8023	23.0861	15.8023	22.4183	22.8121	22.1186	21.664	15.8023	21.1655	1.61446	5.22739	1.60491	4.38529	0.13946	-0.8421	3	3	3	1	3	3	3	0	0	1	1	3	1	2	3	3	2	2	2	0	0	1	1	3	1	2	3
DHRS2	DHRS2	Q13268	Q13268	Dehydrogenase/reductase SDR family member 2, mitochondrial	20.1188	19.8174	20.0546	20.2205	15.8023	19.9758	20.3063	20.1697	20.2171	20.0413	20.0303	20.3239	0.397833	-0.989301	0.395467	0.100314	0.447703	1.08961	2	2	2	1	2	2	2	2	2	2	2	1	2	2	2	2	2	2	2	2	2	2	2	1	2	2	2
DHX15	DHX15	O43143;Q14562;O60231	O43143	ATP-dependent RNA helicase DHX15	19.0918	15.8023	19.0297	20.0274	21.943	20.0141	21.237	19.4349	21.6745	20.777	21.2038	20.4193	1.03342	2.16944	1.4075	2.5308	0.23084	0.361357	8;1;1	8;1;1	8;1;1	3	8	8	8	4	1	4	3	4	3	7	5	7	4	5	3	4	1	4	3	4	3	7	5
DHX30	DHX30	Q7L2E3	Q7L2E3	ATP-dependent RNA helicase DHX30	15.8023	15.8023	15.8023	15.8023	22.1268	15.8023	21.1229	20.0243	21.0505	19.7087	20.6546	15.8023	1.53681	3.96678	1.57258	3.50172	0.0922727	-0.465058	8	8	8	1	8	8	8	1	0	0	1	6	1	2	4	5	3	2	0	1	0	0	1	6	1	2	4
DHX33	DHX33	Q9H6R0	Q9H6R0	ATP-dependent RNA helicase DHX33	15.8023	15.8023	15.8023	15.8023	20.3407	19.1627	19.5692	15.8023	20.9208	19.2891	20.5651	18.832	1.5687	2.91642	3.75154	4.09946	0.479472	1.18304	5	5	5	1	5	5	5	0	0	0	0	4	4	2	1	4	3	4	2	0	0	0	0	4	4	2	1
DHX9	DHX9	Q08211	Q08211	ATP-dependent RNA helicase A	20.3509	20.6906	20.1418	20.3716	22.9869	20.2176	22.1666	21.1734	21.6137	20.5292	21.574	20.4892	1.05835	1.2474	1.02778	0.662793	0.375261	-0.584608	14	14	14	1	14	14	14	7	8	10	10	13	11	13	10	12	11	11	10	7	8	10	10	13	11	13	10
DIMT1	DIMT1	Q9UNQ2	Q9UNQ2	Probable dimethyladenosine transferase	15.8023	15.8023	15.8023	15.8023	23.924	15.8023	22.0718	20.7758	21.9523	21.1658	22.6129	19.0519	1.49784	4.84116	3.36429	5.39344	0.107147	0.552284	8	8	8	1	8	8	8	0	0	0	0	8	1	4	4	6	5	6	2	0	0	0	0	8	1	4	4
DLST	DLST	P36957	P36957	Dihydrolipoyllysine-residue succinyltransferase component of 2-oxoglutarate dehydrogenase complex, mitochondrial	19.1655	15.8023	18.8142	19.4057	15.8023	19.0343	15.8023	19.3562	19.4094	19.394	19.7723	19.1359	0.2522	-0.798149	0.634705	1.13098	1.00288	1.92913	2	2	2	1	2	2	2	2	0	2	2	0	2	1	2	2	2	2	2	2	0	2	2	0	2	1	2
DMAP1	DMAP1	Q9NPF5	Q9NPF5	DNA methyltransferase 1-associated protein 1	15.8023	15.8023	15.8023	15.8023	15.8023	19.3895	15.8023	15.8023	20.3054	20.1367	20.6686	20.2321	0.44865	0.896792	7.72236	4.5334	2.15821	3.63661	3	3	3	1	3	3	3	0	0	1	0	1	2	1	1	3	3	3	2	0	0	1	0	1	2	1	1
DNAJA1	DNAJA1	P31689	P31689	DnaJ homolog subfamily A member 1	15.8023	23.5915	20.8417	22.3328	26.167	23.2607	24.8424	23.8014	24.0516	22.679	23.6799	21.1849	1.10902	3.87582	0.581162	2.2568	0.906338	-1.61902	13	13	13	1	13	13	13	1	10	5	7	11	5	8	8	8	6	7	4	1	10	5	7	11	5	8	8
DNAJA2	DNAJA2	O60884	O60884	DnaJ homolog subfamily A member 2	17.9317	22.8143	19.6761	20.5585	25.7975	22.2359	24.4847	23.8971	24.2479	21.8899	23.8951	20.5432	1.66038	3.85861	0.909228	2.39885	0.604514	-1.45975	13	13	13	1	13	13	13	2	6	4	5	11	7	6	7	7	8	8	3	2	6	4	5	11	7	6	7
DNAJA3	DNAJA3	Q96EY1	Q96EY1	DnaJ homolog subfamily A member 3, mitochondrial	15.8023	24.0586	21.1481	23.2863	26.1092	23.0121	25.1678	24.2199	24.8612	23.8042	24.9426	22.6916	0.912701	3.55342	0.764474	3.00109	0.268593	-0.552334	11	11	11	1	11	11	11	1	7	6	4	10	6	7	7	7	7	7	5	1	7	6	4	10	6	7	7
DNAJB1	DNAJB1	P25685	P25685	DnaJ homolog subfamily B member 1	15.8023	15.8023	19.8884	20.5452	22.1685	19.7801	20.6187	20.0288	15.8023	15.8023	21.0217	15.8023	0.974128	2.63946	0.194334	-0.902404	1.33858	-3.54187	4	4	4	1	4	4	4	1	2	2	3	3	2	3	2	0	1	3	2	1	2	2	3	3	2	3	2
DNAJB12	DNAJB12	Q9NXW2	Q9NXW2	DnaJ homolog subfamily B member 12	15.8023	20.7188	18.6433	20.458	22.8627	20.533	22.2782	21.9255	21.727	21.2942	21.8643	20.7706	1.28648	2.99424	1.13264	2.50842	0.383657	-0.485814	6	6	6	1	6	6	6	0	2	3	3	5	3	5	4	4	4	5	5	0	2	3	3	5	3	5	4
DNAJB6	DNAJB6	O75190;P25686;Q8WWF6;Q8NHS0	O75190	DnaJ homolog subfamily B member 6	15.8023	20.4687	18.2844	20.1758	22.638	18.7461	21.1615	20.1869	21.063	20.3304	21.3711	18.8723	0.722643	2.00033	0.690701	1.72639	0.10162	-0.273934	5;1;1;1	5;1;1;1	5;1;1;1	4	5	5	5	0	3	2	2	5	2	5	2	4	2	3	2	0	3	2	2	5	2	5	2
DNAJC19	DNAJC19	Q96DA6	Q96DA6	Mitochondrial import inner membrane translocase subunit TIM14	15.8023	15.8023	15.8023	15.8023	15.8023	20.9004	21.9659	21.5592	21.5947	21.6882	23.0715	15.8023	1.59981	4.25463	1.58234	4.7369	0.0805293	0.482264	6	6	6	1	6	6	6	0	2	2	2	2	4	3	4	2	3	2	2	0	2	2	2	2	4	3	4
DNAJC7	DNAJC7	Q99615	Q99615	DnaJ homolog subfamily C member 7	15.8023	19.4076	18.5339	18.7675	21.8535	19.7139	19.9906	21.0212	20.2232	19.572	20.9892	19.4473	1.44223	2.51698	1.16237	1.93009	0.431907	-0.586894	12	12	12	1	12	12	12	2	4	6	6	9	7	10	10	6	7	9	5	2	4	6	6	9	7	10	10
DNAJC9	DNAJC9	Q8WXX5	Q8WXX5	DnaJ homolog subfamily C member 9	15.8023	19.8914	15.8023	19.0491	25.8058	22.5159	23.3975	22.7184	24.3991	23.4663	24.5999	21.5482	2.41051	5.97312	2.42649	5.86705	0.035644	-0.106064	10	10	10	1	10	10	10	0	2	1	2	10	5	8	6	7	7	9	5	0	2	1	2	10	5	8	6
DPM1	DPM1	O60762	O60762	Dolichol-phosphate mannosyltransferase subunit 1	15.8023	20.149	15.8023	20.2823	22.8553	15.8023	20.4787	19.6506	20.3584	15.8023	20.7247	15.8023	0.37867	1.68774	0.029913	0.16294	0.322428	-1.5248	4	4	4	1	4	4	4	0	2	0	2	3	1	2	3	2	1	2	0	0	2	0	2	3	1	2	3
DPYSL2	DPYSL2	Q16555;Q14195;Q14194	Q16555	Dihydropyrimidinase-related protein 2	20.086	20.9189	19.892	20.3166	15.8023	20.0066	19.9199	20.0576	15.8023	19.7601	15.8023	20.1257	0.5977	-1.35677	1.03148	-2.43079	0.279869	-1.07402	6;1;1	6;1;1	6;1;1	3	6	6	6	5	3	4	4	0	5	2	5	1	5	0	3	5	3	4	4	0	5	2	5
DRG1	DRG1	Q9Y295;P55039	Q9Y295	Developmentally-regulated GTP-binding protein 1	18.1712	23.6407	20.3516	21.9607	25.4257	22.6205	23.7661	23.1604	24.0128	22.3537	24.2089	21.1081	1.07188	2.71208	0.659131	1.88979	0.375514	-0.822297	14;1	14;1	14;1	2	14	14	14	2	8	5	8	13	4	9	9	9	7	10	6	2	8	5	8	13	4	9	9
DSC1	DSC1	Q08554	Q08554	Desmocollin-1	15.8023	21.5985	21.0638	22.7939	15.8023	20.9649	22.213	15.8023	21.8871	21.4397	21.4589	15.8023	0.295624	-1.619	0.0270589	-0.167622	0.268504	1.45137	5	5	5	1	5	5	5	0	3	4	5	1	2	5	1	4	3	2	0	0	3	4	5	1	2	5	1
DSG1	DSG1	Q02413	Q02413	Desmoglein-1	15.8023	22.9922	19.9689	23.7141	22.4522	21.0037	23.7762	21.3729	23.1848	22.657	22.3808	18.5781	0.345147	1.53186	0.205689	1.08081	0.139551	-0.451056	15	15	15	1	15	15	15	0	9	4	13	6	4	10	5	9	8	9	3	0	9	4	13	6	4	10	5
DSP	DSP	P15924	P15924	Desmoplakin	15.8023	22.2263	20.5306	24.2218	20.8102	18.705	23.7332	21.0087	23.4715	21.9474	22.4452	18.192	0.0632435	0.369039	0.145998	0.818775	0.107398	0.449736	55	55	55	1	55	55	55	3	22	16	48	13	8	36	20	31	28	26	9	3	22	16	48	13	8	36	20
DYNLL1	DYNLL1	P63167	P63167	Dynein light chain 1, cytoplasmic	15.8023	15.8023	26.0972	27.333	33.3711	27.1356	28.8788	28.4624	29.7137	29.1655	29.3511	26.0047	1.26483	8.20328	1.17163	7.30005	0.226335	-0.903228	5	4	4	1	5	4	4	2	1	2	2	5	5	4	5	5	5	5	3	1	1	2	2	4	4	3	4
DYNLL2	DYNLL2	Q96FJ2	Q96FJ2	Dynein light chain 2, cytoplasmic	15.8023	24.3033	21.2453	22.6801	31.7556	24.9815	27.4447	28.3389	27.8904	27.4259	28.1592	24.6515	1.66147	7.12241	1.61521	6.02397	0.281974	-1.09844	5	5	4	1	5	5	4	1	2	2	4	5	5	5	5	5	5	5	3	1	2	2	4	5	5	5	5
DYNLRB1	DYNLRB1;DYNLRB2	Q9NP97;Q8TF09	Q9NP97;Q8TF09	Dynein light chain roadblock-type 1;Dynein light chain roadblock-type 2	15.8023	23.1069	15.8023	22.1842	24.3046	21.6193	23.0974	21.0501	23.0221	22.843	23.8156	15.8023	0.768002	3.29392	0.336447	2.14684	0.230246	-1.14708	4;2	4;2	4;2	2	4	4	4	0	4	1	2	4	2	2	2	2	2	2	1	0	4	1	2	4	2	2	2
EBNA1BP2	EBNA1BP2	Q99848	Q99848	Probable rRNA-processing protein EBP2	15.8023	15.8023	15.8023	15.8023	25.0649	22.4555	24.5273	23.7791	24.2771	23.5921	25.0935	23.7317	5.15647	8.15438	6.52684	8.37129	0.122843	0.216913	16	16	16	1	16	16	16	0	0	0	1	14	7	12	9	12	12	14	12	0	0	0	1	14	7	12	9
ECI2	ECI2	O75521	O75521	Enoyl-CoA delta isomerase 2	15.8023	15.8023	15.8023	15.8023	21.5124	15.8023	19.1223	18.6044	18.8103	18.2189	19.6621	15.8023	1.3465	2.95804	1.50732	2.3211	0.172159	-0.63694	2	2	2	1	2	2	2	0	0	1	0	2	0	2	2	2	2	2	0	0	0	1	0	2	0	2	2
EEF1A1	EEF1A1;EEF1A1P5;EEF1A2	P68104;Q5VTE0;Q05639	P68104;Q5VTE0;Q05639	Elongation factor 1-alpha 1;Putative elongation factor 1-alpha-like 3;Elongation factor 1-alpha 2	26.363	27.6309	26.4078	26.8794	28.2367	26.4416	27.2207	26.9836	27.3568	26.5051	26.9738	26.5124	0.362681	0.400367	0.0158216	0.0167727	0.392753	-0.383595	18;17;10	18;17;10	18;17;10	3	18	18	18	14	15	14	14	16	15	14	14	14	15	16	12	14	15	14	14	16	15	14	14
EEF1B2	EEF1B2	P24534	P24534	Elongation factor 1-beta	20.0182	22.5737	15.8023	20.2337	24.0341	19.8808	22.2659	21.2403	22.1582	20.2182	22.2672	21.1038	0.63201	2.19827	0.557065	1.77987	0.161028	-0.418405	4	4	4	1	4	4	4	2	3	2	2	4	2	3	2	2	2	3	2	2	3	2	2	4	2	3	2
EEF1D	EEF1D	P29692	P29692	Elongation factor 1-delta	20.0331	22.6446	19.8487	20.8073	23.3606	20.7707	23.0784	23.1304	23.7343	21.7679	23.9032	22.0995	1.02639	1.75162	1.28824	2.04279	0.134015	0.291166	8	8	8	1	8	8	8	3	4	3	4	7	4	7	5	7	5	7	5	3	4	3	4	7	4	7	5
EEF1G	EEF1G	P26641	P26641	Elongation factor 1-gamma	21.067	21.7426	21.1375	21.8655	22.7421	21.0675	21.8084	21.5295	22.34	21.3451	22.1824	21.2243	0.351794	0.333709	0.401155	0.319743	0.0103547	-0.0139666	9	9	9	1	9	9	9	6	7	6	5	6	7	8	6	8	5	7	6	6	7	6	5	6	7	8	6
EEF2	EEF2	P13639	P13639	Elongation factor 2	21.9322	22.8399	22.104	22.7186	25.5557	22.3309	24.5649	23.9931	23.8459	22.7889	23.7548	22.8085	1.27706	1.71248	1.30871	0.900843	0.506102	-0.811637	28	28	27	1	28	28	27	20	11	18	16	23	19	23	23	18	17	19	21	20	11	18	16	23	19	23	23
EFTUD2	EFTUD2	Q15029	Q15029	116 kDa U5 small nuclear ribonucleoprotein component	15.8023	20.0668	19.0428	15.8023	21.5	19.4854	21.2686	20.1211	22.5066	19.8706	22.1739	19.7587	1.28841	2.91521	1.37125	3.39888	0.221827	0.483671	8	7	7	1	8	7	7	2	3	3	2	6	3	4	3	4	4	5	3	1	2	2	1	5	2	3	2
EIF2S2	EIF2S2	P20042	P20042	Eukaryotic translation initiation factor 2 subunit 2	15.8023	20.4081	18.9198	15.8023	23.7083	20.588	22.8134	22.0414	22.5021	20.2022	23.3116	20.5567	1.85026	4.55465	1.52731	3.90999	0.264909	-0.644653	13	13	13	1	13	13	13	1	2	3	1	10	4	9	9	7	6	8	6	1	2	3	1	10	4	9	9
EIF2S3	EIF2S3;EIF2S3B	P41091;Q2VIR3	P41091;Q2VIR3	Eukaryotic translation initiation factor 2 subunit 3;Eukaryotic translation initiation factor 2 subunit 3B	18.6984	15.8023	19.4164	15.8023	22.7322	18.9669	15.8023	21.1253	20.2716	20.2019	21.9627	20.451	0.591327	2.22686	1.71415	3.29198	0.284785	1.06512	5;4	5;4	5;4	2	5	5	5	4	1	3	1	3	3	4	3	2	3	2	3	4	1	3	1	3	3	4	3
EIF3B	EIF3B	P55884	P55884	Eukaryotic translation initiation factor 3 subunit B	19.5457	15.8023	18.7451	19.4076	19.7463	15.8023	19.7541	19.9801	15.8023	15.8023	19.9745	19.0575	0.125005	0.445511	0.203098	-0.716037	0.33414	-1.16155	4	4	4	1	4	4	4	2	1	3	2	2	2	2	4	0	2	4	4	2	1	3	2	2	2	2	4
EIF3C	EIF3C;EIF3CL	Q99613;B5ME19	Q99613;B5ME19	Eukaryotic translation initiation factor 3 subunit C;Eukaryotic translation initiation factor 3 subunit C-like protein	19.6868	15.8023	15.8023	19.847	21.3854	15.8023	15.8023	15.8023	20.0477	19.6204	21.1492	15.8023	0.121312	-0.586531	0.36322	1.37029	0.491018	1.95682	4;4	4;4	4;4	2	4	4	4	2	1	1	2	3	1	1	1	2	2	3	1	2	1	1	2	3	1	1	1
EIF3G	EIF3G	O75821	O75821	Eukaryotic translation initiation factor 3 subunit G	20.1508	15.8023	19.932	20.5045	15.8023	15.8023	20.5024	20.088	20.6924	15.8023	20.9699	20.2067	0.250815	-1.04864	0.0696889	0.320454	0.327099	1.36909	5	5	5	1	5	5	5	2	1	4	3	3	2	2	3	3	3	3	2	2	1	4	3	3	2	2	3
EIF3I	EIF3I	Q13347	Q13347	Eukaryotic translation initiation factor 3 subunit I	15.8023	15.8023	15.8023	15.8023	20.7854	15.8023	21.3715	20.3844	21.209	15.8023	15.8023	20.9265	1.5983	3.78358	0.87223	2.63273	0.234027	-1.15085	4	4	4	1	4	4	4	1	0	1	1	2	1	4	3	4	1	2	2	1	0	1	1	2	1	4	3
EIF4A1	EIF4A1;EIF4A2	P60842;Q14240	P60842;Q14240	Eukaryotic initiation factor 4A-I;Eukaryotic initiation factor 4A-II	21.6231	21.8716	21.3508	21.7094	21.9462	21.6197	21.8904	21.7962	22.0405	21.495	21.6472	21.6741	0.639548	0.174364	0.185916	0.0754361	0.305887	-0.098928	10;5	10;5	9;4	2	10	10	9	8	4	10	8	6	7	6	6	7	7	8	9	8	4	10	8	6	7	6	6
EIF4E	EIF4E	P06730	P06730	Eukaryotic translation initiation factor 4E	15.8023	21.8425	18.6689	20.4547	22.9874	19.2183	22.0754	20.9619	22.5166	20.1552	22.5436	15.8023	0.664009	2.11866	0.205276	1.06232	0.240433	-1.05634	4	4	4	1	4	4	4	0	2	2	2	4	2	4	3	3	3	3	1	0	2	2	2	4	2	4	3
EIF5A	EIF5A;EIF5A2;EIF5AL1	P63241;Q9GZV4;Q6IS14	P63241;Q9GZV4;Q6IS14	Eukaryotic translation initiation factor 5A-1;Eukaryotic translation initiation factor 5A-2;Eukaryotic translation initiation factor 5A-1-like	21.8421	22.1554	21.2118	21.8988	22.2954	21.6849	21.8456	21.8965	22.0295	21.7578	22.0233	21.0965	0.26462	0.153565	0.0598394	-0.05024	0.342552	-0.203805	4;2;2	4;2;2	4;2;2	3	4	4	4	2	2	3	1	2	2	3	3	3	2	2	3	2	2	3	1	2	2	3	3
ELAVL1	ELAVL1	Q15717;Q12926;P26378	Q15717	ELAV-like protein 1	19.9869	20.7735	19.6741	20.5591	23.097	20.6156	21.9654	21.4125	22.2373	21.265	22.3061	20.5941	1.40838	1.52423	1.5063	1.35224	0.0946151	-0.171984	9;1;1	9;1;1	9;1;1	3	9	9	9	6	3	3	4	8	4	7	6	7	6	6	4	6	3	3	4	8	4	7	6
ELOA	ELOA	Q14241	Q14241	Elongin-A	15.8023	15.8023	15.8023	15.8023	22.5229	20.1858	21.6375	21.0904	21.3635	20.8669	21.8001	20.6099	4.55069	5.55685	6.02647	5.35779	0.134923	-0.199059	9	9	9	1	9	9	9	0	0	0	0	6	6	6	6	5	6	9	6	0	0	0	0	6	6	6	6
ELOB	ELOB	Q15370	Q15370	Elongin-B	15.8023	21.1938	20.2806	20.5859	24.2645	15.8023	24.0071	22.1578	22.9362	21.9505	22.9315	21.5444	0.393878	2.09227	1.17656	2.87499	0.148796	0.782712	6	6	6	1	6	6	6	2	3	3	2	5	1	4	2	4	4	3	3	2	3	3	2	5	1	4	2
ELOC	ELOC	Q15369	Q15369	Elongin-C	15.8023	15.8023	15.8023	15.8023	24.7119	20.3519	22.7143	21.2587	23.6641	21.6453	22.9643	20.3951	3.30049	6.45692	3.92058	6.36489	0.0263449	-0.0920305	5	5	5	1	5	5	5	1	2	0	0	5	2	2	3	3	4	4	2	1	2	0	0	5	2	2	3
EMC10	EMC10	Q5UCC4	Q5UCC4	ER membrane protein complex subunit 10	15.8023	15.8023	15.8023	15.8023	22.7792	19.7735	22.3966	15.8023	21.7467	21.0971	21.8713	20.3884	1.46538	4.38559	5.42963	5.47355	0.273716	1.08796	3	3	3	1	3	3	3	0	1	1	1	3	2	2	2	2	2	2	2	0	1	1	1	3	2	2	2
EMC2	EMC2	Q15006	Q15006	ER membrane protein complex subunit 2	15.8023	15.8023	19.9383	15.8023	21.8285	19.4248	21.0978	21.0498	20.1719	19.3927	21.1087	15.8023	1.88391	4.01392	0.716201	2.2826	0.656669	-1.73132	4	4	4	1	4	4	4	0	1	2	1	3	3	3	3	2	3	3	1	0	1	2	1	3	3	3	3
EMC7	EMC7	Q9NPA0	Q9NPA0	Endoplasmic reticulum membrane protein complex subunit 7	15.8023	15.8023	15.8023	19.2387	22.7702	15.8023	20.9077	21.0252	21.8185	20.378	21.3522	20.0454	1.03513	3.46497	2.36094	4.23715	0.195214	0.772181	3	3	3	1	3	3	3	0	1	1	2	3	1	3	2	3	2	3	2	0	1	1	2	3	1	3	2
EMD	EMD	P50402	P50402	Emerin	15.8023	19.4901	16.9061	17.3065	25.2785	21.2318	23.9512	22.989	24.8956	22.1325	23.7976	22.4791	2.69819	5.98638	2.99667	5.94994	0.01156	-0.036438	10	10	10	1	10	10	10	1	5	2	2	10	5	8	6	9	8	9	8	1	5	2	2	10	5	8	6
ENO1	ENO1	P06733;P13929	P06733	Alpha-enolase	23.8773	24.3866	23.694	24.105	24.6237	24.024	24.1813	24.0885	24.1185	23.8767	24.2087	24.0136	0.481312	0.213657	0.0844434	0.0386472	0.528297	-0.17501	17;1	17;1	16;0	2	17	17	16	14	16	13	13	14	12	12	13	13	14	13	13	14	16	13	13	14	12	12	13
ENY2	ENY2	Q9NPA8	Q9NPA8	Transcription and mRNA export factor ENY2	15.8023	24.6369	15.8023	22.2219	23.5631	21.7409	22.2621	22.0154	22.1294	22.2614	22.9091	21.2068	0.5673	2.77952	0.50355	2.51082	0.198466	-0.268705	4	4	4	1	4	4	4	0	2	1	2	4	4	4	4	4	4	4	3	0	2	1	2	4	4	4	4
EPB41	EPB41	P11171;Q9H4G0	P11171	Protein 4.1	20.7596	15.8023	20.3513	20.7189	15.8023	20.1894	20.8072	21.0922	20.7868	20.5204	20.454	20.5541	0.0126362	0.0647478	0.432129	1.1708	0.39066	1.10605	5;1	5;1	5;1	2	5	5	5	5	2	3	4	1	3	3	3	4	2	4	3	5	2	3	4	1	3	3	3
EPB42	EPB42	P16452	P16452	Protein 4.2	21.2891	21.0261	20.9142	20.968	15.8023	21.2289	20.8633	21.3624	21.433	21.2289	21.3598	20.9267	0.404986	-1.23511	0.645247	0.187737	0.479912	1.42285	5	5	5	1	5	5	5	5	3	4	5	1	5	3	3	3	4	4	5	5	3	4	5	1	5	3	3
ERAL1	ERAL1	O75616	O75616	GTPase Era, mitochondrial	15.8023	15.8023	15.8023	15.8023	22.1256	15.8023	20.5926	20.3359	21.522	20.789	21.3582	19.6271	1.5469	3.9118	4.63118	5.02178	0.331034	1.10997	5	5	5	1	5	5	5	0	1	0	1	4	2	4	4	5	4	4	2	0	1	0	1	4	2	4	4
ERH	ERH	P84090	P84090	Enhancer of rudimentary homolog	20.1146	23.7975	15.8023	23.3793	27.3256	23.2139	26.9076	26.2376	26.9365	25.862	27.4752	25.3345	1.32401	5.14774	1.58653	5.62863	0.178331	0.480887	6	6	6	1	6	6	6	2	2	1	2	4	4	4	4	6	6	6	4	2	2	1	2	4	4	4	4
ERLIN2	ERLIN2	O94905;O75477	O94905	Erlin-2	15.8023	15.8023	15.8023	18.9009	21.3114	15.8023	20.6206	19.6307	20.3995	15.8023	20.6318	15.8023	0.975668	2.76431	0.454091	1.58204	0.265174	-1.18227	4;1	4;1	4;1	2	4	4	4	0	1	0	2	4	1	3	2	3	2	4	1	0	1	0	2	4	1	3	2
ERP29	ERP29	P30040	P30040	Endoplasmic reticulum resident protein 29	20.1032	15.8023	19.8384	20.383	15.8023	19.9154	19.9901	15.8023	15.8023	19.8502	15.8023	19.8944	0.299684	-1.1542	0.316156	-1.19442	0.00804122	-0.0402236	2	2	2	1	2	2	2	2	1	2	2	2	2	2	1	1	2	1	2	2	1	2	2	2	2	2	1
ESS2	ESS2	Q96DF8	Q96DF8	Splicing factor ESS-2 homolog	15.8023	15.8023	15.8023	15.8023	21.9775	20.2181	20.6542	20.5415	19.8106	15.8023	20.3386	19.3821	4.8966	5.04554	1.5889	3.03111	0.932884	-2.01442	4	4	4	1	4	4	4	0	0	0	0	4	4	4	4	2	1	3	3	0	0	0	0	4	4	4	4
ETFB	ETFB	P38117	P38117	Electron transfer flavoprotein subunit beta	19.5125	15.8023	19.3717	19.727	20.0458	19.6341	20.0505	20.4519	20.2575	20.2113	20.4258	20.2218	0.744007	1.4422	0.905834	1.67574	0.640822	0.233535	3	3	3	1	3	3	3	3	1	3	3	2	2	2	3	3	3	3	3	3	1	3	3	2	2	2	3
EXOSC2	EXOSC2	Q13868	Q13868	Exosome complex component RRP4	15.8023	15.8023	15.8023	15.8023	23.2112	15.8023	21.5168	19.3371	22.1499	15.8023	21.6472	20.067	1.39375	4.16456	1.53735	4.1143	0.00783154	-0.0502601	4	4	4	1	4	4	4	0	0	0	0	4	0	3	3	4	1	3	2	0	0	0	0	4	0	3	3
FABP1	FABP1	P07148	P07148	Fatty acid-binding protein, liver	20.8322	15.8023	20.5064	20.4978	15.8023	20.8363	15.8023	15.8023	15.8023	15.8023	15.8023	20.8238	0.645338	-2.34889	0.647407	-2.35202	0.000586645	-0.00313473	2	2	2	1	2	2	2	2	1	2	2	0	2	0	1	1	1	0	2	2	1	2	2	0	2	0	1
FAM162A	FAM162A	Q96A26	Q96A26	Protein FAM162A	15.8023	22.659	15.8023	21.4912	24.1711	15.8023	22.5372	15.8023	22.6868	21.9408	22.8983	15.8023	0.0805642	0.639522	0.322891	1.89336	0.175491	1.25383	5	5	5	1	5	5	5	0	3	1	2	5	1	4	1	2	2	2	1	0	3	1	2	5	1	4	1
FAM32A	FAM32A	Q9Y421	Q9Y421	Protein FAM32A	15.8023	15.8023	21.1923	21.5126	15.8023	20.0111	15.8023	15.8023	20.6095	15.8023	20.9376	20.9069	0.394011	-1.72285	0.19026	0.98671	0.825961	2.70956	3	3	3	1	3	3	3	0	1	3	2	2	2	0	2	2	1	3	2	0	1	3	2	2	2	0	2
FARSA	FARSA	Q9Y285	Q9Y285	Phenylalanine--tRNA ligase alpha subunit	15.8023	20.2827	15.8023	15.8023	22.7307	15.8023	22.3936	21.7192	21.9666	20.3537	22.223	15.8023	0.966737	3.73906	0.853584	3.164	0.0951292	-0.575057	7	7	7	1	7	7	7	0	2	0	1	6	2	6	4	5	2	4	0	0	2	0	1	6	2	6	4
FASN	FASN	P49327	P49327	Fatty acid synthase;[Acyl-carrier-protein] S-acetyltransferase;[Acyl-carrier-protein] S-malonyltransferase;3-oxoacyl-[acyl-carrier-protein] synthase;3-oxoacyl-[acyl-carrier-protein] reductase;3-hydroxyacyl-[acyl-carrier-protein] dehydratase;Enoyl-[acyl-carrier-protein] reductase;Acyl-[acyl-carrier-protein] hydrolase	20.4458	20.1778	19.8344	20.5787	22.1521	20.5525	21.2241	20.894	21.2286	20.4823	21.4428	20.3774	1.32227	0.946503	1.03091	0.623607	0.313565	-0.322896	15	15	15	1	15	15	15	12	3	11	8	6	11	8	14	12	11	13	9	12	3	11	8	6	11	8	14
FAU	FAU	P62861	P62861	Ubiquitin-like FUBI-ribosomal protein eS30 fusion protein;Ubiquitin-like protein FUBI;Small ribosomal subunit protein eS30	22.8985	27.3852	23.5777	27.0544	30.3562	27.7514	27.1785	27.1663	29.1518	28.4736	29.9757	25.5517	1.08232	2.88412	1.0522	3.05925	0.0500621	0.175127	4	4	4	1	4	4	4	4	3	3	3	3	3	3	3	3	3	4	3	4	3	3	3	3	3	3	3
FBL	FBL	P22087	P22087	rRNA 2-O-methyltransferase fibrillarin	19.3321	15.8023	19.1937	15.8023	24.5341	22.4031	23.6796	22.6975	23.839	23.177	24.448	20.4098	2.7025	5.79596	2.17661	5.43582	0.133755	-0.360133	9	9	8	1	9	9	8	3	0	3	2	9	5	8	6	9	8	8	5	3	0	3	2	9	5	8	6
FECH	FECH	P22830	P22830	Ferrochelatase, mitochondrial	15.8023	15.8023	15.8023	15.8023	22.8646	19.6523	21.7857	21.0372	21.5066	20.5474	21.2641	19.9694	3.75116	5.53266	5.14616	5.01958	0.280091	-0.513081	7	7	7	1	7	7	7	1	0	1	0	6	3	5	5	4	5	5	3	1	0	1	0	6	3	5	5
FLNA	FLNA	P21333	P21333	Filamin-A	20.6576	20.7319	20.5473	20.6878	21.4608	20.7425	21.1977	20.9263	20.9385	20.6002	21.0936	20.7186	1.40661	0.425664	0.763746	0.181583	0.600601	-0.244081	27	27	27	1	27	27	27	24	9	22	18	6	15	12	16	13	16	14	19	24	9	22	18	6	15	12	16
FLNB	FLNB	O75369	O75369	Filamin-B	19.1402	15.8023	18.9723	19.4602	15.8023	19.3657	19.2342	19.3612	19.0654	19.4848	19.6802	19.3192	0.0271341	0.0971017	0.565351	1.04365	0.483765	0.946547	5	5	5	1	5	5	5	5	1	5	5	1	4	3	4	3	5	3	3	5	1	5	5	1	4	3	4
FUBP1	FUBP1	Q96AE4	Q96AE4	Far upstream element-binding protein 1	19.5496	21.8706	20.1479	20.623	21.5205	20.9942	20.9652	21.3209	21.0211	20.6621	21.1635	20.5938	0.604825	0.652437	0.248809	0.312327	0.895932	-0.34011	9	7	6	1	9	7	6	4	3	4	3	6	3	5	8	6	6	6	5	4	2	2	2	4	2	4	6
FUBP3	FUBP3	Q96I24	Q96I24	Far upstream element-binding protein 3	15.8023	15.8023	15.8023	15.8023	21.3771	20.356	21.6584	21.5538	21.2145	20.3951	21.2344	20.8143	5.7467	5.43402	6.64772	5.11228	0.392984	-0.321738	5	4	4	1	5	4	4	1	2	1	1	3	4	4	4	4	4	4	3	0	1	0	0	3	3	3	3
G3BP1	G3BP1	Q13283	Q13283	Ras GTPase-activating protein-binding protein 1	15.8023	15.8023	18.1295	15.8023	24.9691	21.5105	22.5145	22.1066	23.9679	21.7805	23.2072	21.3951	3.26285	6.39108	3.50605	6.20359	0.0689985	-0.187495	13	11	11	1	13	11	11	1	2	3	1	12	7	9	11	11	12	12	7	1	2	3	1	11	6	8	9
G3BP2	G3BP2	Q9UN86	Q9UN86	Ras GTPase-activating protein-binding protein 2	19.3306	15.8023	15.8023	15.8023	24.2383	21.2823	22.7002	22.9292	24.5809	23.2842	24.3751	22.3526	2.90138	6.10312	3.30869	6.96382	0.493188	0.860703	14	14	12	1	14	14	12	2	0	0	1	10	7	10	9	12	8	13	7	2	0	0	1	10	7	10	9
GADD45GIP1	GADD45GIP1	Q8TAE8	Q8TAE8	Large ribosomal subunit protein mL64	15.8023	21.107	15.8023	15.8023	23.4721	20.9209	22.5209	21.0904	21.8212	21.896	22.5037	20.879	1.8067	4.87259	1.83699	4.64649	0.121672	-0.226102	5	5	5	1	5	5	5	1	2	1	1	5	2	2	2	2	2	3	2	1	2	1	1	5	2	2	2
GALK1	GALK1	P51570	P51570	Galactokinase	15.8023	15.8023	15.8023	15.8023	21.336	15.8023	20.5048	19.9987	20.5252	19.8866	20.431	15.8023	1.57697	3.60816	1.60649	3.35896	0.052364	-0.249195	3	3	3	1	3	3	3	0	1	1	1	2	1	2	2	2	2	3	1	0	1	1	1	2	1	2	2
GANAB	GANAB	Q14697	Q14697	Neutral alpha-glucosidase AB	20.0434	21.3011	19.8071	19.7758	22.5388	20.0587	21.6312	20.5286	21.392	20.456	21.3683	20.4529	0.699662	0.957485	0.749339	0.685471	0.170431	-0.272015	10	10	10	1	10	10	10	8	3	7	3	7	6	6	5	7	6	7	6	8	3	7	3	7	6	6	5
GAPDH	GAPDH	P04406	P04406	Glyceraldehyde-3-phosphate dehydrogenase	24.7425	24.9111	24.4735	25.0768	25.0915	24.5016	24.9078	24.742	24.9964	24.8112	24.9229	24.5198	0.01846	0.00977373	0.0238367	0.0115905	0.00371278	0.00181675	12	12	11	1	12	12	11	8	9	9	10	9	10	8	9	8	10	9	10	8	9	9	10	9	10	8	9
GAR1	GAR1	Q9NY12	Q9NY12	H/ACA ribonucleoprotein complex subunit 1	15.8023	15.8023	15.8023	15.8023	24.2296	15.8023	22.048	21.1846	22.0185	21.0999	23.6043	20.1067	1.50704	5.01382	3.67537	5.90506	0.179274	0.891239	3	3	3	1	3	3	3	1	1	1	1	3	2	2	2	3	2	3	2	1	1	1	1	3	2	2	2
GATAD2A	GATAD2A	Q86YP4	Q86YP4	Transcriptional repressor p66-alpha	15.8023	15.8023	15.8023	15.8023	15.8023	15.8023	15.8023	15.8023	20.4384	19.5693	20.3486	15.8023	0	0	1.59274	3.23734	1.59274	3.23734	4	4	4	1	4	4	4	0	0	0	0	1	0	2	1	3	3	4	1	0	0	0	0	1	0	2	1
GDI2	GDI2;GDI1	P50395;P31150	P50395;P31150	Rab GDP dissociation inhibitor beta;Rab GDP dissociation inhibitor alpha	19.6886	15.8023	19.2921	19.9046	15.8023	19.6424	15.8023	19.9031	19.4762	15.8023	15.8023	15.8023	0.238986	-0.884367	0.713627	-1.95112	0.30515	-1.06675	2;1	2;1	2;1	2	2	2	2	2	1	2	2	1	2	1	2	2	2	1	1	2	1	2	2	1	2	1	2
GGCT	GGCT	O75223	O75223	Gamma-glutamylcyclotransferase	15.8023	15.8023	15.8023	21.4835	15.8023	19.1321	21.6308	19.5649	20.3465	20.6428	15.8023	15.8023	0.432959	1.80991	0.184468	0.925864	0.191434	-0.884043	3	3	3	1	3	3	3	1	1	1	2	1	2	3	2	2	2	2	1	1	1	1	2	1	2	3	2
GIGYF2	GIGYF2	Q6Y7W6	Q6Y7W6	GRB10-interacting GYF protein 2	15.8023	15.8023	15.8023	15.8023	21.9855	15.8023	21.3772	21.8392	22.4982	21.2801	22.8354	20.4102	1.61325	4.44876	4.39243	5.95369	0.419659	1.50493	10	10	10	1	10	10	10	0	0	0	0	6	1	4	4	8	3	9	2	0	0	0	0	6	1	4	4
GLUD1	GLUD1;GLUD2	P00367;P49448	P00367;P49448	Glutamate dehydrogenase 1, mitochondrial;Glutamate dehydrogenase 2, mitochondrial	21.5112	20.9994	21.5102	21.4644	21.4427	21.2886	21.3236	21.1301	21.1034	21.3342	21.2932	21.2866	0.213633	-0.0750709	0.378337	-0.11695	0.200887	-0.0418792	9;7	9;7	9;7	2	9	9	9	8	2	6	6	5	7	3	6	5	4	5	6	8	2	6	6	5	7	3	6
GLUL	GLUL	P15104	P15104	Glutamine synthetase	15.8023	15.8023	15.8023	15.8023	20.972	15.8023	15.8023	19.7531	20.0726	19.3739	20.561	15.8023	0.854899	2.28013	1.57596	3.15015	0.200017	0.870022	2	2	2	1	2	2	2	1	1	1	1	2	1	1	2	2	2	2	1	1	1	1	1	2	1	1	2
GLYR1	GLYR1	Q49A26	Q49A26	Cytokine-like nuclear factor N-PAC	15.8023	15.8023	15.8023	15.8023	22.9299	20.5263	22.066	20.6428	21.6806	21.3233	22.1883	21.3923	4.20965	5.73897	7.01715	5.84383	0.0606144	0.104865	6	6	6	1	6	6	6	0	0	0	0	4	4	5	4	5	5	5	3	0	0	0	0	4	4	5	4
GNAI2	GNAI2	P04899;P63092;P08754;P63096;P09471;P19087;Q5JWF2;A8MTJ3;P38405;P11488	P04899	Guanine nucleotide-binding protein G(i) subunit alpha-2	20.6614	20.8527	20.5956	20.8598	15.8023	20.7531	21.1283	20.788	20.8448	20.9526	20.8948	20.9295	0.384836	-1.12446	1.20973	0.163022	0.454028	1.28748	3;1;1;1;1;1;1;1;1;1	3;1;1;1;1;1;1;1;1;1	3;1;1;1;1;1;1;1;1;1	10	3	3	3	3	3	3	2	1	3	2	3	2	3	3	3	3	3	3	2	1	3	2	3
GNL3	GNL3	Q9BVP2	Q9BVP2	Guanine nucleotide-binding protein-like 3	15.8023	15.8023	15.8023	15.8023	15.8023	15.8023	21.2496	19.7558	19.9982	19.2458	19.5345	15.8023	0.847699	2.35019	1.59755	2.8429	0.107654	0.492713	3	3	3	1	3	3	3	0	0	0	0	2	0	2	2	2	2	2	1	0	0	0	0	2	0	2	2
GOT2	GOT2	P00505	P00505	Aspartate aminotransferase, mitochondrial	20.7844	15.8023	20.7266	20.847	15.8023	20.8663	15.8023	15.8023	21.1791	20.8075	21.062	20.7251	0.670617	-2.47176	0.516109	1.40338	1.6477	3.87515	3	3	3	1	3	3	3	3	1	3	2	1	2	1	1	2	2	2	2	3	1	3	2	1	2	1	1
GPATCH4	GPATCH4	Q5T3I0	Q5T3I0	G patch domain-containing protein 4	15.8023	15.8023	15.8023	15.8023	21.3514	20.8245	22.0946	20.6931	21.4645	21.7731	21.9949	22.0834	5.59129	5.43861	8.01706	6.02669	0.85141	0.588079	7	7	7	1	7	7	7	0	1	0	1	3	3	4	4	5	4	3	5	0	1	0	1	3	3	4	4
GPS1	GPS1	Q13098	Q13098	COP9 signalosome complex subunit 1	15.8023	15.8023	15.8023	15.8023	15.8023	15.8023	19.8303	19.2893	21.9494	20.5581	21.7433	19.2696	0.867632	1.87876	3.75525	5.07781	1.36299	3.19905	6	6	6	1	6	6	6	1	0	1	0	2	0	2	3	5	4	3	5	1	0	1	0	2	0	2	3
GRSF1	GRSF1	Q12849	Q12849	G-rich sequence factor 1	15.8023	15.8023	15.8023	15.8023	22.2201	20.7758	21.7867	21.4669	21.8862	20.9784	21.8358	20.6659	5.8529	5.76008	5.73123	5.53928	0.202323	-0.220792	7	7	7	1	7	7	7	0	0	0	0	6	2	4	4	6	6	4	3	0	0	0	0	6	2	4	4
GRWD1	GRWD1	Q9BQ67	Q9BQ67	Glutamate-rich WD repeat-containing protein 1	15.8023	15.8023	15.8023	15.8023	23.6389	15.8023	23.8428	22.0191	23.5315	21.1626	22.0945	21.0283	1.57967	5.52346	4.39753	6.15191	0.118747	0.628447	5	5	5	1	5	5	5	0	0	0	0	5	1	4	3	4	2	2	2	0	0	0	0	5	1	4	3
GSR	GSR	P00390	P00390	Glutathione reductase, mitochondrial	15.8023	15.8023	19.6971	15.8023	15.8023	19.364	21.0428	20.2057	20.3678	19.5092	20.1048	19.4669	0.759843	2.32769	1.66965	3.08616	0.265903	0.75847	2	2	2	1	2	2	2	1	1	2	1	1	2	2	2	2	2	2	2	1	1	2	1	1	2	2	2
GSTP1	GSTP1	P09211	P09211	Glutathione S-transferase P	21.6028	15.8023	21.3828	22.0403	22.5287	21.3775	22.5163	21.9656	21.8374	21.6399	21.7281	21.3853	0.594512	1.88999	0.435029	1.44065	0.76418	-0.44934	3	3	3	1	3	3	3	2	2	2	2	2	2	2	2	2	2	2	2	2	2	2	2	2	2	2	2
GTF2I	GTF2I	P78347;Q6EKJ0;Q86UP8	P78347	General transcription factor II-I	16.6246	15.8023	17.0946	15.8988	26.9023	21.4891	23.0825	23.197	22.2922	20.5604	23.1642	20.1336	3.07619	7.31269	3.25507	5.18255	0.779811	-2.13015	38;1;1	38;1;1	38;1;1	3	38	38	38	2	1	4	3	36	16	29	30	29	19	28	11	2	1	4	3	36	16	29	30
H1-0	H1-0	P07305	P07305	Histone H1.0;Histone H1.0, N-terminally processed	19.6522	20.737	19.7297	21.0336	26.2317	24.4841	25.7501	25.0426	25.7915	25.3354	25.6238	25.4133	4.18097	5.08898	5.14953	5.25287	0.157853	0.16389	9	9	8	1	9	9	8	4	5	4	5	7	8	7	7	7	7	7	6	4	5	4	5	7	8	7	7
H1-10	H1-10	Q92522	Q92522	Histone H1.10	18.8163	23.1136	21.3486	22.1427	28.0955	25.7446	27.2041	26.1546	27.56	26.6502	27.9507	25.4797	2.66498	5.44437	2.68912	5.55485	0.0507806	0.110479	13	13	13	1	13	13	13	2	5	4	7	9	11	9	9	9	9	10	10	2	5	4	7	9	11	9	9
H1-2	H1-2	P16403	P16403	Histone H1.2	22.3456	15.8023	23.6364	23.4305	29.1217	27.9744	26.9214	28.55	28.6735	28.5143	29.517	29.0714	1.93013	6.83816	2.19082	7.64035	0.759564	0.80219	17	3	3	1	17	3	3	12	8	10	9	11	16	10	15	15	15	14	11	2	1	2	2	3	3	3	3
H1-3	H1-3	P16402	P16402	Histone H1.3	15.8023	15.8023	15.8023	15.8023	25.4532	25.7917	25.522	26.1282	26.0687	26.2764	26.9423	26.6455	9.03804	9.92148	8.61738	10.6809	1.65927	0.759457	17	2	2	1	17	2	2	11	8	9	8	11	16	10	15	14	14	13	10	1	1	1	1	2	2	2	2
H1-4	H1-4	P10412;Q02539;P22492	P10412	Histone H1.4	25.0011	27.1339	26.1013	26.7811	31.3745	30.9033	30.3203	30.483	30.7198	30.5759	31.2439	29.4754	3.86528	4.51595	3.4056	4.24939	0.246435	-0.266563	18;7;4	18;7;4	3;0;0	3	18	18	3	12	8	11	7	10	17	10	15	13	15	14	10	12	8	11	7	10	17	10	15
H1-5	H1-5	P16401	P16401	Histone H1.5	21.152	15.8023	20.9708	20.9698	15.8023	21.2233	15.8023	21.1623	21.2949	15.8023	20.9051	21.4084	0.245299	-1.22615	0.0233624	0.128936	0.271122	1.35509	9	5	5	1	9	5	5	5	1	4	3	1	8	2	6	5	6	5	7	3	1	3	3	1	4	1	3
H2AZ2	H2AZ2;H2AZ1	Q71UI9;P0C0S5	Q71UI9;P0C0S5	Histone H2A.V;Histone H2A.Z	22.397	24.2502	22.956	23.6694	25.9221	22.9266	24.8518	23.4789	25.2351	24.2944	26.2874	23.3418	0.58185	0.976722	1.01093	1.47154	0.213161	0.494819	4;4	2;2	2;2	2	4	2	2	4	4	4	4	4	4	4	4	4	4	4	4	2	2	2	2	2	2	2	2
H2BC13	H2BC13;H2BC9;H2BC15;H2BC4;H2BC5;H2BC12;H2BC18;H2BC14;H2BC12L;H2BC1	Q99880;Q93079;Q99877;P62807;P58876;O60814;Q5QNW6;Q99879;P57053;Q96A08;A0A2R8Y619	Q99880;Q93079;Q99877;P62807;P58876;O60814;Q5QNW6;Q99879;P57053;Q96A08	Histone H2B type 1-L;Histone H2B type 1-H;Histone H2B type 1-N;Histone H2B type 1-C/E/F/G/I;Histone H2B type 1-D;Histone H2B type 1-K;Histone H2B type 2-F;Histone H2B type 1-M;Histone H2B type F-S;Histone H2B type 1-A	26.8912	28.3515	26.9755	27.7195	31.1977	29.7628	30.5761	30.0181	30.8346	30.5061	31.1104	30.2935	3.0892	2.90423	3.76637	3.20173	0.34938	0.2975	10;10;10;10;10;10;10;10;10;6;2	10;10;10;10;10;10;10;10;10;6;2	3;3;3;3;3;3;3;3;3;0;0	11	10	10	3	8	6	7	7	6	9	6	7	6	8	8	6	8	6	7	7	6	9	6	7
H2BC3	H2BC3;H2BC21;H2BC17;H2BC11;H2BC26	P33778;Q16778;P23527;P06899;Q8N257;Q6DRA6;Q6DN03	P33778;Q16778;P23527;P06899;Q8N257	Histone H2B type 1-B;Histone H2B type 2-E;Histone H2B type 1-O;Histone H2B type 1-J;Histone H2B type 3-B	23.5185	15.8023	23.6606	23.9618	27.4272	25.0895	26.5491	25.8189	27.2196	26.7603	27.9768	25.3444	1.15206	4.48539	1.31786	5.08945	0.347594	0.604064	9;9;9;9;7;2;2	2;2;2;2;2;2;2	2;2;2;2;2;2;2	7	9	2	2	8	5	7	7	6	8	6	7	6	7	7	6	2	1	2	2	2	2	2	2
H3C1	H3C1;H3-3A;H3C15;H3-4;H3-5	P68431;P84243;Q71DI3;Q16695;Q6NXT2	P68431;P84243;Q71DI3;Q16695;Q6NXT2	Histone H3.1;Histone H3.3;Histone H3.2;Histone H3.1t;Histone H3.3C	25.6132	25.9376	25.4753	25.8687	28.2861	25.9093	27.8367	27.0082	27.9295	27.1206	28.3221	26.855	1.55225	1.53638	2.65491	1.83312	0.186084	0.296731	5;5;5;5;3	5;5;5;5;3	2;2;2;2;0	5	5	5	2	5	4	5	5	5	5	5	5	5	5	5	5	5	4	5	5	5	5	5	5
H4C1	H4C1	P62805	P62805	Histone H4	26.1774	26.9729	26.0787	26.796	29.3498	26.8515	28.073	27.4309	28.4797	27.852	29.2441	27.2322	1.30115	1.42007	1.89134	1.6958	0.153459	0.275729	14	14	14	1	14	14	14	11	10	9	9	11	12	8	11	12	12	14	9	11	10	9	9	11	12	8	11
HADHA	HADHA	P40939	P40939	Trifunctional enzyme subunit alpha, mitochondrial;Long-chain enoyl-CoA hydratase;Long chain 3-hydroxyacyl-CoA dehydrogenase	18.8818	20.1326	19.5424	15.8023	21.8274	19.3703	20.6998	20.5174	20.289	20.2182	20.526	19.8199	0.945564	2.01395	0.83312	1.62349	0.31491	-0.390454	6	6	6	1	6	6	6	5	3	5	1	5	4	5	5	4	3	5	4	5	3	5	1	5	4	5	5
HADHB	HADHB	P55084	P55084	Trifunctional enzyme subunit beta, mitochondrial;3-ketoacyl-CoA thiolase	19.8947	22.9539	21.9615	22.5614	24.2867	21.2591	23.513	23.1995	23.6346	22.713	23.8472	21.5861	0.619772	1.22172	0.612224	1.10237	0.0507661	-0.119346	21	21	21	1	21	21	21	8	15	11	11	18	10	12	13	15	13	16	8	8	15	11	11	18	10	12	13
HBA1	HBA1	P69905;P02008	P69905	Hemoglobin subunit alpha;Hemopressin	25.04	25.4462	24.8469	25.1341	25.2945	25.1638	25.1132	25.1409	25.5017	25.2327	25.3379	25.0005	0.182247	0.0612583	0.409453	0.151392	0.343677	0.0901341	6;1	6;1	3;0	2	6	6	3	5	6	5	6	6	6	6	6	5	6	6	5	5	6	5	6	6	6	6	6
HBB	HBB	P68871	P68871	Hemoglobin subunit beta;LVV-hemorphin-7;Spinorphin	24.9416	24.9794	24.5797	24.9196	24.9491	24.6597	24.6921	24.6751	24.8083	24.7639	24.7632	24.8783	0.428639	-0.111057	0.213353	-0.0516338	0.34515	0.059423	10	10	4	1	10	10	4	9	9	9	9	6	9	6	9	9	9	10	8	9	9	9	9	6	9	6	9
HCFC1	HCFC1	P51610	P51610	Host cell factor 1;HCF N-terminal chain 1;HCF N-terminal chain 2;HCF N-terminal chain 3;HCF N-terminal chain 4;HCF N-terminal chain 5;HCF N-terminal chain 6;HCF C-terminal chain 1;HCF C-terminal chain 2;HCF C-terminal chain 3;HCF C-terminal chain 4;HCF C-terminal chain 5;HCF C-terminal chain 6	15.8023	15.8023	15.8023	15.8023	15.8023	15.8023	15.8023	15.8023	19.6468	19.4584	19.4963	15.8023	0	0	1.61804	2.79865	1.61804	2.79865	3	3	3	1	3	3	3	0	0	0	1	1	1	1	1	2	2	3	1	0	0	0	1	1	1	1	1
HECTD1	HECTD1	Q9ULT8	Q9ULT8	E3 ubiquitin-protein ligase HECTD1	15.8023	15.8023	15.8023	15.8023	21.7814	15.8023	20.4612	19.8597	20.5453	15.8023	20.7123	15.8023	1.53537	3.67385	0.872666	2.41325	0.274662	-1.26061	8	8	8	1	8	8	8	0	0	0	0	6	1	6	3	3	0	4	1	0	0	0	0	6	1	6	3
HELLS	HELLS	Q9NRZ9	Q9NRZ9	Lymphoid-specific helicase	15.8023	15.8023	15.8023	15.8023	15.8023	15.8023	19.217	19.5843	19.543	19.0695	20.078	15.8023	0.870279	1.79916	1.58055	2.82089	0.302474	1.02173	3	3	3	1	3	3	3	0	0	0	1	3	1	2	3	2	2	3	0	0	0	0	1	3	1	2	3
HMGB1	HMGB1;HMGB1P1	P09429;B2RPK0	P09429;B2RPK0	High mobility group protein B1;Putative high mobility group protein B1-like 1	21.4977	21.9347	21.2702	21.6944	22.2018	21.4951	21.4883	21.6866	21.8628	15.8023	21.8314	20.9549	0.216142	0.11871	0.458885	-1.4864	0.502665	-1.60511	2;1	2;1	2;1	2	2	2	2	2	2	2	2	2	2	2	2	2	2	2	2	2	2	2	2	2	2	2	2
HMOX2	HMOX2	P30519	P30519	Heme oxygenase 2;Heme oxygenase 2 soluble form	15.8023	15.8023	15.8023	15.8023	22.6616	20.5583	20.8906	21.1296	21.4125	20.3102	22.0534	19.5281	4.65695	5.50773	3.9575	5.02375	0.273949	-0.483979	6	6	6	1	6	6	6	1	0	1	0	5	3	3	4	4	4	4	3	1	0	1	0	5	3	3	4
HNRNPA0	HNRNPA0	Q13151	Q13151	Heterogeneous nuclear ribonucleoprotein A0	15.8023	21.787	15.8023	15.8023	24.8877	22.168	23.7417	22.5857	23.6605	23.0331	23.6738	21.9789	2.01705	6.04727	2.01587	5.78808	0.133799	-0.259196	7	7	7	1	7	7	7	1	2	1	1	6	5	5	4	6	5	5	3	1	2	1	1	6	5	5	4
HNRNPA1	HNRNPA1;HNRNPA1L3;HNRNPA1L2	P09651;A0A2R8Y4L2;Q32P51	P09651;A0A2R8Y4L2;Q32P51	Heterogeneous nuclear ribonucleoprotein A1;Heterogeneous nuclear ribonucleoprotein A1, N-terminally processed;Heterogeneous nuclear ribonucleoprotein A1-like 3;Heterogeneous nuclear ribonucleoprotein A1-like 2	22.6368	24.1585	22.8438	23.2552	27.7752	25.132	26.4696	26.0937	26.7799	26.0027	26.7888	24.6549	2.56329	3.14408	2.47061	2.83302	0.161183	-0.311068	16;12;9	16;12;9	16;12;9	3	16	16	16	9	12	10	11	16	12	12	13	14	13	13	10	9	12	10	11	16	12	12	13
HNRNPA2B1	HNRNPA2B1	P22626	P22626	Heterogeneous nuclear ribonucleoproteins A2/B1	23.3538	24.1185	23.4175	23.6049	25.8066	24.0727	24.9705	24.7271	24.9649	24.3777	25.1294	23.8267	1.72587	1.27051	1.48664	0.950957	0.285694	-0.319554	17	17	17	1	17	17	17	10	11	9	12	17	12	12	14	15	14	17	12	10	11	9	12	17	12	12	14
HNRNPA3	HNRNPA3	P51991	P51991	Heterogeneous nuclear ribonucleoprotein A3	21.0175	19.5966	21.0051	20.6731	23.6517	20.5713	22.3548	21.6676	22.7422	21.4318	22.715	20.4595	1.0629	1.48824	1.0091	1.26401	0.0966621	-0.224227	9	9	9	1	9	9	9	6	3	5	2	7	4	5	4	6	7	7	4	6	3	5	2	7	4	5	4
HNRNPAB	HNRNPAB	Q99729	Q99729	Heterogeneous nuclear ribonucleoprotein A/B	19.2908	22.983	22.5678	22.5048	26.5499	23.2526	23.5467	22.5136	25.2821	24.3823	25.9863	22.0037	0.869701	2.1291	1.10342	2.577	0.136257	0.447902	9	9	9	1	9	9	9	3	3	2	2	8	5	4	3	8	7	6	3	3	3	2	2	8	5	4	3
HNRNPC	HNRNPC	P07910	P07910	Heterogeneous nuclear ribonucleoproteins C1/C2	22.5527	22.2664	22.3125	22.8291	23.7282	22.6843	23.2707	22.7516	23.272	22.7199	23.2984	22.9802	1.17593	0.618531	1.65976	0.577449	0.0514993	-0.0410819	10	10	6	1	10	10	6	6	5	7	7	8	8	9	8	9	7	9	6	6	5	7	7	8	8	9	8
HNRNPD	HNRNPD	Q14103	Q14103	Heterogeneous nuclear ribonucleoprotein D0	21.8153	22.8611	21.9766	22.0262	25.495	23.4017	23.8065	23.8252	23.9483	23.9948	24.5512	22.9	2.03156	1.96226	2.16044	1.67874	0.192831	-0.283529	8	8	7	1	8	8	7	4	4	4	4	6	6	4	5	7	5	4	4	4	4	4	4	6	6	4	5
HNRNPDL	HNRNPDL	O14979	O14979	Heterogeneous nuclear ribonucleoprotein D-like	20.3357	21.3644	20.3631	21	21.8669	21.0015	20.8427	21.1446	21.8787	20.5761	21.7251	21.0666	0.631426	0.448124	0.668982	0.54582	0.0945753	0.0976963	6	5	5	1	6	5	5	3	3	3	3	5	3	3	4	5	3	4	3	2	2	2	2	4	2	2	3
HNRNPF	HNRNPF	P52597	P52597	Heterogeneous nuclear ribonucleoprotein F;Heterogeneous nuclear ribonucleoprotein F, N-terminally processed	15.8023	19.9379	15.8023	19.4928	22.6137	15.8023	21.1848	20.9236	21.0583	18.7855	21.158	15.8023	0.598552	2.37226	0.369462	1.44218	0.186879	-0.930076	5	3	3	1	5	3	3	1	4	1	3	4	0	3	5	3	3	3	2	0	2	0	2	2	0	3	3
HNRNPH1	HNRNPH1	P31943	P31943	Heterogeneous nuclear ribonucleoprotein H;Heterogeneous nuclear ribonucleoprotein H, N-terminally processed	20.0141	22.8724	20.8442	21.2605	23.8391	19.3817	22.8881	22.0224	22.8694	20.4643	22.4311	20.9844	0.289415	0.78501	0.210815	0.439466	0.114952	-0.345543	9	9	5	1	9	9	5	3	8	4	5	8	2	6	8	6	5	4	6	3	8	4	5	8	2	6	8
HNRNPH3	HNRNPH3	P31942	P31942	Heterogeneous nuclear ribonucleoprotein H3	19.2069	21.3458	19.7797	20.836	21.1421	15.8023	15.8023	15.8023	21.2048	15.8023	20.7703	20.0895	1.16631	-3.15486	0.252525	-0.82539	0.604252	2.32947	5	5	5	1	5	5	5	2	3	3	2	4	1	1	1	3	1	3	3	2	3	3	2	4	1	1	1
HNRNPK	HNRNPK	P61978	P61978	Heterogeneous nuclear ribonucleoprotein K	21.1073	22.4593	21.359	21.5138	24.5307	23.0243	23.9594	23.8536	24.3743	23.2933	24.6663	23.5666	2.69975	2.23217	2.77277	2.3653	0.109509	0.133131	14	14	14	1	14	14	14	7	6	7	6	14	11	12	12	13	11	13	9	7	6	7	6	14	11	12	12
HNRNPM	HNRNPM	P52272	P52272	Heterogeneous nuclear ribonucleoprotein M	19.8787	19.7522	19.7427	19.8359	27.308	25.807	25.8901	25.4079	26.3261	26.084	26.9786	23.8873	5.2793	6.30091	3.96548	6.01661	0.1361	-0.284298	38	38	38	1	38	38	38	9	7	14	8	37	30	29	27	29	34	33	23	9	7	14	8	37	30	29	27
HNRNPR	HNRNPR	O43390	O43390	Heterogeneous nuclear ribonucleoprotein R	21.0597	19.929	21.0647	20.9792	24.8833	21.8868	23.5716	22.6584	24.3169	22.5186	24.2751	22.5601	1.92008	2.4919	2.43338	2.65954	0.0732708	0.167641	11	11	8	1	11	11	8	6	2	4	3	10	5	8	7	9	8	11	7	6	2	4	3	10	5	8	7
HNRNPU	HNRNPU	Q00839	Q00839	Heterogeneous nuclear ribonucleoprotein U	22.3241	23.4925	22.5961	22.9205	26.5592	24.1486	25.2778	24.685	25.6293	24.6907	25.7843	24.0751	2.17446	2.33434	2.45643	2.21154	0.0666091	-0.122804	22	22	22	1	22	22	22	13	10	10	11	19	15	18	17	18	14	19	15	13	10	10	11	19	15	18	17
HNRNPUL1	HNRNPUL1	Q9BUJ2	Q9BUJ2	Heterogeneous nuclear ribonucleoprotein U-like protein 1	15.8023	21.1734	18.0591	20.2606	24.921	19.9449	23.1314	22.304	24.2229	22.3811	24.6	21.7521	1.25469	3.75145	1.72201	4.41515	0.212643	0.663702	17	17	17	1	17	17	17	1	3	2	4	14	6	7	8	11	8	15	6	1	3	2	4	14	6	7	8
HP1BP3	HP1BP3	Q5SSJ5	Q5SSJ5	Heterochromatin protein 1-binding protein 3	16.3859	15.8023	16.9074	15.8023	24.476	22.2655	24.1334	21.2625	24.0758	23.5664	24.5685	22.8099	3.8128	6.80989	5.47881	7.53067	0.366546	0.720776	22	22	22	1	22	22	22	4	1	5	2	15	15	14	12	18	18	18	14	4	1	5	2	15	15	14	12
HPRT1	HPRT1	P00492	P00492	Hypoxanthine-guanine phosphoribosyltransferase	15.8023	21.2118	15.8023	20.9142	23.3469	15.8023	22.337	21.8721	22.4598	20.8401	22.1251	15.8023	0.477742	2.40693	0.376859	1.87416	0.0837966	-0.53277	4	4	4	1	4	4	4	1	4	1	2	4	1	4	3	4	2	4	1	1	4	1	2	4	1	4	3
HSD17B10	HSD17B10	Q99714	Q99714	3-hydroxyacyl-CoA dehydrogenase type-2	20.1066	20.6224	15.8023	20.3486	21.7628	20.0334	21.4865	21.0573	20.3302	20.4426	20.7238	15.8023	0.762552	1.86501	0.0217374	0.104774	0.689318	-1.76024	4	4	4	1	4	4	4	2	3	1	2	3	2	4	3	2	2	2	1	2	3	1	2	3	2	4	3
HSD17B4	HSD17B4	P51659	P51659	Peroxisomal multifunctional enzyme type 2;(3R)-hydroxyacyl-CoA dehydrogenase;Enoyl-CoA hydratase 2	18.4973	25.5444	22.5508	24.0889	25.4265	20.5521	24.4323	23.3521	23.9396	22.2959	23.6537	21.9481	0.160348	0.770362	0.0643022	0.288957	0.159328	-0.481406	32	32	32	1	32	32	32	4	31	17	26	28	12	19	17	18	17	21	15	4	31	17	26	28	12	19	17
HSDL2	HSDL2	Q6YN16	Q6YN16	Hydroxysteroid dehydrogenase-like protein 2	15.8023	15.8023	15.8023	15.8023	21.5995	15.8023	21.9027	21.4262	21.0651	15.8023	15.8023	20.4247	1.61583	4.38038	0.868642	2.47129	0.412029	-1.90909	4	4	4	1	4	4	4	0	1	2	1	4	1	3	3	2	1	1	2	0	1	2	1	4	1	3	3
HSP90AA1	HSP90AA1	P07900;Q58FG0;Q14568	P07900	Heat shock protein HSP 90-alpha	22.0142	22.7412	21.7684	22.2576	23.3318	22.1482	22.7133	22.3807	22.7025	22.1709	22.6746	22.1433	0.650189	0.448166	0.384866	0.227485	0.31069	-0.220681	27;5;4	16;2;2	16;2;2	3	27	16	16	23	18	18	18	19	20	21	21	22	20	19	18	14	11	12	11	10	12	13	14
HSP90AB1	HSP90AB1	P08238;Q58FF7	P08238	Heat shock protein HSP 90-beta	23.9578	24.9021	23.8814	24.5172	25.8159	24.1068	25.3652	24.826	25.1126	24.2104	24.935	24.4125	0.806848	0.713835	0.501551	0.352993	0.368112	-0.360841	27;13	27;13	13;6	2	27	27	13	21	21	18	19	25	19	22	20	24	21	24	20	21	21	18	19	25	19	22	20
HSP90B1	HSP90B1	P14625;Q58FF3	P14625	Endoplasmin	22.0783	22.2588	21.8365	22.2104	22.7515	22.0389	22.4424	22.3435	22.4686	22.104	22.4207	22.2382	0.857795	0.298077	0.838378	0.211901	0.201465	-0.0861764	21;2	19;2	19;2	2	21	19	19	19	15	18	18	14	17	18	18	17	18	19	17	17	14	16	17	12	15	16	16
HSPA1A	HSPA1A;HSPA1B	P0DMV8;P0DMV9	P0DMV8;P0DMV9	Heat shock 70 kDa protein 1A;Heat shock 70 kDa protein 1B	24.3145	26.9469	24.6694	26.0339	31.7062	27.3011	30.1339	29.3906	29.7067	28.3233	29.7889	27.5695	2.02968	4.1418	2.20091	3.35591	0.311666	-0.785892	41;41	41;41	21;21	2	41	41	21	17	29	26	26	40	32	29	32	33	32	35	27	17	29	26	26	40	32	29	32
HSPA4	HSPA4	P34932	P34932	Heat shock 70 kDa protein 4	19.7402	15.8023	19.09	20.0403	24.1367	20.4614	22.8336	21.7815	22.0105	20.2161	21.9084	20.3296	1.56873	3.63513	1.1806	2.44794	0.61165	-1.18719	18	17	17	1	18	17	17	4	1	3	3	16	9	12	11	11	5	13	5	4	1	3	3	15	9	11	10
HSPA4L	HSPA4L	O95757	O95757	Heat shock 70 kDa protein 4L	15.8023	15.8023	15.8023	15.8023	24.2203	21.8149	22.6739	22.9399	22.3848	20.808	22.0796	21.0718	5.13303	7.10995	5.28083	5.78374	1.10255	-1.32621	14	12	12	1	14	12	12	0	1	1	0	12	7	9	9	7	5	6	6	0	1	1	0	10	6	7	7
HSPA5	HSPA5	P11021	P11021	Endoplasmic reticulum chaperone BiP	23.4056	26.5309	24.3426	25.7332	26.9351	24.2296	25.9684	25.5132	25.6927	24.6333	25.8392	24.3597	0.309517	0.658488	0.0571759	0.128178	0.336097	-0.53031	38	37	37	1	38	37	37	27	30	28	32	32	31	26	31	28	27	30	25	26	29	27	31	31	30	25	30
HSPA8	HSPA8	P11142	P11142	Heat shock cognate 71 kDa protein	25.1469	28.391	25.7143	27.3948	31.0961	26.6653	29.4564	28.419	29.2268	27.4877	29.0969	26.6396	0.964341	2.24744	0.724348	1.45097	0.296958	-0.796472	40	34	24	1	40	34	24	25	36	28	32	38	31	35	36	33	30	34	28	23	32	25	28	32	27	31	31
HSPA9	HSPA9	P38646	P38646	Stress-70 protein, mitochondrial	22.6271	25.5718	23.1198	24.7105	27.489	24.4923	26.2891	25.6298	25.8358	25.196	26.1757	24.2381	1.10604	1.96776	0.840719	1.3541	0.347947	-0.613657	34	34	34	1	34	34	34	14	23	19	18	29	25	24	29	26	21	30	20	14	23	19	18	29	25	24	29
HSPB1	HSPB1	P04792	P04792	Heat shock protein beta-1	19.6821	22.1325	19.9479	22.9898	22.892	20.7224	21.7164	20.9293	21.8937	20.8901	21.9098	20.9254	0.151561	0.376951	0.0914685	0.216681	0.103634	-0.160269	6	6	6	1	6	6	6	5	6	5	6	5	5	5	3	6	6	5	5	5	6	5	6	5	5	5	3
HSPD1	HSPD1	P10809	P10809	60 kDa heat shock protein, mitochondrial	23.279	25.4653	23.5755	24.8387	27.7492	24.1664	26.7286	25.585	25.9616	24.9908	25.9317	24.9425	0.977298	1.76766	1.02098	1.16702	0.308375	-0.600633	35	35	35	1	35	35	35	15	27	18	23	34	23	28	26	24	22	27	20	15	27	18	23	34	23	28	26
HSPE1	HSPE1	P61604	P61604	10 kDa heat shock protein, mitochondrial	22.5248	23.1574	22.3931	22.8277	22.8847	22.4772	22.9355	22.7878	22.5791	22.6156	22.9029	22.6932	0.0828349	0.0455608	0.0533139	-0.0280433	0.237021	-0.0736041	6	6	6	1	6	6	6	6	5	5	6	4	5	5	6	5	5	5	6	6	5	5	6	4	5	5	6
HSPH1	HSPH1	Q92598	Q92598	Heat shock protein 105 kDa	20.707	20.4315	19.6537	21.1686	26.3322	22.0973	24.7992	23.67	24.3681	22.3822	24.3259	22.3524	2.11461	3.7345	2.3329	2.86698	0.351553	-0.867514	25	25	23	1	25	25	23	7	5	5	5	24	10	18	16	18	12	19	15	7	5	5	5	24	10	18	16
IDH1	IDH1	O75874	O75874	Isocitrate dehydrogenase [NADP] cytoplasmic	20.9746	15.8023	20.7945	21.4386	21.4666	21.1036	21.5275	21.4352	21.3633	20.9412	21.2345	21.2043	0.576499	1.63075	0.49287	1.43334	0.745687	-0.197411	3	3	2	1	3	3	2	3	1	3	3	2	2	3	3	3	2	2	2	3	1	3	3	2	2	3	3
IDH3A	IDH3A	P50213	P50213	Isocitrate dehydrogenase [NAD] subunit alpha, mitochondrial	19.8694	15.8023	19.3267	19.57	19.6199	19.8168	19.7863	19.4422	19.6809	19.4666	15.8023	19.7602	0.487255	1.02423	0.00879176	0.035428	0.462548	-0.988806	3	3	3	1	3	3	3	3	0	3	2	2	3	2	3	2	2	1	3	3	0	3	2	2	3	2	3
IGF2BP1	IGF2BP1	Q9NZI8	Q9NZI8	Insulin-like growth factor 2 mRNA-binding protein 1	16.7293	19.093	18.5509	18.5661	25.8893	21.928	23.4676	22.8496	24.4174	23.1136	25.3019	22.2665	2.75447	5.29878	3.20611	5.54002	0.080391	0.241237	24	24	21	1	24	24	21	3	3	2	3	21	14	18	18	17	17	21	12	3	3	2	3	21	14	18	18
IGF2BP3	IGF2BP3	O00425;Q9Y6M1	O00425	Insulin-like growth factor 2 mRNA-binding protein 3	15.8023	15.8023	15.8023	15.8023	15.8023	15.8023	15.8023	15.8023	20.8915	20.1999	21.5478	15.8023	0	0	1.58133	3.80806	1.58133	3.80806	4;1	2;0	2;0	2	4	2	2	1	1	1	1	3	3	3	3	4	4	4	3	1	0	1	0	1	1	1	1
IGF2R	IGF2R	P11717	P11717	Cation-independent mannose-6-phosphate receptor	15.8023	23.1021	21.5252	22.095	23.2536	15.8023	23.7419	22.7092	22.2774	15.8023	22.6213	21.21	0.110921	0.745616	0.0229019	-0.153399	0.138733	-0.899015	3	3	3	1	3	3	3	0	2	2	2	2	0	3	3	3	1	2	2	0	2	2	2	2	0	3	3
IGHA1	IGHA1	P01876	P01876	Immunoglobulin heavy constant alpha 1	15.8023	15.8023	18.4458	20.5588	15.8023	15.8023	19.4152	15.8023	21.1731	19.1947	15.8023	19.1293	0.266239	-0.946771	0.308176	1.17253	0.721574	2.1193	4	4	3	1	4	4	3	1	0	2	4	1	1	2	0	4	3	1	2	1	0	2	4	1	1	2	0
IK	IK	Q13123	Q13123	Protein Red	15.8023	19.5998	15.8023	15.8023	22.6231	20.0499	21.3321	21.2278	21.7958	20.4004	22.0038	20.0636	2.24441	4.55653	2.16794	4.31422	0.126616	-0.242311	9	9	9	1	9	9	9	0	2	1	1	8	3	4	6	6	5	6	6	0	2	1	1	8	3	4	6
IKBIP	IKBIP	Q70UQ0	Q70UQ0	Inhibitor of nuclear factor kappa-B kinase-interacting protein	15.8023	15.8023	15.8023	15.8023	21.9444	15.8023	21.2469	20.512	20.6448	19.6201	19.9827	15.8023	1.58183	4.07409	1.58745	3.21019	0.192375	-0.863896	2	2	2	1	2	2	2	0	0	0	0	2	1	2	2	2	2	2	1	0	0	0	0	2	1	2	2
ILF2	ILF2	Q12905	Q12905	Interleukin enhancer-binding factor 2	20.4534	15.8023	20.2824	20.2938	23.3986	20.7882	22.8189	20.9457	22.2818	20.9383	21.5182	20.8172	1.10459	2.77986	0.938919	2.18092	0.348247	-0.598943	7	7	7	1	7	7	7	3	1	2	2	5	3	5	4	4	4	4	4	3	1	2	2	5	3	5	4
ILF3	ILF3	Q12906;Q96SI9	Q12906	Interleukin enhancer-binding factor 3	18.8817	18.0237	17.1643	18.166	25.4933	22.8211	24.3605	23.7993	24.8473	23.8712	25.3734	22.0328	4.02736	6.05963	3.48062	5.97228	0.0326051	-0.0873523	26;3	26;3	26;3	2	26	26	26	10	2	3	2	25	17	21	16	22	22	22	11	10	2	3	2	25	17	21	16
IMMT	IMMT	Q16891	Q16891	MICOS complex subunit MIC60	18.2706	15.8023	18.4364	15.8023	22.9996	18.9454	22.6836	22.2792	22.4698	20.8256	22.2847	20.8607	2.0951	4.64905	2.72289	4.5323	0.0389701	-0.11675	13	13	13	1	13	13	13	4	1	3	0	12	6	10	9	10	7	9	7	4	1	3	0	12	6	10	9
IMPDH2	IMPDH2	P12268;P20839	P12268	Inosine-5-monophosphate dehydrogenase 2	19.0806	22.6044	19.3843	21.9416	23.5092	19.0614	22.4764	21.5893	21.6452	19.7489	21.9748	20.8425	0.290283	0.906343	0.108876	0.300105	0.227527	-0.606237	10;1	10;1	10;1	2	10	10	10	4	7	4	8	7	2	8	6	6	6	7	6	4	7	4	8	7	2	8	6
INO80C	INO80C	Q6PI98	Q6PI98	INO80 complex subunit C	15.8023	15.8023	15.8023	15.8023	15.8023	15.8023	15.8023	19.6225	15.8023	19.2191	19.631	19.8147	0.44865	0.955053	1.605	2.81447	0.665654	1.85942	2	2	2	1	2	2	2	0	1	0	1	0	1	0	2	1	2	2	2	0	1	0	1	0	1	0	2
IRS4	IRS4	O14654	O14654	Insulin receptor substrate 4	15.8023	19.1836	15.8023	18.7206	22.1765	19.8276	20.9491	20.3955	20.5054	19.6791	20.9354	19.2942	1.79467	3.45997	1.48285	2.72632	0.54372	-0.73365	8	8	8	1	8	8	8	0	2	1	2	8	3	7	4	6	2	7	4	0	2	1	2	8	3	7	4
JPT2	JPT2	Q9H910	Q9H910	Jupiter microtubule associated homolog 2	15.8023	15.8023	15.8023	15.8023	15.8023	20.0207	20.7246	20.7094	15.8023	15.8023	15.8023	19.7921	1.60332	3.51195	0.44865	0.997444	0.809296	-2.5145	2	2	2	1	2	2	2	0	0	1	0	1	2	2	2	1	2	1	2	0	0	1	0	1	2	2	2
JUP	JUP	P14923	P14923	Junction plakoglobin	17.76	22.3297	20.5577	24.4517	20.5278	18.3806	23.573	20.2328	23.175	20.9884	22.3771	19.8721	0.125607	-0.596218	0.0738269	0.328366	0.297491	0.924583	16	16	16	1	16	16	16	2	12	8	13	6	3	11	6	13	8	10	3	2	12	8	13	6	3	11	6
KHDRBS1	KHDRBS1	Q07666;Q5VWX1;O75525	Q07666	KH domain-containing, RNA-binding, signal transduction-associated protein 1	20.8023	23.7263	21.9841	22.8744	24.7881	24.5855	23.8048	23.8298	24.0038	23.7032	24.7358	22.6674	1.51814	1.90527	0.965628	1.43078	0.422401	-0.474487	11;2;1	11;2;1	11;2;1	3	11	11	11	3	7	4	5	7	7	8	5	6	5	7	7	3	7	4	5	7	7	8	5
KHSRP	KHSRP	Q92945	Q92945	Far upstream element-binding protein 2	19.4172	23.8604	22.4967	22.8058	25.1197	23.1202	24.2245	24.1572	24.106	23.5238	24.6456	23.2385	0.995198	2.01035	0.868693	1.73345	0.21459	-0.276899	26	26	24	1	26	26	24	8	17	12	13	19	17	15	16	19	17	22	12	8	17	12	13	19	17	15	16
KNOP1	KNOP1	Q1ED39	Q1ED39	Lysine-rich nucleolar protein 1	15.8023	15.8023	15.8023	15.8023	23.4891	22.0184	23.1651	22.1621	22.6666	22.3624	23.2651	21.3837	5.85628	6.90638	5.55298	6.61716	0.215546	-0.289223	9	9	9	1	9	9	9	0	0	0	0	5	4	8	5	6	7	6	8	0	0	0	0	5	4	8	5
KPNA2	KPNA2	P52292	P52292	Importin subunit alpha-1	15.8023	19.4289	15.8023	19.1132	21.2034	15.8023	21.0015	20.3646	20.6107	19.8146	20.9135	19.8461	0.598223	2.0563	1.42084	2.75955	0.215001	0.703251	5	5	5	1	5	5	5	1	3	1	2	5	1	4	3	2	2	3	3	1	3	1	2	5	1	4	3
KPNB1	KPNB1	Q14974	Q14974	Importin subunit beta-1	19.6224	15.8023	19.2246	19.2806	15.8023	15.8023	19.7022	19.8343	15.8023	19.0283	15.8023	15.8023	0.187884	-0.69719	0.765735	-1.87368	0.363382	-1.17649	3	3	3	1	3	3	3	3	1	2	2	1	1	2	2	1	2	1	1	3	1	2	2	1	1	2	2
KPRP	KPRP	Q5T749	Q5T749	Keratinocyte proline-rich protein	15.8023	22.7077	22.0492	24.4196	15.8023	21.6894	22.8965	15.8023	15.8023	22.0372	23.0785	15.8023	0.355034	-2.19707	0.322118	-2.06462	0.0164653	0.132448	3	3	3	1	3	3	3	0	2	2	3	1	2	3	1	1	3	3	1	0	2	2	3	1	2	3	1
KRR1	KRR1	Q13601	Q13601	KRR1 small subunit processome component homolog	15.8023	15.8023	15.8023	15.8023	24.663	21.2621	22.9309	21.7208	23.6643	23.4874	23.9453	21.5345	3.98029	6.8419	4.96926	7.35558	0.219387	0.513676	9	9	9	1	9	9	9	0	1	0	0	7	5	6	5	6	7	8	5	0	1	0	0	7	5	6	5
LAMP1	LAMP1	P11279	P11279	Lysosome-associated membrane glycoprotein 1	19.5947	15.8023	20.1416	20.6638	21.6534	15.8023	21.5054	20.4074	20.8598	19.692	20.4099	15.8023	0.174357	0.791533	0.0301864	0.140389	0.137084	-0.651144	2	2	2	1	2	2	2	2	2	2	2	2	1	2	2	2	2	2	2	2	2	2	2	2	1	2	2
LANCL1	LANCL1	O43813	O43813	Glutathione S-transferase LANCL1	15.8023	23.0965	15.8023	15.8023	24.9914	21.9377	22.7829	21.9924	22.9895	22.8629	23.711	19.3251	1.4523	5.30026	1.16526	4.59627	0.233813	-0.703985	5	5	5	1	5	5	5	0	2	2	1	4	3	2	2	3	4	3	3	0	2	2	1	4	3	2	2
LARP1	LARP1	Q6PKG0	Q6PKG0	La-related protein 1	15.8023	19.5133	18.996	15.8023	22.1022	20.1231	20.9022	21.2565	21.241	20.7873	22.084	20.6358	1.78175	3.56751	1.87712	3.65857	0.0616165	0.0910563	9	9	9	1	9	9	9	1	2	2	1	5	5	4	5	4	8	6	5	1	2	2	1	5	5	4	5
LARP4B	LARP4B	Q92615	Q92615	La-related protein 4B	15.8023	15.8023	15.8023	15.8023	20.3631	15.8023	19.9332	15.8023	19.8301	19.096	20.0856	15.8023	0.870442	2.17292	1.5813	2.90123	0.17716	0.728303	3	3	3	1	3	3	3	0	0	1	0	2	0	2	1	2	2	3	1	0	0	1	0	2	0	2	1
LCN1	LCN1;LCN1P1	P31025;Q5VSP4	P31025;Q5VSP4	Lipocalin-1;Putative lipocalin 1-like protein 1	22.1404	22.955	22.1397	22.4618	22.1785	22.1923	22.38	22.274	22.6643	22.2576	22.2016	22.6032	0.36788	-0.16801	0.0111127	0.00745106	0.667003	0.175461	2;1	2;1	2;1	2	2	2	2	2	2	2	2	2	2	2	2	2	2	2	2	2	2	2	2	2	2	2	2
LCP1	LCP1	P13796	P13796	Plastin-2	20.8668	20.902	20.8524	21.0668	20.8225	20.8724	21.2717	21.1896	20.825	20.9913	21.0466	20.8125	0.423698	0.117055	0.0137727	-0.00313616	0.420219	-0.120192	8	8	6	1	8	8	6	7	6	7	7	5	8	5	6	5	6	7	7	7	6	7	7	5	8	5	6
LDHA	LDHA	P00338	P00338	L-lactate dehydrogenase A chain	22.5503	22.5317	22.3811	22.5729	22.6106	22.6931	22.5427	22.665	22.705	22.5068	22.6388	22.5477	1.13877	0.118837	0.706981	0.090589	0.200808	-0.0282478	9	9	8	1	9	9	8	8	7	9	8	5	8	9	8	7	9	7	8	8	7	9	8	5	8	9	8
LDHB	LDHB	P07195;P07864;Q6ZMR3	P07195	L-lactate dehydrogenase B chain	22.1917	22.5375	22.2704	22.3431	22.21	22.1927	22.5794	22.2398	22.2134	21.9117	22.1853	22.3785	0.093384	-0.0301909	0.641731	-0.16346	0.448217	-0.133269	9;1;1	8;0;0	8;0;0	3	9	8	8	8	6	6	7	5	8	8	8	7	8	7	6	7	5	5	6	4	7	7	7
LEMD2	LEMD2	Q8NC56	Q8NC56	LEM domain-containing protein 2	15.8023	15.8023	15.8023	15.8023	20.7342	15.8023	15.8023	15.8023	20.2029	19.3618	21.3094	15.8023	0.44865	1.23298	1.52168	3.36679	0.585622	2.13381	4	4	4	1	4	4	4	0	0	0	0	2	0	1	1	4	2	3	1	0	0	0	0	2	0	1	1
LEMD3	LEMD3	Q9Y2U8	Q9Y2U8	Inner nuclear membrane protein Man1	15.8023	15.8023	15.8023	15.8023	21.4234	15.8023	15.8023	21.4983	20.7109	20.3625	21.414	20.4781	0.872932	2.82929	6.11475	4.93907	0.604909	2.10979	7	7	7	1	7	7	7	0	0	0	0	4	1	2	5	5	5	5	2	0	0	0	0	4	1	2	5
LETM1	LETM1	O95202	O95202	Mitochondrial proton/calcium exchanger protein	15.8023	15.8023	15.8023	15.8023	22.1693	20.7836	21.7343	20.6295	22.3322	21.0127	22.3313	20.5201	5.23558	5.52687	4.7777	5.74677	0.140393	0.219905	3	3	3	1	3	3	3	0	0	0	1	2	2	2	2	3	3	2	2	0	0	0	1	2	2	2	2
LGALS1	LGALS1	P09382	P09382	Galectin-1	22.0529	22.1667	22.0398	22.4981	15.8023	21.9946	22.1918	15.8023	15.8023	22.1339	21.8907	22.4375	0.902691	-3.24164	0.458168	-1.62327	0.277567	1.61837	2	2	2	1	2	2	2	2	2	2	2	1	2	2	1	0	2	2	2	2	2	2	2	1	2	2	1
LGALS3BP	LGALS3BP	Q08380	Q08380	Galectin-3-binding protein	15.8023	20.7753	15.8023	18.8906	21.1246	15.8023	19.6029	19.056	15.8023	15.8023	19.3168	15.8023	0.267659	1.07883	0.319222	-1.13669	0.767769	-2.21552	3	3	3	1	3	3	3	0	3	0	2	3	0	2	2	1	0	2	0	0	3	0	2	3	0	2	2
LIN7C	LIN7C	Q9NUP9;O14910;Q9HAP6	Q9NUP9	Protein lin-7 homolog C	15.8023	19.8878	19.1878	20.5443	22.2086	20.1796	15.8023	21.1246	15.8023	21.2605	15.8023	19.7919	0.222151	0.973221	0.150919	-0.691326	0.363641	-1.66455	7;3;1	7;3;1	7;3;1	3	7	7	7	1	2	3	2	4	4	2	4	2	2	3	4	1	2	3	2	4	4	2	4
LMNA	LMNA	P02545	P02545	Prelamin-A/C;Lamin-A/C	20.5236	21.6889	21.0552	21.9361	22.209	20.8967	21.835	21.717	21.8469	21.225	22.1344	21.2655	0.374634	0.363496	0.350359	0.316999	0.0456703	-0.0464973	21	20	20	1	21	20	20	16	9	14	12	9	16	13	11	13	13	13	15	16	8	13	11	8	15	12	10
LMNB1	LMNB1	P20700	P20700	Lamin-B1	20.6891	23.3712	22.0249	23.5478	24.7044	22.4033	24.4069	23.942	24.2693	22.7219	24.9324	23.2853	0.873553	1.45589	0.841974	1.39395	0.0299136	-0.0619373	32	32	31	1	32	32	31	9	19	18	24	18	16	21	21	23	14	25	22	9	19	18	24	18	16	21	21
LMNB2	LMNB2	Q03252	Q03252	Lamin-B2	15.8023	21.4974	20.1876	21.6465	23.2311	20.7014	22.6133	21.6726	22.7914	21.1604	23.1878	21.1066	0.758331	2.27119	0.763723	2.27808	0.00296811	0.00689173	15	14	14	1	15	14	14	2	9	12	11	9	10	9	12	12	8	14	13	2	8	11	10	8	9	8	11
LRPPRC	LRPPRC	P42704	P42704	Leucine-rich PPR motif-containing protein, mitochondrial	19.3474	19.9996	19.5905	19.8391	21.5662	19.341	20.4299	20.0603	20.4821	19.9806	20.4635	19.9897	0.645578	0.655197	1.42859	0.53484	0.0902432	-0.120357	13	13	13	1	13	13	13	6	3	10	8	9	6	9	8	9	7	10	6	6	3	10	8	9	6	9	8
LRRC59	LRRC59	Q96AG4	Q96AG4	Leucine-rich repeat-containing protein 59;Leucine-rich repeat-containing protein 59, N-terminally processed	18.7554	23.2942	19.1174	19.7158	27.8918	20.204	24.8737	22.4671	24.1257	23.6817	25.1046	22.3053	0.95314	3.63846	1.61973	3.58366	0.0105499	-0.0547996	8	8	8	1	8	8	8	2	7	2	3	8	4	6	6	7	7	7	3	2	7	2	3	8	4	6	6
LSM4	LSM4	Q9Y4Z0	Q9Y4Z0	U6 snRNA-associated Sm-like protein LSm4	15.8023	20.5788	15.8023	20.5603	22.682	19.9576	21.0336	20.2294	21.0703	20.5175	21.9902	15.8023	0.944956	2.78972	0.369084	1.65915	0.316333	-1.13056	5	5	5	1	5	5	5	0	3	1	3	3	3	3	3	3	4	3	1	0	3	1	3	3	3	3	3
LSM6	LSM6	P62312	P62312	U6 snRNA-associated Sm-like protein LSm6	15.8023	15.8023	15.8023	15.8023	23.2012	15.8023	21.7379	21.8157	22.3933	21.4967	21.8178	21.6403	1.58414	4.83698	7.09902	6.03471	0.303291	1.19772	2	2	2	1	2	2	2	1	0	1	0	2	1	2	2	2	2	2	2	1	0	1	0	2	1	2	2
LTF	LTF	P02788	P02788	Lactotransferrin;Lactoferricin-H;Kaliocin-1;Lactoferroxin-A;Lactoferroxin-B;Lactoferroxin-C	20.8859	20.7136	20.5907	21.0067	21.1163	20.8876	20.8816	20.7791	21.3912	20.932	21.0707	20.8538	0.45159	0.1169	0.884499	0.262698	0.478394	0.145798	9	9	8	1	9	9	8	8	5	7	7	3	6	4	7	6	8	4	6	8	5	7	7	3	6	4	7
LTV1	LTV1	Q96GA3	Q96GA3	Protein LTV1 homolog	15.8023	15.8023	15.8023	15.8023	23.2221	21.535	22.0902	22.0769	22.1307	21.9993	22.3682	21.7178	5.74051	6.42877	8.15647	6.2517	0.182107	-0.177069	4	4	4	1	4	4	4	0	0	1	0	3	2	3	2	2	2	2	2	0	0	1	0	3	2	3	2
LUC7L2	LUC7L2	Q9Y383	Q9Y383	Putative RNA-binding protein Luc7-like 2	19.6413	22.7141	19.922	20.9571	23.7578	21.0409	22.2726	21.8131	22.3744	21.2884	23.0651	20.9109	0.775482	1.41249	0.611936	1.1011	0.158194	-0.311389	9	9	5	1	9	9	5	3	5	2	3	7	5	8	8	5	4	7	7	3	5	2	3	7	5	8	8
MACROH2A1	MACROH2A1	O75367;Q9P0M6	O75367	Core histone macro-H2A.1	20.1828	15.8023	20.0467	20.4318	22.2316	20.7275	22.2202	21.5362	21.656	21.2588	22.5717	21.0919	1.15614	2.56296	1.14701	2.5287	0.0240466	-0.0342536	4;1	4;1	4;1	2	4	4	4	4	1	4	4	3	4	3	3	4	4	4	3	4	1	4	4	3	4	3	3
MAGED1	MAGED1	Q9Y5V3	Q9Y5V3	Melanoma-associated antigen D1	15.8023	19.0344	15.8023	15.8023	23.2953	20.2177	22.1358	20.797	21.4532	20.1924	21.3526	15.8023	2.48086	5.00113	1.02519	3.08981	0.603162	-1.91132	9	9	8	1	9	9	8	0	3	1	1	9	4	4	6	7	6	6	1	0	3	1	1	9	4	4	6
MAP4	MAP4	P27816	P27816	Microtubule-associated protein 4	15.8023	15.8023	18.5085	15.8023	21.755	19.7243	21.5348	21.1154	20.8835	20.232	21.4188	20.3339	2.85265	4.55352	2.94096	4.2382	0.240368	-0.31532	13	13	13	1	13	13	13	1	1	3	0	12	8	10	10	9	9	9	7	1	1	3	0	12	8	10	10
MAP7D3	MAP7D3	Q8IWC1	Q8IWC1	MAP7 domain-containing protein 3	15.8023	15.8023	15.8023	15.8023	22.9879	21.5331	21.7698	21.3076	21.5504	21.0315	21.6297	20.8655	5.46407	6.0973	6.94698	5.467	0.735418	-0.630296	20	20	20	1	20	20	20	0	0	0	0	15	17	9	13	10	14	13	7	0	0	0	0	15	17	9	13
MARCKSL1	MARCKSL1	P49006	P49006	MARCKS-related protein	15.8023	23.5266	20.5644	21.4317	22.7877	22.5049	23.5879	23.7442	23.3696	21.9433	23.7424	23.1	0.854627	2.82494	0.801932	2.70756	0.0865817	-0.117373	6	6	6	1	6	6	6	1	3	3	3	3	4	4	4	4	3	4	4	1	3	3	3	3	4	4	4
MARK2	MARK2	Q7KZI7;Q96L34	Q7KZI7	Serine/threonine-protein kinase MARK2	15.8023	15.8023	15.8023	15.8023	22.3341	21.2378	21.5865	21.5078	21.5463	21.2388	22.2701	20.5083	6.56765	5.86425	5.30922	5.58857	0.260647	-0.275686	10;1	10;1	8;0	2	10	10	8	0	1	1	0	5	5	6	7	7	7	8	6	0	1	1	0	5	5	6	7
MAT2A	MAT2A	P31153;Q00266	P31153	S-adenosylmethionine synthase isoform type-2	20.3998	21.8454	20.2448	21.5691	23.2227	15.8023	21.8245	21.7291	22.1992	20.8735	22.394	15.8023	0.0784493	-0.370145	0.169337	-0.697547	0.0508602	-0.327402	7;1	7;1	7;1	2	7	7	7	2	4	2	5	5	1	3	2	4	3	5	1	2	4	2	5	5	1	3	2
MAT2B	MAT2B	Q9NZL9	Q9NZL9	Methionine adenosyltransferase 2 subunit beta	15.8023	20.6684	18.8429	19.9959	22.018	18.5408	20.668	20.3777	20.9458	19.8549	21.232	19.1542	0.570011	1.57377	0.586036	1.46936	0.0420673	-0.104416	3	3	3	1	3	3	3	1	2	2	2	2	3	2	3	3	3	3	3	1	2	2	2	2	3	2	3
MATR3	MATR3	P43243	P43243	Matrin-3	19.3734	20.5179	19.8198	15.8023	23.1403	20.3907	20.922	20.7694	22.4268	20.6189	22.3705	21.092	1.02596	2.42727	1.27169	2.74872	0.160374	0.321443	8	8	8	1	8	8	8	3	2	4	2	5	3	7	5	6	5	5	3	3	2	4	2	5	3	7	5
MAX	MAX	P61244	P61244	Protein max	15.8023	15.8023	15.8023	15.8023	15.8023	19.8594	20.8518	20.8746	21.4903	20.6512	15.8023	19.9519	1.5868	3.54471	1.56647	3.67164	0.0248385	0.126932	4	4	4	1	4	4	4	0	0	0	0	1	2	2	3	2	3	2	4	0	0	0	0	1	2	2	3
MBP	MBP	P02686	P02686	Myelin basic protein	22.9972	22.8499	22.8083	22.9251	22.8606	22.905	23.1091	22.6988	22.7107	23.1882	22.9001	23.2002	0.00631471	-0.0017767	0.359091	0.104681	0.307527	0.106458	3	3	3	1	3	3	3	3	3	3	3	3	3	3	3	3	3	3	3	3	3	3	3	3	3	3	3
MCCC2	MCCC2	Q9HCC0	Q9HCC0	Methylcrotonoyl-CoA carboxylase beta chain, mitochondrial	15.8023	18.9872	15.8023	18.9648	22.6161	15.8023	20.4229	19.4893	19.9496	15.8023	20.8242	15.8023	0.616151	2.19347	0.168534	0.705438	0.32401	-1.48803	8	8	8	1	8	8	8	0	3	0	3	8	1	3	3	5	1	5	1	0	3	0	3	8	1	3	3
MCM3	MCM3	P25205	P25205	DNA replication licensing factor MCM3	18.6066	20.7964	18.7335	19.5407	22.6567	18.9417	21.4538	20.7308	20.8402	19.2086	20.943	18.8452	0.822862	1.52644	0.306531	0.539924	0.470573	-0.986516	11	11	11	1	11	11	11	2	6	3	5	8	3	8	7	5	3	5	2	2	6	3	5	8	3	8	7
MCM5	MCM5	P33992	P33992	DNA replication licensing factor MCM5	16.6183	23.6622	19.7841	23.1133	25.1741	18.7919	23.337	22.3062	23.3131	20.8727	23.7027	19.7511	0.322507	1.60782	0.238744	1.11545	0.110722	-0.492373	22	22	22	1	22	22	22	3	20	6	17	19	5	14	11	16	9	15	6	3	20	6	17	19	5	14	11
MCM7	MCM7	P33993	P33993	DNA replication licensing factor MCM7	19.5099	15.8023	19.5327	19.8591	21.8525	18.9307	21.0207	20.1869	21.4734	19.1854	21.1549	19.2896	0.788081	1.82167	0.681291	1.59982	0.0932979	-0.221853	7	7	7	1	7	7	7	2	1	2	2	5	3	5	4	5	2	6	3	2	1	2	2	5	3	5	4
MDH1	MDH1	P40925	P40925	Malate dehydrogenase, cytoplasmic	21.0167	20.8139	21.0039	21.0544	15.8023	20.9176	15.8023	15.8023	15.8023	15.8023	15.8023	20.9292	1.64202	-3.89109	1.63693	-3.88819	0.000533077	0.00290155	4	4	4	1	4	4	4	4	2	2	2	0	2	1	1	1	1	1	2	4	2	2	2	0	2	1	1
MDH2	MDH2	P40926	P40926	Malate dehydrogenase, mitochondrial	21.4632	21.7416	21.2908	21.4446	21.4677	21.4208	21.5653	21.4576	21.4007	21.3381	21.5438	21.4374	0.0249665	-0.00721645	0.212432	-0.055048	0.396071	-0.0478315	13	13	13	1	13	13	13	11	6	11	9	8	9	9	9	11	11	9	9	11	6	11	9	8	9	9	9
MFAP1	MFAP1	P55081	P55081	Microfibrillar-associated protein 1	15.8023	24.3755	22.1607	23.3869	23.7001	21.5405	22.8706	22.5833	23.3527	21.9307	23.1679	21.7692	0.256721	1.24228	0.229368	1.12378	0.0698791	-0.118496	10	10	10	1	10	10	10	1	8	6	7	8	6	5	7	8	5	6	4	1	8	6	7	8	6	5	7
MIEF1	MIEF1	L0R8F8	L0R8F8	Mitochondrial ribosome and complex I assembly factor AltMIEF1	15.8023	21.9554	20.4345	20.9075	22.0105	20.8128	21.6325	21.7307	21.527	21.2644	22.1867	15.8023	0.604952	1.77171	0.0750717	0.420176	0.395673	-1.35153	3	3	3	1	3	3	3	1	3	2	3	2	2	2	2	2	2	2	1	1	3	2	3	2	2	2	2
MIF	MIF	P14174	P14174	Macrophage migration inhibitory factor	24.2572	28.7211	26.5518	28.5056	29.7687	26.8887	28.2156	27.4817	28.5362	27.8825	28.984	26.1613	0.390453	1.07974	0.306885	0.882087	0.0812615	-0.197654	4	4	4	1	4	4	4	2	2	3	4	2	3	2	3	2	4	4	2	2	2	3	4	2	3	2	3
MMTAG2	MMTAG2	Q9BU76	Q9BU76	Multiple myeloma tumor-associated protein 2	15.8023	15.8023	15.8023	19.5817	15.8023	15.8023	20.3934	19.91	20.1741	19.672	20.7571	15.8023	0.333091	1.22986	0.797002	2.35424	0.275904	1.12438	3	3	3	1	3	3	3	0	2	1	2	1	1	2	3	3	3	3	1	0	2	1	2	1	1	2	3
MORF4L2	MORF4L2	Q15014	Q15014	Mortality factor 4-like protein 2	15.8023	15.8023	22.4405	15.8023	24.1193	23.5619	24.2013	23.6421	23.8098	23.5606	24.0728	23.6461	2.07243	6.4193	2.04416	6.31049	0.219969	-0.108814	10	10	10	1	10	10	10	1	2	4	1	9	6	7	8	7	8	8	6	1	2	4	1	9	6	7	8
MPHOSPH6	MPHOSPH6	Q99547	Q99547	M-phase phosphoprotein 6	15.8023	15.8023	15.8023	15.8023	23.0066	15.8023	22.6961	22.2742	22.4787	15.8023	22.7731	21.979	1.61323	5.1425	1.61142	4.95597	0.0267079	-0.186524	6	6	6	1	6	6	6	0	0	0	0	6	2	5	3	5	0	6	3	0	0	0	0	6	2	5	3
MPZ	MPZ	P25189	P25189	Myelin protein P0	22.2485	22.4636	21.806	22.3963	15.8023	22.1875	22.2231	22.2897	22.384	22.2937	22.1973	22.1491	0.444686	-1.60294	0.0620202	0.0274205	0.455971	1.63036	3	3	3	1	3	3	3	3	2	3	2	1	3	2	3	2	3	2	3	3	2	3	2	1	3	2	3
MRFAP1	MRFAP1	Q9Y605	Q9Y605	MORF4 family-associated protein 1	15.8023	15.8023	15.8023	15.8023	24.606	20.218	21.3556	15.8023	15.8023	15.8023	15.8023	15.8023	1.37855	4.69316	0	0	1.37855	-4.69316	3	3	3	1	3	3	3	0	1	0	0	3	2	2	1	1	0	2	0	0	1	0	0	3	2	2	1
MRM3	MRM3	Q9HC36	Q9HC36	rRNA methyltransferase 3, mitochondrial	15.8023	15.8023	15.8023	15.8023	23.2666	21.1808	22.7365	22.1205	22.565	21.9116	22.9872	15.8023	5.18272	6.52382	1.60508	5.01423	0.37666	-1.50959	7	7	7	1	7	7	7	0	0	0	0	6	4	4	3	6	5	7	2	0	0	0	0	6	4	4	3
MRPL1	MRPL1	Q9BYD6	Q9BYD6	Large ribosomal subunit protein uL1m	15.8023	15.8023	15.8023	15.8023	15.8023	18.9744	19.7702	19.8486	20.1255	15.8023	15.8023	19.3132	1.58302	2.79659	0.861979	1.95853	0.226437	-0.838054	3	3	3	1	3	3	3	0	0	1	1	2	2	2	2	2	1	2	2	0	0	1	1	2	2	2	2
MRPL11	MRPL11	Q9Y3B7	Q9Y3B7	Large ribosomal subunit protein uL11m	15.8023	15.8023	15.8023	15.8023	23.8503	19.8413	22.6055	22.0073	22.4417	21.9617	22.802	20.5587	3.53249	6.27382	4.79119	6.13873	0.0486751	-0.135097	9	9	9	1	9	9	9	0	0	0	0	9	4	7	7	8	7	8	5	0	0	0	0	9	4	7	7
MRPL12	MRPL12	P52815	P52815	Large ribosomal subunit protein bL12m	18.6672	21.7014	19.4945	19.9532	25.3448	19.7579	23.6471	21.3313	23.9653	23.2542	24.6682	22.0139	0.940944	2.5662	2.20622	3.52132	0.293877	0.95512	4	4	4	1	4	4	4	3	3	2	2	3	2	3	4	4	4	3	3	3	3	2	2	3	2	3	4
MRPL14	MRPL14	Q6P1L8	Q6P1L8	Large ribosomal subunit protein uL14m	23.9662	27.0091	24.3083	25.9473	27.1468	25.0875	25.9326	25.7906	26.3776	25.7459	27.0705	23.8843	0.352876	0.681607	0.182596	0.461829	0.0999277	-0.219779	5	5	5	1	5	5	5	3	3	2	5	4	3	3	3	4	4	4	3	3	3	2	5	4	3	3	3
MRPL17	MRPL17	Q9NRX2	Q9NRX2	Large ribosomal subunit protein bL17m	15.8023	15.8023	17.6342	18.5935	22.1092	20.0143	19.9173	20.9577	21.4349	21.5189	22.3232	18.651	2.33814	3.79153	2.04205	4.02388	0.088788	0.232357	6	6	6	1	6	6	6	1	0	2	2	4	5	4	4	5	6	6	4	1	0	2	2	4	5	4	4
MRPL18	MRPL18	Q9H0U6	Q9H0U6	Large ribosomal subunit protein uL18m	15.8023	15.8023	15.8023	15.8023	15.8023	15.8023	15.8023	15.8023	21.2862	20.989	21.5256	20.4931	0	0	6.43111	5.27117	6.43111	5.27117	2	2	2	1	2	2	2	0	1	0	1	1	1	1	1	2	2	2	2	0	1	0	1	1	1	1	1
MRPL34	MRPL34	Q9BQ48	Q9BQ48	Large ribosomal subunit protein bL34m	20.5104	23.1786	21.5345	22.7731	22.7434	20.4733	22.5661	22.204	22.3029	21.7599	23.1291	15.8023	0.00102702	-0.00246668	0.29371	-1.2506	0.298546	-1.24813	4	4	4	1	4	4	4	3	3	2	4	2	2	2	2	3	2	4	1	3	3	2	4	2	2	2	2
MRPL38	MRPL38	Q96DV4	Q96DV4	Large ribosomal subunit protein mL38	15.8023	15.8023	15.8023	15.8023	21.1341	19.8591	20.4201	20.4862	15.8023	20.5722	21.3247	19.8981	5.71036	4.67258	1.57188	3.59703	0.370089	-1.07555	6	6	6	1	6	6	6	0	1	0	0	4	2	3	2	2	2	5	3	0	1	0	0	4	2	3	2
MRPL4	MRPL4	Q9BYD3	Q9BYD3	Large ribosomal subunit protein uL4m	15.8023	15.8023	15.8023	15.8023	22.8811	15.8023	15.8023	15.8023	20.1817	20.5537	20.9282	15.8023	0.44865	1.76969	1.60596	3.56417	0.363279	1.79448	3	3	3	1	3	3	3	0	0	0	0	2	1	2	1	3	2	3	0	0	0	0	0	2	1	2	1
MRPL40	MRPL40	Q9NQ50	Q9NQ50	Large ribosomal subunit protein mL40	15.8023	22.0916	15.8023	21.8164	22.7035	15.8023	22.2191	22.3641	22.7942	21.0085	22.7288	20.6934	0.332015	1.89409	0.777834	2.9281	0.239408	1.034	6	6	6	1	6	6	6	0	4	1	3	4	1	3	2	3	3	4	2	0	4	1	3	4	1	3	2
MRPL41	MRPL41	Q8IXM3	Q8IXM3	Large ribosomal subunit protein mL41	15.8023	15.8023	15.8023	15.8023	15.8023	15.8023	15.8023	21.0622	21.5045	20.3683	22.2566	15.8023	0.44865	1.31497	1.55763	4.18059	0.714347	2.86563	4	4	4	1	4	4	4	0	0	1	1	2	1	1	3	3	3	3	2	0	0	1	1	2	1	1	3
MRPL43	MRPL43	Q8N983	Q8N983	Large ribosomal subunit protein mL43	15.8023	20.5482	19.1576	20.0381	22.077	21.2896	21.7723	21.8139	22.2364	21.7733	22.6748	21.2853	1.41436	2.85164	1.50737	3.10588	0.314962	0.254241	5	5	5	1	5	5	5	0	3	3	3	3	3	4	3	4	5	5	4	0	3	3	3	3	3	4	3
MRPL46	MRPL46	Q9H2W6	Q9H2W6	Large ribosomal subunit protein mL46	15.8023	22.4509	19.7529	21.7149	24.1874	20.8223	22.7536	21.9659	23.0352	22.0207	23.5753	20.8567	0.745159	2.50207	0.747078	2.44173	0.0221918	-0.0603437	6	6	6	1	6	6	6	1	5	5	3	5	4	4	3	5	5	5	3	1	5	5	3	5	4	4	3
MRPL55	MRPL55	Q7Z7F7	Q7Z7F7	Large ribosomal subunit protein mL55	19.7219	23.1192	21.2682	21.2744	24.2619	15.8023	22.5802	15.8023	15.8023	15.8023	21.8462	15.8023	0.314124	-1.73424	1.28799	-4.03266	0.370878	-2.29842	6	6	6	1	6	6	6	2	5	2	2	5	1	3	1	2	1	2	1	2	5	2	2	5	1	3	1
MRPS10	MRPS10	P82664	P82664	Small ribosomal subunit protein uS10m	15.8023	20.9226	15.8023	15.8023	26.233	15.8023	22.5863	21.2978	23.2591	20.6103	21.5643	15.8023	0.88393	4.39746	0.779232	3.22661	0.168466	-1.17085	3	3	3	1	3	3	3	0	3	1	1	3	1	2	2	2	3	3	1	0	3	1	1	3	1	2	2
MRPS11	MRPS11	P82912	P82912	Small ribosomal subunit protein uS11m	15.8023	15.8023	15.8023	15.8023	24.2165	21.4027	22.4291	21.2649	22.7302	22.0937	23.3688	15.8023	4.13235	6.52599	1.60094	5.19647	0.296007	-1.32952	4	4	4	1	4	4	4	0	1	0	0	3	3	3	4	4	4	4	1	0	1	0	0	3	3	3	4
MRPS12	MRPS12	O15235	O15235	Small ribosomal subunit protein uS12m	15.8023	22.5993	21.0263	15.8023	22.2101	20.9181	22.4626	21.9528	21.878	21.7247	21.9837	15.8023	0.861695	3.07838	0.273557	1.53963	0.443546	-1.53875	3	3	3	1	3	3	3	0	2	2	1	2	2	2	2	2	2	3	1	0	2	2	1	2	2	2	2
MRPS14	MRPS14	O60783	O60783	Small ribosomal subunit protein uS14m	15.8023	15.8023	15.8023	19.1849	22.8245	20.1963	20.6566	19.6983	21.8233	21.9256	21.9038	20.9613	2.07143	4.19595	2.90297	5.00555	0.511776	0.809604	3	3	3	1	3	3	3	0	1	1	2	2	2	2	2	2	2	3	2	0	1	1	2	2	2	2	2
MRPS15	MRPS15	P82914	P82914	Small ribosomal subunit protein uS15m	15.8023	15.8023	18.6402	15.8023	24.6089	21.1372	23.6899	23.1745	23.1902	23.4009	24.0776	22.9385	3.20107	6.64084	4.02684	6.89001	0.120099	0.249179	9	9	9	1	9	9	9	0	0	3	0	7	6	6	7	7	9	8	7	0	0	3	0	7	6	6	7
MRPS16	MRPS16	Q9Y3D3	Q9Y3D3	Small ribosomal subunit protein bS16m	18.2926	21.174	15.8023	20.16	26.1558	21.8051	24.8742	23.468	24.8037	24.201	25.2536	23.1249	1.87382	5.21853	2.3083	5.48858	0.0946318	0.270055	5	5	5	1	5	5	5	2	3	1	2	4	4	3	5	5	4	5	4	2	3	1	2	4	4	3	5
MRPS17	MRPS17	Q9Y2R5	Q9Y2R5	Small ribosomal subunit protein uS17m	15.8023	20.3767	15.8023	15.8023	25.8534	21.2643	24.2372	23.0387	24.7929	23.3977	25.3955	21.7372	2.35861	6.65253	2.5693	6.88493	0.0653607	0.232392	3	3	3	1	3	3	3	1	3	2	2	3	3	3	3	3	3	3	3	1	3	2	2	3	3	3	3
MRPS18B	MRPS18B	Q9Y676	Q9Y676	Small ribosomal subunit protein mS40	15.8023	21.1032	15.8023	15.8023	25.3636	22.4507	24.2524	23.3002	24.446	24.3411	25.1546	23.3299	2.42368	6.71421	2.70425	7.1904	0.26864	0.476194	8	8	8	1	8	8	8	0	2	1	1	7	5	7	6	5	6	8	4	0	2	1	1	7	5	7	6
MRPS2	MRPS2	Q9Y399	Q9Y399	Small ribosomal subunit protein uS2m	15.8023	15.8023	15.8023	15.8023	25.1216	22.7189	23.7175	22.662	24.3825	23.357	24.2381	21.7607	4.98341	7.7527	4.82995	7.63228	0.0507048	-0.12042	10	10	10	1	10	10	10	1	0	0	0	8	3	6	7	10	8	8	4	1	0	0	0	8	3	6	7
MRPS21	MRPS21	P82921	P82921	Small ribosomal subunit protein bS21m	15.8023	15.8023	15.8023	15.8023	22.6913	20.3307	22.2388	21.6322	22.1443	21.645	22.6847	21.0811	4.59758	5.92095	5.68777	6.08646	0.0983567	0.165507	4	4	4	1	4	4	4	0	0	0	0	4	3	2	2	3	4	4	2	0	0	0	0	4	3	2	2
MRPS22	MRPS22	P82650	P82650	Small ribosomal subunit protein mS22	15.8023	19.745	15.8023	15.8023	25.9277	22.1837	23.9595	23.1558	24.8142	23.8494	25.3476	22.7394	2.83706	7.0187	3.19558	7.39966	0.148156	0.380955	20	20	20	1	20	20	20	0	5	0	1	19	11	12	10	15	16	19	7	0	5	0	1	19	11	12	10
MRPS23	MRPS23	Q9Y3D9	Q9Y3D9	Small ribosomal subunit protein mS23	15.8023	22.0104	20.1117	21.8121	26.9996	23.3843	24.9674	23.9668	25.6008	25.0559	26.166	23.3203	1.60535	4.89539	1.76041	5.1016	0.0736106	0.206209	11	11	11	1	11	11	11	1	5	4	6	9	8	7	7	11	10	11	8	1	5	4	6	9	8	7	7
MRPS24	MRPS24	Q96EL2	Q96EL2	Small ribosomal subunit protein uS3m	18.8411	15.8023	15.8023	18.7895	23.8884	19.7617	22.8872	22.1224	23.6502	22.5617	23.243	15.8023	2.11134	4.85609	1.00921	4.00548	0.159588	-0.85061	4	4	4	1	4	4	4	2	1	1	2	3	3	3	3	3	3	4	2	2	1	1	2	3	3	3	3
MRPS25	MRPS25	P82663	P82663	Small ribosomal subunit protein mS25	15.8023	15.8023	15.8023	15.8023	25.2361	15.8023	24.03	23.9286	24.6336	22.0968	24.4045	22.2253	1.60379	6.44696	4.48317	7.53773	0.188095	1.09077	9	9	9	1	9	9	9	0	0	1	1	9	1	4	3	4	3	5	1	0	0	1	1	9	1	4	3
MRPS26	MRPS26	Q9BYN8	Q9BYN8	Small ribosomal subunit protein mS26	17.4705	20.1923	18.3901	19.0205	25.1029	23.1186	24.7352	24.5677	25.8066	25.1823	26.227	22.8729	3.63443	5.61276	3.25095	6.25384	0.312663	0.641083	14	14	14	1	14	14	14	3	5	4	3	10	11	9	11	12	14	13	10	3	5	4	3	10	11	9	11
MRPS27	MRPS27	Q92552	Q92552	Small ribosomal subunit protein mS27	15.8023	18.7078	15.8023	15.8023	25.1633	20.3065	22.7434	22.0761	23.9433	22.2192	24.0487	20.7856	2.55527	6.04367	2.95696	6.22053	0.048732	0.176856	12	12	12	1	12	12	12	1	2	0	0	12	5	9	6	9	8	8	5	1	2	0	0	12	5	9	6
MRPS28	MRPS28	Q9Y2Q9	Q9Y2Q9	Small ribosomal subunit protein bS1m	15.8023	20.2512	19.1723	19.9272	25.4956	23.9095	23.813	24.0633	25.3376	24.1141	25.1937	21.9241	2.63395	5.53213	2.22195	5.35414	0.0722733	-0.177984	6	6	6	1	6	6	6	1	4	2	5	6	3	6	6	6	6	6	5	1	4	2	5	6	3	6	6
MRPS31	MRPS31	Q92665	Q92665	Small ribosomal subunit protein mS31	15.8023	21.3487	15.8023	19.0883	26.1168	21.0427	23.9124	23.0438	24.4854	23.3511	24.4778	22.002	1.73963	5.51853	2.03044	5.56866	0.0140503	0.050138	10	10	10	1	10	10	10	2	3	2	2	9	7	7	6	7	8	10	7	2	3	2	2	9	7	7	6
MRPS33	MRPS33	Q9Y291	Q9Y291	Small ribosomal subunit protein mS33	15.8023	15.8023	18.8955	15.8023	24.674	23.3236	23.1617	22.9955	24.5948	24.8631	25.3423	23.0579	3.71056	6.96307	3.86629	7.88892	0.722582	0.925849	4	4	4	1	4	4	4	1	1	2	1	2	3	3	2	4	4	4	2	1	1	2	1	2	3	3	2
MRPS34	MRPS34	P82930	P82930	Small ribosomal subunit protein mS34	15.8023	20.7899	17.5977	19.3133	25.4183	22.366	23.5077	23.1947	24.5534	24.2921	25.1151	21.7958	2.2337	5.24588	2.27656	5.5633	0.121169	0.31742	15	15	15	1	15	15	15	1	7	4	6	12	11	7	7	12	11	12	8	1	7	4	6	12	11	7	7
MRPS35	MRPS35	P82673	P82673	Small ribosomal subunit protein mS35	15.8023	20.0215	15.8023	20.0096	25.8829	20.6907	23.9866	23.1927	24.6853	22.9104	24.9239	22.0458	1.8416	5.5293	2.1921	5.73243	0.0558936	0.203131	12	12	12	1	12	12	12	1	4	1	2	8	4	6	6	7	6	9	3	1	4	1	2	8	4	6	6
MRPS5	MRPS5	P82675	P82675	Small ribosomal subunit protein uS5m	15.8023	15.8023	18.8327	15.8023	22.4267	22.242	22.1233	21.5095	22.681	22.3201	22.7252	21.2704	3.38732	5.51548	3.32426	5.68929	0.171664	0.173814	6	6	6	1	6	6	6	1	1	2	1	3	4	3	4	4	5	4	4	1	1	2	1	3	4	3	4
MRPS6	MRPS6	P82932	P82932	Small ribosomal subunit protein bS6m	15.8023	15.8023	15.8023	15.8023	25.2736	23.0788	23.9559	23.6632	24.292	24.316	25.0403	22.5284	5.67213	8.19056	5.32873	8.24186	0.0247684	0.0513082	6	6	6	1	6	6	6	0	1	0	0	6	4	4	3	5	4	6	2	0	1	0	0	6	4	4	3
MRPS7	MRPS7	Q9Y2R9	Q9Y2R9	Small ribosomal subunit protein uS7m	15.8023	21.8591	17.7756	20.4913	26.496	21.1814	24.7176	23.6443	25.4959	24.7294	26.0446	22.9743	1.54382	5.02774	2.07314	5.82894	0.252238	0.801209	14	14	14	1	14	14	14	0	6	2	4	12	6	7	7	11	13	14	8	0	6	2	4	12	6	7	7
MRPS9	MRPS9	P82933	P82933	Small ribosomal subunit protein uS9m	15.8023	21.299	15.8023	15.8023	26.0244	22.6716	24.3845	23.8937	25.0433	24.5604	25.373	23.9827	2.42825	7.0671	2.76869	7.56335	0.270344	0.496254	14	14	14	1	14	14	14	0	2	1	0	14	7	7	8	9	10	10	5	0	2	1	0	14	7	7	8
MRTO4	MRTO4	Q9UKD2	Q9UKD2	mRNA turnover protein 4 homolog	15.8023	15.8023	15.8023	15.8023	15.8023	15.8023	21.5164	21.3615	21.7554	20.8033	21.5595	19.9974	0.872781	2.81834	4.9043	5.22661	0.697291	2.40827	3	3	3	1	3	3	3	0	0	1	0	2	0	2	2	2	2	3	2	0	0	1	0	2	0	2	2
MSI2	MSI2	Q96DH6	Q96DH6	RNA-binding protein Musashi homolog 2	15.8023	19.2787	15.8023	15.8023	15.8023	15.8023	15.8023	15.8023	20.9941	20.2847	20.9467	19.872	0.44865	-0.869103	2.26063	3.85295	5.63877	4.72206	6	6	6	1	6	6	6	0	2	0	0	4	1	2	1	2	3	3	3	0	2	0	0	4	1	2	1
MSN	MSN	P26038;P35241	P26038	Moesin	22.2156	22.3055	21.8767	22.3954	22.272	21.921	22.2764	22.2175	22.2583	22.1127	22.3726	22.144	0.066933	-0.0265718	0.0657843	0.0236287	0.191001	0.0502005	12;5	12;5	7;0	2	12	12	7	11	8	8	8	5	8	6	7	6	8	6	9	11	8	8	8	5	8	6	7
MTA1	MTA1	Q13330	Q13330	Metastasis-associated protein MTA1	15.8023	15.8023	15.8023	15.8023	19.9661	15.8023	15.8023	19.5883	20.2636	19.5559	21.1997	15.8023	0.870637	1.98743	1.5497	3.40307	0.372771	1.41564	3	2	2	1	3	2	2	0	0	0	0	2	0	2	3	3	3	3	2	0	0	0	0	2	0	1	2
MTA2	MTA2	O94776;Q9BTC8	O94776	Metastasis-associated protein MTA2	15.8023	15.8023	15.8023	15.8023	21.0929	15.8023	20.7081	20.5947	21.4161	20.5048	21.8509	20.0639	1.61355	3.74719	4.81408	5.15663	0.486408	1.40944	10;1	10;1	9;0	2	10	10	9	0	0	0	1	4	0	5	7	8	5	9	4	0	0	0	1	4	0	5	7
MTDH	MTDH	Q86UE4	Q86UE4	Protein LYRIC	15.8023	15.8023	15.8023	15.8023	21.9023	21.0843	22.0929	21.6168	21.6064	21.512	22.0389	21.5003	6.74304	5.87178	8.15781	5.86211	0.0128522	-0.00966787	9	9	9	1	9	9	9	0	0	0	0	7	6	9	7	8	6	8	4	0	0	0	0	7	6	9	7
MTHFD1	MTHFD1	P11586	P11586	C-1-tetrahydrofolate synthase, cytoplasmic;Methylenetetrahydrofolate dehydrogenase;Methenyltetrahydrofolate cyclohydrolase;Formyltetrahydrofolate synthetase;C-1-tetrahydrofolate synthase, cytoplasmic, N-terminally processed	19.5077	20.0179	19.4738	20.0898	22.6002	19.6883	21.7069	21.0549	21.0568	20.2425	21.2734	20.1998	1.24333	1.49026	1.54597	0.920776	0.367109	-0.569481	10	10	10	1	10	10	10	4	4	4	4	9	7	9	7	9	9	7	7	4	4	4	4	9	7	9	7
MTPAP	MTPAP	Q9NVV4	Q9NVV4	Poly(A) RNA polymerase, mitochondrial	15.8023	15.8023	15.8023	15.8023	22.2564	20.5418	21.8913	20.5791	20.96	20.8734	21.6552	20.3533	4.78336	5.51484	5.89958	5.15817	0.286824	-0.35667	5	5	5	1	5	5	5	0	0	0	0	5	2	2	4	3	3	4	2	0	0	0	0	5	2	2	4
MYH9	MYH9	P35579	P35579	Myosin-9	20.7882	20.6525	20.3147	21.0696	21.1959	20.7705	20.8517	20.9084	21.1218	20.9729	20.8408	20.5236	0.581795	0.225371	0.334954	0.158521	0.163722	-0.0668502	10	10	9	1	10	10	9	10	2	8	8	5	6	6	5	4	6	5	4	10	2	8	8	5	6	6	5
MYL12A	MYL12A;MYL12B;MYL9	P19105;O14950;P24844	P19105;O14950;P24844	Myosin regulatory light chain 12A;Myosin regulatory light chain 12B;Myosin regulatory light polypeptide 9	20.1868	21.7572	15.8023	15.8023	15.8023	15.8023	15.8023	21.3334	22.0632	15.8023	22.0212	21.2835	0.236033	-1.20207	0.388668	1.9054	0.745849	3.10748	4;4;2	4;4;2	4;4;2	3	4	4	4	3	3	2	2	1	1	0	2	3	1	2	2	3	3	2	2	1	1	0	2
MYL6	MYL6	P60660	P60660	Myosin light polypeptide 6	21.7819	22.8128	21.5762	22.5119	23.5395	21.9971	22.8629	22.5018	23.3876	22.305	23.2772	22.3695	0.599078	0.554655	0.802306	0.664139	0.0919056	0.109484	5	5	4	1	5	5	4	5	4	5	4	4	4	3	4	5	4	5	4	5	4	5	4	4	4	3	4
MZT2B	MZT2B;MZT2A	Q6NZ67;Q6P582	Q6NZ67;Q6P582	Mitotic-spindle organizing protein 2B;Mitotic-spindle organizing protein 2A	15.8023	15.8023	15.8023	19.9101	15.8023	15.8023	20.9021	20.8566	20.6511	19.9711	20.8206	20.4892	0.365825	1.51158	1.89315	3.65375	0.705152	2.14217	3;2	3;2	3;2	2	3	3	3	0	1	1	2	1	1	2	2	2	2	2	2	0	1	1	2	1	1	2	2
NAA30	NAA30	Q147X3	Q147X3	N-alpha-acetyltransferase 30	15.8023	15.8023	15.8023	15.8023	20.3471	15.8023	20.6483	19.9132	20.4443	15.8023	20.7333	19.7689	1.6047	3.37543	1.59324	3.38488	0.0019509	0.00944614	2	2	2	1	2	2	2	0	0	0	0	2	1	2	2	2	1	2	2	0	0	0	0	2	1	2	2
NACA	NACA	E9PAV3;Q13765;Q9BZK3	E9PAV3;Q13765	Nascent polypeptide-associated complex subunit alpha, muscle-specific form;Nascent polypeptide-associated complex subunit alpha	20.6339	21.5829	20.6185	21.1224	21.5265	20.7885	22.0973	21.1538	21.4445	20.9192	21.107	21.1232	0.510205	0.402102	0.255811	0.159023	0.348199	-0.243079	4;4;1	4;4;1	4;4;1	3	4	4	4	4	3	4	4	3	4	4	4	4	4	3	3	4	3	4	4	3	4	4	4
NAP1L4	NAP1L4	Q99733	Q99733	Nucleosome assembly protein 1-like 4	15.8023	21.6749	20.3548	21.052	21.705	20.3138	21.5334	21.3792	21.016	20.6877	21.8476	20.8706	0.50571	1.51189	0.459236	1.3845	0.117058	-0.127383	6	5	5	1	6	5	5	3	5	4	5	6	5	4	3	5	5	5	3	2	4	3	4	5	4	3	2
NARS1	NARS1	O43776	O43776	Asparagine--tRNA ligase, cytoplasmic	19.0418	15.8023	18.8717	19.5276	15.8023	15.8023	15.8023	15.8023	15.8023	19.3566	15.8023	15.8023	1.59684	-2.50855	0.628532	-1.61999	0.44865	0.888564	2	2	2	1	2	2	2	2	0	2	2	0	1	0	1	1	2	0	1	2	0	2	2	0	1	0	1
NAXE	NAXE	Q8NCW5	Q8NCW5	NAD(P)H-hydrate epimerase	15.8023	20.8541	15.8023	19.8112	23.8939	15.8023	21.1395	19.8676	21.3172	20.3331	21.4105	15.8023	0.440185	2.10836	0.383805	1.64832	0.0772047	-0.460036	5	5	5	1	5	5	5	1	3	1	2	4	1	3	3	3	3	4	0	1	3	1	2	4	1	3	3
NCL	NCL	P19338	P19338	Nucleolin	21.5027	23.3277	22.0932	22.7522	28.6273	24.893	27.8801	26.9113	27.8277	25.3567	27.4219	25.874	2.68494	4.65892	2.96774	4.20111	0.177518	-0.457819	44	44	44	1	44	44	44	15	21	17	15	38	29	29	29	35	30	34	22	15	21	17	15	38	29	29	29
NDUFA13	NDUFA13	Q9P0J0	Q9P0J0	NADH dehydrogenase [ubiquinone] 1 alpha subcomplex subunit 13	15.8023	21.971	15.8023	20.0521	23.2119	18.3079	22.4286	21.5848	22.1721	19.5277	20.6667	15.8023	0.778418	2.97639	0.220233	1.13527	0.482373	-1.84112	6	6	6	1	6	6	6	0	4	1	4	4	2	4	3	4	3	4	1	0	4	1	4	4	2	4	3
NDUFA4	NDUFA4	O00483	O00483	Cytochrome c oxidase subunit NDUFA4	18.988	15.8023	20.1325	21.4172	25.1359	15.8023	23.9486	22.7229	22.6564	22.432	23.3689	22.6495	0.541825	2.81742	1.63602	3.6917	0.159929	0.874285	3	3	3	1	3	3	3	2	2	2	2	3	2	3	2	3	3	3	3	2	2	2	2	3	2	3	2
NDUFA5	NDUFA5	Q16718	Q16718	NADH dehydrogenase [ubiquinone] 1 alpha subcomplex subunit 5	15.8023	23.4041	20.4813	21.6254	24.3837	15.8023	21.8633	22.4154	20.5136	20.868	22.2719	15.8023	0.119237	0.78792	0.0777716	-0.464299	0.214952	-1.25222	3	3	3	1	3	3	3	0	3	2	3	2	1	3	2	3	2	3	1	0	3	2	3	2	1	3	2
NDUFA6	NDUFA6	P56556	P56556	NADH dehydrogenase [ubiquinone] 1 alpha subcomplex subunit 6	15.8023	21.4433	20.771	21.1451	22.7486	20.5563	21.5347	21.5727	21.2369	21.2295	21.5227	20.7889	0.609257	1.81266	0.472684	1.40406	0.375517	-0.408603	2	2	2	1	2	2	2	0	2	2	2	2	2	2	2	2	2	2	2	0	2	2	2	2	2	2	2
NDUFAF2	NDUFAF2	Q8N183	Q8N183	NADH dehydrogenase [ubiquinone] 1 alpha subcomplex assembly factor 2	19.4086	23.4663	21.1031	22.5185	24.3411	21.8103	23.6091	22.7364	23.1265	22.7543	23.3217	21.2689	0.700946	1.50008	0.44601	0.993716	0.294941	-0.506363	10	10	10	1	10	10	10	2	6	3	6	7	5	7	9	7	8	8	5	2	6	3	6	7	5	7	9
NDUFAF3	NDUFAF3	Q9BU61	Q9BU61	NADH dehydrogenase [ubiquinone] 1 alpha subcomplex assembly factor 3	15.8023	15.8023	15.8023	20.4623	22.5703	15.8023	21.8614	20.7468	21.7748	15.8023	15.8023	19.7714	0.857405	3.27791	0.29107	1.32038	0.403761	-1.95753	4	4	4	1	4	4	4	0	0	1	2	3	0	2	3	3	1	1	2	0	0	1	2	3	0	2	3
NDUFAF4	NDUFAF4	Q9P032	Q9P032	NADH dehydrogenase [ubiquinone] 1 alpha subcomplex assembly factor 4	15.8023	22.3116	15.8023	21.3816	23.7215	21.8337	22.5185	22.967	22.9459	22.8187	23.2914	21.5389	1.14671	3.93573	1.11159	3.82428	0.0724049	-0.111451	6	6	6	1	6	6	6	0	3	1	3	5	3	3	4	4	3	3	4	0	3	1	3	5	3	3	4
NDUFB10	NDUFB10	O96000	O96000	NADH dehydrogenase [ubiquinone] 1 beta subcomplex subunit 10	15.8023	22.4138	15.8023	21.2801	23.4964	15.8023	22.5125	21.6791	22.0242	20.8226	22.2974	15.8023	0.358059	2.04796	0.247793	1.41201	0.101668	-0.635952	5	5	5	1	5	5	5	0	3	1	3	4	1	3	4	4	4	4	2	0	3	1	3	4	1	3	4
NDUFB4	NDUFB4	O95168	O95168	NADH dehydrogenase [ubiquinone] 1 beta subcomplex subunit 4	15.8023	21.8029	15.8023	15.8023	23.3832	15.8023	22.3485	15.8023	21.4796	21.5799	23.0333	15.8023	0.34263	2.03164	0.703429	3.17133	0.169844	1.1397	4	4	4	1	4	4	4	1	2	0	1	3	1	2	1	3	3	3	1	1	2	0	1	3	1	2	1
NDUFB8	NDUFB8	O95169	O95169	NADH dehydrogenase [ubiquinone] 1 beta subcomplex subunit 8, mitochondrial	15.8023	15.8023	15.8023	15.8023	15.8023	15.8023	15.8023	15.8023	21.2511	20.0948	21.6899	15.8023	0	0	1.56594	3.90722	1.56594	3.90722	2	2	2	1	2	2	2	0	0	0	1	2	1	1	1	2	2	2	0	0	0	0	1	2	1	1	1
NDUFB9	NDUFB9	Q9Y6M9	Q9Y6M9	NADH dehydrogenase [ubiquinone] 1 beta subcomplex subunit 9	15.8023	20.5266	15.8023	20.0515	15.8023	15.8023	15.8023	15.8023	20.3843	19.6308	20.8254	15.8023	0.870076	-2.24338	0.264712	1.115	1.58012	3.35838	4	4	4	1	4	4	4	0	4	1	4	1	1	2	1	4	2	3	1	0	4	1	4	1	1	2	1
NDUFS3	NDUFS3	O75489	O75489	NADH dehydrogenase [ubiquinone] iron-sulfur protein 3, mitochondrial	15.8023	22.115	19.0509	21.0465	24.3094	15.8023	21.9309	20.4276	22.4502	20.1061	21.7454	19.2928	0.193362	1.11384	0.389961	1.39491	0.0509815	0.281069	8	8	8	1	8	8	8	1	7	3	3	6	1	3	3	3	3	4	2	1	7	3	3	6	1	3	3
NDUFS5	NDUFS5	O43920	O43920	NADH dehydrogenase [ubiquinone] iron-sulfur protein 5	15.8023	21.8796	20.9143	21.3814	22.6108	15.8023	22.2481	21.7398	15.8023	21.3087	21.943	15.8023	0.104222	0.605851	0.235398	-1.28032	0.347491	-1.88617	4	4	4	1	4	4	4	1	3	2	3	3	1	3	4	3	3	4	2	1	3	2	3	3	1	3	4
NDUFS7	NDUFS7	O75251	O75251	NADH dehydrogenase [ubiquinone] iron-sulfur protein 7, mitochondrial	15.8023	23.2601	19.1907	21.5559	24.2064	19.6099	22.8674	22.2915	22.8875	21.6694	22.9127	21.2812	0.570173	2.29154	0.640321	2.23542	0.0180926	-0.0561209	3	3	3	1	3	3	3	0	2	2	2	2	3	3	3	2	3	3	3	0	2	2	2	2	3	3	3
NDUFS8	NDUFS8	O00217	O00217	NADH dehydrogenase [ubiquinone] iron-sulfur protein 8, mitochondrial	15.8023	15.8023	18.7834	20.3818	22.7842	15.8023	21.7971	21.5316	21.4677	15.8023	21.5205	20.5405	0.692863	2.78632	0.563136	2.1403	0.114955	-0.646021	2	2	2	1	2	2	2	1	1	2	2	2	1	2	2	2	1	2	2	1	1	2	2	2	1	2	2
NEDD8	NEDD8	Q15843	Q15843	NEDD8	19.9982	20.2368	19.4181	19.8737	21.1413	19.7731	15.8023	15.8023	15.8023	19.9103	15.8023	19.6355	0.598184	-1.75197	0.916631	-2.09413	0.0682207	-0.342163	2	2	2	1	2	2	2	2	2	2	2	2	2	1	1	1	2	1	2	2	2	2	2	2	2	1	1
NGDN	NGDN	Q8NEJ9	Q8NEJ9	Neuroguidin	15.8023	15.8023	15.8023	15.8023	15.8023	15.8023	15.8023	15.8023	19.0709	19.2984	21.4932	15.8023	0	0	1.42277	3.11389	1.42277	3.11389	3	3	3	1	3	3	3	0	0	0	0	2	0	1	1	2	2	2	0	0	0	0	0	2	0	1	1
NIPSNAP1	NIPSNAP1	Q9BPW8	Q9BPW8	Protein NipSnap homolog 1	15.8023	22.4209	20.8811	22.4201	23.852	20.3385	23.0743	22.8093	23.0334	21.661	23.1925	15.8023	0.575062	2.13741	0.0835288	0.541216	0.363596	-1.5962	7	7	7	1	7	7	7	0	6	2	3	4	3	3	3	3	3	3	1	0	6	2	3	4	3	3	3
NIPSNAP2	NIPSNAP2	O75323	O75323	Protein NipSnap homolog 2	15.8023	22.73	15.8023	21.4069	22.8691	15.8023	21.6618	20.7866	22.1762	15.8023	22.148	15.8023	0.225164	1.34459	0.00605101	0.0468454	0.215529	-1.29774	2	2	2	1	2	2	2	1	2	1	2	2	1	2	2	2	1	2	0	1	2	1	2	2	1	2	2
NME1	NME1	P15531	P15531	Nucleoside diphosphate kinase A	21.1568	15.8023	21.4415	22.3699	22.2705	15.8023	22.0576	22.3167	15.8023	15.8023	21.942	21.2808	0.0683742	0.419119	0.273577	-1.4858	0.35277	-1.90492	8	3	3	1	8	3	3	7	4	6	7	6	6	7	7	5	5	6	7	3	2	3	3	2	2	3	3
NME2	NME2;NME2P1	P22392;O60361	P22392;O60361	Nucleoside diphosphate kinase B;Putative nucleoside diphosphate kinase	22.3644	22.853	22.3608	22.7206	24.6651	22.395	23.4424	23.1945	23.4083	22.8986	23.531	22.3372	0.881369	0.849561	0.772573	0.469087	0.292421	-0.380474	8;4	8;4	3;2	2	8	8	3	6	5	5	6	7	6	6	6	6	6	6	6	6	5	5	6	7	6	6	6
NMNAT1	NMNAT1	Q9HAN9	Q9HAN9	Nicotinamide/nicotinic acid mononucleotide adenylyltransferase 1	17.9085	15.8023	17.126	15.8023	25.3973	21.3514	24.1534	23.4594	24.0934	22.2273	23.8139	21.3825	3.36357	6.93058	3.53558	6.21949	0.276237	-0.711088	9	9	9	1	9	9	9	2	0	2	0	8	3	4	3	4	5	5	3	2	0	2	0	8	3	4	3
NOB1	NOB1	Q9ULX3	Q9ULX3	RNA-binding protein NOB1	15.8023	15.8023	15.8023	15.8023	23.7098	15.8023	15.8023	21.4137	21.3581	21.1197	21.7157	15.8023	0.844249	3.37972	1.61323	4.19664	0.124894	0.816925	4	4	4	1	4	4	4	0	1	0	0	3	1	2	2	3	4	3	1	0	1	0	0	3	1	2	2
NOL7	NOL7	Q9UMY1	Q9UMY1	U3 small nucleolar RNA-associated protein NOL7	15.8023	15.8023	15.8023	15.8023	15.8023	21.48	21.9864	21.1547	22.4471	21.5929	22.2002	21.625	1.60779	4.30356	6.95392	6.16398	0.60247	1.86042	2	2	2	1	2	2	2	0	0	0	0	1	2	2	2	2	2	2	2	0	0	0	0	1	2	2	2
NOLC1	NOLC1	Q14978	Q14978	Nucleolar and coiled-body phosphoprotein 1	15.8023	15.8023	15.8023	15.8023	21.2941	20.8887	15.8023	21.6753	21.1255	21.2044	21.4949	15.8023	1.60821	4.11278	1.61681	4.10448	0.00142093	-0.0083003	4	4	4	1	4	4	4	1	0	1	1	3	3	1	2	3	2	2	2	1	0	1	1	3	3	1	2
NOMO2	NOMO2;NOMO1;NOMO3	Q5JPE7;Q15155;P69849	Q5JPE7;Q15155;P69849	BOS complex subunit NOMO2;BOS complex subunit NOMO1;BOS complex subunit NOMO3	15.8023	20.3569	15.8023	19.3707	21.9661	18.9041	21.2364	20.2206	20.8822	19.128	20.6839	19.3435	1.04482	2.74874	0.860236	2.17635	0.298924	-0.572396	5;5;5	5;5;5	5;5;5	3	5	5	5	1	5	1	3	5	2	3	3	3	3	2	3	1	5	1	3	5	2	3	3
NONO	NONO	Q15233	Q15233	Non-POU domain-containing octamer-binding protein	19.4506	22.7366	20.9909	21.6592	22.9683	21.9578	22.3333	22.4566	22.6248	21.7988	22.743	20.5566	0.851999	1.21971	0.366654	0.721486	0.402044	-0.498224	16	15	15	1	16	15	15	6	12	9	11	12	8	12	7	10	9	10	9	5	11	8	10	12	8	11	7
NOP10	NOP10	Q9NPE3	Q9NPE3	H/ACA ribonucleoprotein complex subunit 3	15.8023	15.8023	19.0677	15.8023	21.9725	20.8633	15.8023	22.101	22.2515	22.2938	23.2284	21.6264	1.09565	3.5661	3.20287	5.73138	0.688252	2.16528	4	4	4	1	4	4	4	1	1	2	1	3	2	1	3	3	3	3	3	1	1	2	1	3	2	1	3
NOP16	NOP16	Q9Y3C1	Q9Y3C1	Nucleolar protein 16	15.8023	15.8023	15.8023	15.8023	24.2326	22.451	23.0264	22.2675	23.5146	22.7533	23.7107	21.3639	5.45746	7.19209	4.93545	7.03333	0.0828481	-0.158761	7	7	7	1	7	7	7	0	0	0	1	6	6	5	4	5	5	7	5	0	0	0	1	6	6	5	4
NOP2	NOP2	P46087	P46087	Probable 28S rRNA (cytosine(4447)-C(5))-methyltransferase	16.4307	15.8023	16.6313	17.1718	23.8034	20.7454	22.8484	21.398	23.8557	22.3197	23.4727	21.3935	3.57115	5.68978	4.22669	6.25137	0.258371	0.56159	18	18	18	1	18	18	18	3	0	3	2	14	13	15	12	16	17	16	14	3	0	3	2	14	13	15	12
NPM1	NPM1	P06748	P06748	Nucleophosmin	24.5437	27.4147	25.0571	24.9217	32.9236	31.4344	31.6833	30.4069	31.6325	30.8665	31.2792	30.1296	3.49172	6.12775	3.55073	5.49268	0.471439	-0.635065	25	25	25	1	25	25	25	8	8	5	4	19	19	17	15	18	16	18	15	8	8	5	4	19	19	17	15
NSF	NSF	P46459	P46459	Vesicle-fusing ATPase	18.8032	19.2465	15.8023	19.1259	21.3906	15.8023	20.5583	19.316	19.869	19.1034	20.2846	18.8911	0.288031	1.02234	0.714273	1.29254	0.0762456	0.270196	3	3	3	1	3	3	3	2	2	1	2	2	1	3	3	2	3	2	3	2	2	1	2	2	1	3	3
NTPCR	NTPCR	Q9BSD7	Q9BSD7	Cancer-related nucleoside-triphosphatase	15.8023	22.9573	19.4717	22.0646	24.5475	20.7643	23.0792	22.1169	23.2036	22.2069	23.511	20.2283	0.690393	2.55301	0.590175	2.2135	0.116015	-0.339505	6	6	6	1	6	6	6	1	6	3	5	5	3	6	4	5	3	5	3	1	6	3	5	5	3	6	4
NUDC	NUDC	Q9Y266	Q9Y266	Nuclear migration protein nudC	19.6158	22.5008	20.6646	21.0989	22.9281	20.8316	22.5307	21.575	22.0932	20.593	22.015	21.3589	0.621577	0.996312	0.336399	0.545007	0.326436	-0.451305	9	9	9	1	9	9	9	5	3	5	5	4	6	6	7	9	6	7	4	5	3	5	5	4	6	6	7
NUDT21	NUDT21	O43809	O43809	Cleavage and polyadenylation specificity factor subunit 5	21.5032	26.9349	23.3665	24.7055	27.8944	23.9101	26.5554	25.5235	26.645	25.5296	26.6029	22.5207	0.616748	1.84331	0.341997	1.197	0.198914	-0.646308	17	17	17	1	17	17	17	6	14	8	9	15	8	9	9	12	9	13	5	6	14	8	9	15	8	9	9
NUP50	NUP50	Q9UKX7	Q9UKX7	Nuclear pore complex protein Nup50	15.8023	15.8023	15.8023	15.8023	21.3639	15.8023	20.9631	15.8023	20.9037	19.9505	20.6869	20.1451	0.871528	2.68061	6.07444	4.61925	0.581789	1.93864	4	4	4	1	4	4	4	0	1	1	0	3	2	3	1	3	3	3	2	0	1	1	0	3	2	3	1
NUSAP1	NUSAP1	Q9BXS6	Q9BXS6	Nucleolar and spindle-associated protein 1	15.8023	15.8023	15.8023	15.8023	23.3569	21.4751	23.0888	22.0769	23.1936	22.529	22.7454	21.7385	5.30153	6.69714	6.25997	6.74934	0.0337119	0.0521998	14	14	14	1	14	14	14	1	1	0	0	9	6	7	9	7	10	11	8	1	1	0	0	9	6	7	9
OCIAD1	OCIAD1	Q9NX40	Q9NX40	OCIA domain-containing protein 1	19.0402	21.5009	20.8915	21.5109	23.3867	21.3594	22.8295	22.5795	22.4961	21.864	23.2155	22.5272	1.32754	1.8029	1.49073	1.78981	0.00863322	-0.013093	7	7	7	1	7	7	7	3	7	5	4	7	4	6	6	6	5	6	4	3	7	5	4	7	4	6	6
P4HB	P4HB	P07237	P07237	Protein disulfide-isomerase	21.5638	21.5481	21.3589	21.6587	22.5212	21.5529	21.8737	21.7651	21.78	21.6375	21.9831	21.1623	0.924254	0.395854	0.236335	0.108362	0.479976	-0.287492	15	15	15	1	15	15	15	13	7	13	11	7	12	11	11	11	11	10	12	13	7	13	11	7	12	11	11
PA2G4	PA2G4	Q9UQ80	Q9UQ80	Proliferation-associated protein 2G4	20.0742	15.8023	19.655	19.9138	15.8023	20.0519	20.1418	20.1495	20.1996	15.8023	15.8023	19.9405	0.0409166	0.175082	0.233057	-0.925135	0.278352	-1.10022	3	3	3	1	3	3	3	2	1	2	3	1	2	2	2	2	2	1	2	2	1	2	3	1	2	2	2
PABPC1	PABPC1	P11940;Q9H361;Q4VXU2;Q96DU9	P11940	Polyadenylate-binding protein 1	21.1645	22.6394	20.9596	22.2692	26.9205	23.152	25.5292	24.9309	26.4016	24.8551	26.154	23.3153	2.05969	3.37495	2.23522	3.42332	0.0155173	0.048367	31;13;5;2	31;13;5;2	22;11;3;2	4	31	31	22	15	13	13	11	27	18	20	22	26	22	25	17	15	13	13	11	27	18	20	22
PABPC4	PABPC4	Q13310	Q13310	Polyadenylate-binding protein 4	18.8001	15.8023	18.7505	18.8983	23.8491	20.331	22.8135	22.1407	23.6238	21.3733	23.3905	20.9054	2.14552	4.22076	2.22739	4.26042	0.0132119	0.0396547	16	8	7	1	16	8	7	8	5	8	9	14	9	12	12	14	13	14	9	5	1	3	4	7	5	6	6
PAF1	PAF1	Q8N7H5	Q8N7H5	RNA polymerase II-associated factor 1 homolog	15.8023	15.8023	15.8023	15.8023	21.8786	18.8093	21.3006	20.3875	21.1048	20.7882	21.3434	20.2469	3.42588	4.7917	6.166	5.06854	0.148666	0.276835	6	6	6	1	6	6	6	0	0	0	0	4	3	2	2	4	2	3	2	0	0	0	0	4	3	2	2
PAM16	PAM16	Q9Y3D7	Q9Y3D7	Mitochondrial import inner membrane translocase subunit TIM16	15.8023	15.8023	20.0825	15.8023	15.8023	21.1963	22.3943	22.3876	22.6721	15.8023	23.4207	22.1802	0.960734	3.5728	1.04337	4.14649	0.0883488	0.573693	4	4	4	1	4	4	4	0	2	2	2	4	3	3	2	3	2	3	2	0	2	2	2	4	3	3	2
PARK7	PARK7	Q99497	Q99497	Parkinson disease protein 7	21.1128	23.2823	21.6432	22.8469	25.1907	21.6107	24.4319	23.1897	23.7718	22.0359	23.3777	22.65	0.725732	1.38447	0.536591	0.737566	0.313053	-0.646904	7	7	7	1	7	7	7	3	5	5	3	6	5	5	3	5	4	5	4	3	5	5	3	6	5	5	3
PARP1	PARP1	P09874	P09874	Poly [ADP-ribose] polymerase 1;Poly [ADP-ribose] polymerase 1, processed C-terminus;Poly [ADP-ribose] polymerase 1, processed N-terminus	19.6266	15.8023	19.8739	21.0702	22.0476	20.2835	21.098	20.561	21.0968	20.683	21.1584	20.2388	0.781646	1.9043	0.71385	1.70102	0.178693	-0.20328	7	7	7	1	7	7	7	5	2	4	4	4	6	5	5	5	4	7	4	5	2	4	4	4	6	5	5
PCBP1	PCBP1	Q15365;P57721	Q15365	Poly(rC)-binding protein 1	21.3817	22.2357	21.4177	21.7275	23.3839	21.684	22.5238	22.1283	22.3666	21.8533	22.57	21.9353	0.911149	0.739355	0.958804	0.490652	0.254185	-0.248703	6;2	6;2	4;0	2	6	6	4	6	4	6	4	5	5	5	6	6	5	4	6	6	4	6	4	5	5	5	6
PCBP2	PCBP2	Q15366	Q15366	Poly(rC)-binding protein 2	19.1883	15.8023	19.3931	15.8023	23.4996	19.9486	22.8096	21.4711	21.8658	20.7525	15.8023	21.0007	1.85738	4.38576	0.650088	2.30883	0.625798	-2.07693	6	4	4	1	6	4	4	5	3	4	2	6	4	5	5	5	3	3	4	3	2	2	1	4	3	3	3
PCNA	PCNA	P12004	P12004	Proliferating cell nuclear antigen	21.3994	21.1886	20.6023	20.9132	15.8023	21.2789	21.4158	21.233	21.1037	20.9748	21.1575	21.2314	0.336444	-1.09338	0.198528	0.090992	0.373472	1.18438	4	4	4	1	4	4	4	4	2	3	3	1	3	3	3	3	3	3	3	4	2	3	3	1	3	3	3
PDCD2L	PDCD2L	Q9BRP1	Q9BRP1	Programmed cell death protein 2-like	15.8023	22.7081	15.8023	20.3786	23.685	15.8023	22.7376	21.2485	20.953	19.1261	20.6813	20.4747	0.390005	2.19554	0.407444	1.63597	0.114988	-0.559572	3	3	3	1	3	3	3	0	3	2	2	3	1	2	2	2	2	3	2	0	3	2	2	3	1	2	2
PDCD5	PDCD5	O14737	O14737	Programmed cell death protein 5	15.8023	23.2517	15.8023	20.5559	22.3057	20.2499	20.403	19.9831	15.8023	15.8023	20.3395	15.8023	0.437994	1.8824	0.38686	-1.91644	1.63844	-3.79884	6	6	6	1	6	6	6	0	5	1	5	5	2	4	3	0	1	3	1	0	5	1	5	5	2	4	3
PDCD6	PDCD6	O75340	O75340	Programmed cell death protein 6	15.8023	23.3401	19.4594	20.668	24.4713	19.1219	22.0326	20.9955	22.0833	21.1536	23.1353	18.6116	0.42507	1.83787	0.330779	1.42849	0.101922	-0.409379	7	7	7	1	7	7	7	1	6	4	5	7	3	4	4	4	5	6	3	1	6	4	5	7	3	4	4
PDIA3	PDIA3	P30101	P30101	Protein disulfide-isomerase A3	21.0268	21.5616	20.8171	21.1136	21.2031	21.0862	21.1609	21.0712	21.2688	20.9901	21.0643	20.9052	0.00120707	0.000579834	0.159536	-0.0726371	0.381442	-0.0732169	9	9	9	1	9	9	9	9	6	8	8	4	7	7	7	5	9	7	7	9	6	8	8	4	7	7	7
PDIA4	PDIA4	P13667	P13667	Protein disulfide-isomerase A4	20.6025	20.8681	20.5691	20.5069	15.8023	20.5893	20.5959	20.6096	15.8023	20.7968	20.5775	20.807	0.464916	-1.23739	0.407549	-1.14076	0.0190862	0.0966358	6	6	6	1	6	6	6	5	3	6	6	1	5	4	5	3	4	3	5	5	3	6	6	1	5	4	5
PDIA6	PDIA6	Q15084	Q15084	Protein disulfide-isomerase A6	20.3133	21.6242	20.1773	20.6676	22.3304	20.3935	21.5611	21.1412	21.0978	20.2209	21.7903	20.494	0.601061	0.660949	0.165962	0.205181	0.370452	-0.455768	6	6	6	1	6	6	6	3	5	3	3	4	3	2	4	2	3	4	2	3	5	3	3	4	3	2	4
PEBP1	PEBP1	P30086	P30086	Phosphatidylethanolamine-binding protein 1;Hippocampal cholinergic neurostimulating peptide	21.1524	21.1438	20.7977	21.8424	21.4282	20.966	21.5411	21.0014	21.2323	20.931	21.1831	20.9116	0.000125146	9.92e-05	0.304155	-0.169581	0.451916	-0.16968	4	4	4	1	4	4	4	4	3	4	4	2	3	3	3	2	3	3	3	4	3	4	4	2	3	3	3
PES1	PES1	O00541	O00541	Pescadillo homolog	18.6676	15.8023	19.6237	15.8023	22.798	20.6992	22.2645	21.7533	22.635	20.6141	22.456	21.232	2.18345	4.40479	2.08729	4.26031	0.0787418	-0.144484	7	7	7	1	7	7	7	3	1	2	1	5	2	5	4	5	5	6	4	3	1	2	1	5	2	5	4
PFDN1	PFDN1	O60925	O60925	Prefoldin subunit 1	15.8023	15.8023	19.8819	21.2337	22.0389	15.8023	15.8023	21.6305	21.9254	20.9185	21.9914	20.7977	0.105209	0.638413	1.18287	3.22816	0.711616	2.58975	4	4	4	1	4	4	4	0	2	3	3	2	2	3	3	2	2	3	3	0	2	3	3	2	2	3	3
PFDN2	PFDN2	Q9UHV9	Q9UHV9	Prefoldin subunit 2	15.8023	22.7979	19.353	20.7227	23.9007	19.6372	22.4121	21.7004	22.2469	20.8311	21.3216	20.5718	0.621328	2.24363	0.469458	1.57384	0.291179	-0.669786	5	5	5	1	5	5	5	1	3	3	2	4	2	4	4	3	4	4	4	1	3	3	2	4	2	4	4
PFDN6	PFDN6	O15212	O15212	Prefoldin subunit 6	15.8023	21.144	19.3924	15.8023	23.2418	15.8023	20.5677	15.8023	20.5129	19.8983	21.5809	20.1385	0.135616	0.818283	0.912967	2.49736	0.390947	1.67908	2	2	2	1	2	2	2	1	2	2	1	2	1	2	1	2	2	2	2	1	2	2	1	2	1	2	1
PFN1	PFN1	P07737	P07737	Profilin-1	23.933	24.4121	23.7655	24.2027	24.0234	23.9892	24.1726	24.0888	24.0864	23.7822	24.1956	24.3082	0.0225173	-0.00982571	0.0277647	0.0147781	0.0734258	0.0246038	6	6	5	1	6	6	5	5	5	4	5	3	5	5	5	6	6	6	5	5	5	4	5	3	5	5	5
PGAM1	PGAM1;PGAM2;PGAM4	P18669;P15259;Q8N0Y7	P18669;P15259;Q8N0Y7	Phosphoglycerate mutase 1;Phosphoglycerate mutase 2;Probable phosphoglycerate mutase 4	21.5506	15.8023	20.3791	21.5498	15.8023	21.2742	15.8023	21.3762	15.8023	21.8287	22.1447	21.9201	0.242951	-1.25669	0.108173	0.603517	0.36271	1.8602	4;2;2	4;2;2	4;2;2	3	4	4	4	3	3	4	2	1	2	1	3	1	4	3	3	3	3	4	2	1	2	1	3
PGAM5	PGAM5	Q96HS1	Q96HS1	Serine/threonine-protein phosphatase PGAM5, mitochondrial	15.8023	15.8023	15.8023	15.8023	25.0716	15.8023	24.0138	23.8338	23.5797	22.6236	23.8327	21.7429	1.60593	6.37807	5.24865	7.14241	0.13095	0.764343	6	6	6	1	6	6	6	1	0	1	0	4	0	5	2	3	3	5	2	1	0	1	0	4	0	5	2
PGD	PGD	P52209	P52209	6-phosphogluconate dehydrogenase, decarboxylating	20.1073	20.1463	20.0985	20.4184	15.8023	20.2511	20.3347	20.0044	20.2123	20.0884	15.8023	20.1055	0.444234	-1.09451	0.476021	-1.14054	0.0100192	-0.04603	5	5	5	1	5	5	5	5	2	5	5	1	3	2	3	2	4	1	4	5	2	5	5	1	3	2	3
PGK1	PGK1	P00558;P07205	P00558	Phosphoglycerate kinase 1	22.5038	22.3639	22.2268	22.5496	22.6847	22.3728	22.2864	22.5675	22.3022	22.1546	22.5064	22.3961	0.231615	0.0668273	0.283686	-0.0712147	0.546803	-0.138042	12;4	12;4	12;4	2	12	12	12	12	7	11	11	6	12	9	10	7	11	9	9	12	7	11	11	6	12	9	10
PGRMC1	PGRMC1	O00264	O00264	Membrane-associated progesterone receptor component 1	18.7964	23.4367	21.2541	22.1475	25.8945	24.1241	24.9812	25.1919	25.121	24.1103	25.5823	23.5287	1.88281	3.63923	1.57897	3.17691	0.332394	-0.462325	10	10	10	1	10	10	10	3	7	5	6	10	7	7	6	6	7	9	4	3	7	5	6	10	7	7	6
PGRMC2	PGRMC2	O15173	O15173	Membrane-associated progesterone receptor component 2	19.0445	22.0825	18.9504	20.5453	23.6984	20.0259	22.1044	21.5508	22.2246	21.1891	22.7875	21.2219	0.79132	1.68923	1.05333	1.70012	0.00426075	0.01089	5	5	5	1	5	5	5	2	2	4	4	5	4	5	5	5	4	5	3	2	2	4	4	5	4	5	5
PHAX	PHAX	Q9H814	Q9H814	Phosphorylated adapter RNA export protein	15.8023	15.8023	15.8023	15.8023	21.6595	20.684	15.8023	21.0794	21.0826	20.6495	21.0626	19.3774	1.60098	4.00399	4.65393	4.74073	0.207929	0.736744	3	3	3	1	3	3	3	0	1	0	0	3	2	1	2	2	2	2	2	0	1	0	0	3	2	1	2
PHB1	PHB1	P35232	P35232	Prohibitin 1	21.0501	22.2314	20.9781	21.7543	23.1024	21.1752	22.6367	21.8354	21.7345	21.3732	21.7856	21.0425	0.624317	0.683974	0.0191504	-0.0195012	0.750242	-0.703475	10	10	10	1	10	10	10	5	6	8	7	9	5	8	7	7	7	8	8	5	6	8	7	9	5	8	7
PHB2	PHB2	Q99623	Q99623	Prohibitin-2	20.8294	22.3261	20.9309	21.1689	25.1836	21.3974	23.4276	22.681	23.5046	22.3316	23.3914	21.7365	1.12708	1.85857	1.39206	1.42716	0.188368	-0.431402	13	13	13	1	13	13	13	9	9	8	7	9	9	9	10	11	10	11	9	9	9	8	7	9	9	9	10
PHF5A	PHF5A	Q7RTV0	Q7RTV0	PHD finger-like domain-containing protein 5A	15.8023	15.8023	15.8023	15.8023	15.8023	15.8023	15.8023	15.8023	22.7447	22.2273	23.033	21.5694	0	0	6.05896	6.5913	6.05896	6.5913	2	2	2	1	2	2	2	0	1	1	1	1	1	1	1	2	2	2	2	0	1	1	1	1	1	1	1
PHGDH	PHGDH	O43175	O43175	D-3-phosphoglycerate dehydrogenase	20.3404	22.902	21.18	21.7679	24.1011	21.1433	23.0478	22.7073	22.1154	21.6581	22.7211	21.8192	0.719745	1.20229	0.397333	0.530895	0.461919	-0.671398	10	10	10	1	10	10	10	5	10	10	10	8	7	8	10	8	6	8	9	5	10	10	10	8	7	8	10
PINX1	PINX1	Q96BK5	Q96BK5	PIN2/TERF1-interacting telomerase inhibitor 1	15.8023	15.8023	15.8023	15.8023	15.8023	15.8023	20.9662	19.1318	21.1074	20.4336	21.0424	15.8023	0.827696	2.12336	1.60765	3.79412	0.407973	1.67076	4	4	4	1	4	4	4	0	0	0	1	2	1	3	2	3	3	3	0	0	0	0	1	2	1	3	2
PKM	PKM	P14618;P30613	P14618	Pyruvate kinase PKM	23.6541	23.8899	23.3065	23.845	23.8974	23.4676	23.919	23.7173	23.78	23.5341	23.5477	23.6214	0.176064	0.0764575	0.139372	-0.0530677	0.49852	-0.129525	19;1	19;1	19;1	2	19	19	19	16	17	14	14	12	16	11	12	10	13	11	12	16	17	14	14	12	16	11	12
PKP1	PKP1	Q13835	Q13835	Plakophilin-1	15.8023	20.3348	18.806	23.1491	15.8023	15.8023	21.9608	18.59	20.9243	18.4419	19.3307	15.8023	0.292604	-1.48421	0.188469	-0.898287	0.120547	0.58592	7	7	7	1	7	7	7	0	3	2	7	0	0	5	2	3	2	2	1	0	3	2	7	0	0	5	2
PLP1	PLP1	P60201	P60201	Myelin proteolipid protein	20.6221	15.8023	20.1894	15.8023	15.8023	20.2842	20.595	15.8023	20.7467	20.4324	20.5369	20.6589	0.00298894	0.0169296	0.954049	2.48969	0.939475	2.47276	2	2	2	1	2	2	2	2	1	2	1	0	2	2	1	2	2	2	2	2	1	2	1	0	2	2	1
PNO1	PNO1	Q9NRX1	Q9NRX1	RNA-binding protein PNO1	15.8023	15.8023	15.8023	15.8023	22.2409	21.0556	21.7122	21.494	21.9576	21.3782	22.316	21.3385	6.42446	5.82336	6.58388	5.94529	0.134741	0.121934	3	3	3	1	3	3	3	1	0	0	0	2	2	2	2	2	2	2	3	1	0	0	0	2	2	2	2
POLDIP3	POLDIP3	Q9BY77	Q9BY77	Polymerase delta-interacting protein 3	15.8023	19.1749	17.169	18.6544	24.1982	21.9841	23.4978	21.9636	23.5374	23.2552	23.3494	22.3991	2.82414	5.21076	3.29481	5.43511	0.138287	0.224347	15	15	15	1	15	15	15	1	2	2	2	8	6	9	7	11	12	13	10	1	2	2	2	8	6	9	7
POLE3	POLE3	Q9NRF9	Q9NRF9	DNA polymerase epsilon subunit 3	15.8023	21.8154	15.8023	15.8023	23.6406	21.5708	22.8327	22.181	22.0709	21.115	22.422	21.0427	1.81185	5.25069	1.52062	4.35708	0.787783	-0.89361	3	3	3	1	3	3	3	0	3	0	1	2	2	3	2	3	2	3	2	0	3	0	1	2	2	3	2
POLE4	POLE4	Q9NR33	Q9NR33	DNA polymerase epsilon subunit 4	15.8023	15.8023	15.8023	15.8023	15.8023	19.6318	15.8023	19.7641	15.8023	19.209	20.266	19.7719	0.872678	1.94783	1.58062	2.96001	0.277308	1.01218	2	2	2	1	2	2	2	0	1	0	0	1	2	1	2	1	2	2	2	0	1	0	0	1	2	1	2
POLR1G	POLR1G	O15446	O15446	DNA-directed RNA polymerase I subunit RPA34	15.8023	15.8023	15.8023	15.8023	22.6667	21.2842	22.0801	21.4971	22.031	21.1547	22.6685	21.4734	5.93541	6.07971	5.74232	6.02959	0.0381385	-0.0501189	8	8	8	1	8	8	8	0	0	0	0	6	2	6	5	3	4	7	5	0	0	0	0	6	2	6	5
POLR2E	POLR2E	P19388	P19388	DNA-directed RNA polymerases I, II, and III subunit RPABC1	15.8023	20.8814	18.9742	15.8023	23.2911	15.8023	23.136	21.8569	22.351	15.8023	21.6552	21.1256	0.708537	3.15651	0.5673	2.36846	0.127551	-0.788047	4	4	4	1	4	4	4	0	2	3	1	3	1	4	4	4	1	4	3	0	2	3	1	3	1	4	4
POLR2L	POLR2L	P62875	P62875	DNA-directed RNA polymerases I, II, and III subunit RPABC5	15.8023	15.8023	15.8023	15.8023	24.2611	15.8023	22.4175	15.8023	22.1867	21.1363	22.6883	15.8023	0.857773	3.76849	1.5841	4.6511	0.121277	0.882605	2	2	2	1	2	2	2	0	2	1	1	2	1	2	1	2	2	2	1	0	2	1	1	2	1	2	1
POLR3D	POLR3D	P05423	P05423	DNA-directed RNA polymerase III subunit RPC4	15.8023	15.8023	15.8023	15.8023	21.9726	15.8023	20.9051	20.7711	20.5562	20.3357	20.6799	15.8023	1.58733	4.0605	1.61659	3.54123	0.105301	-0.519268	6	6	6	1	6	6	6	0	1	1	1	3	2	2	2	3	2	5	1	0	1	1	1	3	2	2	2
POLR3K	POLR3K	Q9Y2Y1	Q9Y2Y1	DNA-directed RNA polymerase III subunit RPC10	15.8023	15.8023	15.8023	15.8023	22.4175	21.6652	20.952	21.2305	21.0513	20.2444	21.5736	15.8023	5.72955	5.76401	1.58289	3.86559	0.676009	-1.89842	2	2	2	1	2	2	2	0	0	0	0	2	2	2	2	2	2	2	1	0	0	0	0	2	2	2	2
POR	POR	P16435	P16435	NADPH--cytochrome P450 reductase	18.5473	15.8023	18.3761	15.8023	22.9972	18.9168	20.6156	20.1647	21.3547	19.5358	21.4234	19.0881	1.66599	3.54159	1.77802	3.21851	0.114548	-0.323079	4	4	4	1	4	4	4	2	1	2	2	4	3	3	3	3	3	2	2	2	1	2	2	4	3	3	3
PPA1	PPA1	Q15181	Q15181	Inorganic pyrophosphatase	20.7189	23.0674	20.6676	21.9116	23.2963	20.116	22.1544	21.9472	22.5643	21.3569	23.1339	20.3234	0.12335	0.287099	0.110543	0.253236	0.0125522	-0.0338635	10	10	10	1	10	10	10	5	7	4	7	4	6	4	4	5	6	5	5	5	7	4	7	4	6	4	4
PPA2	PPA2	Q9H2U2	Q9H2U2	Inorganic pyrophosphatase 2, mitochondrial	15.8023	21.5757	19.33	19.8852	22.1776	15.8023	21.9952	21.3016	20.404	20.5626	20.954	15.8023	0.245049	1.17088	0.0581173	0.282434	0.178016	-0.888448	7	7	7	1	7	7	7	1	7	4	4	4	1	3	3	2	2	3	0	1	7	4	4	4	1	3	3
PPFIA1	PPFIA1	Q13136;O75334;O75335	Q13136	Liprin-alpha-1	15.8023	15.8023	15.8023	15.8023	21.7258	20.3562	15.8023	15.8023	21.783	21.0878	21.5689	15.8023	0.855661	2.61935	1.61088	4.25822	0.333127	1.63886	6;1;1	6;1;1	6;1;1	3	6	6	6	1	0	0	0	3	2	1	0	3	3	5	0	1	0	0	0	3	2	1	0
PPIA	PPIA	P62937;F5H284;Q9Y536;P0DN26;A0A0B4J2A2;A0A075B767;A0A075B759	P62937	Peptidyl-prolyl cis-trans isomerase A;Peptidyl-prolyl cis-trans isomerase A, N-terminally processed	24.8135	24.8196	24.6486	24.9523	25.3434	24.8482	25.0972	24.8084	25.0829	24.9648	24.9783	24.6915	0.767135	0.215816	0.53773	0.120878	0.260369	-0.0949373	6;1;1;1;1;1;1	6;1;1;1;1;1;1	6;1;1;1;1;1;1	7	6	6	6	5	4	5	6	6	6	5	6	6	6	5	6	5	4	5	6	6	6	5	6
PPIB	PPIB	P23284	P23284	Peptidyl-prolyl cis-trans isomerase B	21.6724	24.3471	21.3632	23.264	24.3649	21.6164	23.5902	22.9273	24.3067	23.2805	24.0272	22.3208	0.201331	0.46304	0.444545	0.822126	0.192942	0.359087	13	13	13	1	13	13	13	4	10	7	10	9	7	8	8	12	10	13	9	4	10	7	10	9	7	8	8
PPID	PPID	Q08752	Q08752	Peptidyl-prolyl cis-trans isomerase D	15.8023	20.6285	15.8023	15.8023	22.3525	20.6246	21.8529	21.3084	20.5302	20.123	21.0725	15.8023	1.93684	4.52577	0.669438	2.37316	0.85511	-2.1526	8	8	8	1	8	8	8	0	2	1	1	5	2	5	4	4	3	5	0	0	2	1	1	5	2	5	4
PPIE	PPIE	Q9UNP9	Q9UNP9	Peptidyl-prolyl cis-trans isomerase E	15.8023	15.8023	15.8023	15.8023	20.5286	19.6425	15.8023	20.1965	20.6317	20.218	21.4073	20.2949	1.59602	3.24018	5.69404	4.83569	0.683657	1.59551	2	2	2	1	2	2	2	0	0	0	0	2	2	1	2	2	2	2	2	0	0	0	0	2	2	1	2
PPIH	PPIH	O43447	O43447	Peptidyl-prolyl cis-trans isomerase H	15.8023	15.8023	18.5802	18.8462	24.1406	19.469	22.974	20.2803	22.8587	22.3281	23.655	18.7882	1.7385	4.4582	1.84154	4.64976	0.0433349	0.191556	3	3	3	1	3	3	3	1	1	2	2	3	2	3	3	3	3	3	2	1	1	2	2	3	2	3	3
PPIL1	PPIL1	Q9Y3C6	Q9Y3C6	Peptidyl-prolyl cis-trans isomerase-like 1	15.8023	22.8503	18.9574	21.4365	24.1826	19.3584	22.6163	21.2757	23.0936	21.7898	23.3753	19.2835	0.521131	2.09662	0.546602	2.12394	0.00660688	0.0273228	4	4	4	1	4	4	4	0	4	3	4	3	3	3	4	3	4	4	3	0	4	3	4	3	3	3	4
PPIL3	PPIL3	Q9H2H8	Q9H2H8	Peptidyl-prolyl cis-trans isomerase-like 3	15.8023	15.8023	15.8023	15.8023	15.8023	15.8023	21.9946	21.2019	22.4476	21.0103	22.3625	20.4019	0.868151	2.89797	4.55591	5.75327	0.809741	2.8553	6	6	6	1	6	6	6	0	4	0	1	2	1	3	2	4	3	5	2	0	4	0	1	2	1	3	2
PPM1G	PPM1G	O15355	O15355	Protein phosphatase 1G	15.8023	15.8023	15.8023	15.8023	22.9566	20.7365	22.0696	21.7407	22.0577	21.1336	22.342	21.1186	4.94201	6.07357	5.80504	5.86067	0.145571	-0.212895	10	10	10	1	10	10	10	1	0	1	0	7	6	6	6	6	4	8	5	1	0	1	0	7	6	6	6
PPP1CA	PPP1CA	P62136	P62136	Serine/threonine-protein phosphatase PP1-alpha catalytic subunit	18.8542	19.5897	19.0644	19.4018	21.7903	20.3264	15.8023	18.4699	15.8023	15.8023	20.2644	15.8023	0.0345431	-0.130297	1.06317	-2.30969	0.604222	-2.1794	6	6	3	1	6	6	3	5	5	4	5	3	3	2	4	3	2	5	3	5	5	4	5	3	3	2	4
PPP1CC	PPP1CC;PPP1CB	P36873;P62140	P36873;P62140	Serine/threonine-protein phosphatase PP1-gamma catalytic subunit;Serine/threonine-protein phosphatase PP1-beta catalytic subunit	15.8023	15.8023	15.8023	15.8023	15.8023	15.8023	15.8023	15.8023	20.9228	20.7015	21.687	15.8023	0	0	1.59867	3.9761	1.59867	3.9761	5;3	2;0	2;0	2	5	2	2	3	3	2	2	3	3	2	4	4	3	4	3	0	1	0	0	1	1	1	1
PRC1	PRC1	O43663	O43663	Protein regulator of cytokinesis 1	15.8023	15.8023	15.8023	15.8023	21.7794	15.8023	15.8023	19.9869	20.1525	20.2289	20.0074	19.5428	0.842092	2.54042	6.78672	4.18062	0.492346	1.6402	3	3	3	1	3	3	3	1	1	1	0	3	1	1	2	2	2	3	2	1	1	1	0	3	1	1	2
PRDX1	PRDX1	Q06830	Q06830	Peroxiredoxin-1	22.8746	23.8576	23.0208	23.9144	25.5105	23.3495	24.822	24.3375	25.1387	23.723	24.6951	23.9185	1.06661	1.08802	1.16468	0.951965	0.0878519	-0.136056	13	13	9	1	13	13	9	9	7	9	12	12	10	11	10	13	11	13	10	9	7	9	12	12	10	11	10
PRDX2	PRDX2	P32119	P32119	Peroxiredoxin-2	22.5487	22.8617	22.357	22.8694	23.5318	22.3712	23.3015	22.8149	23.4913	22.712	22.9445	22.8149	0.561314	0.345643	0.763233	0.331497	0.0153578	-0.0141459	8	7	7	1	8	7	7	7	6	7	8	7	8	8	6	8	7	6	6	6	5	6	7	6	7	7	5
PRDX3	PRDX3	P30048	P30048	Thioredoxin-dependent peroxide reductase, mitochondrial	20.5838	20.8237	20.7147	20.5036	22.8654	20.6585	21.998	20.7611	21.6999	20.6763	21.5619	21.0896	0.863363	0.9143	1.30941	0.600472	0.217265	-0.313828	6	6	6	1	6	6	6	6	3	4	2	6	5	5	6	4	5	5	5	6	3	4	2	6	5	5	6
PRDX4	PRDX4	Q13162	Q13162	Peroxiredoxin-4	20.2505	20.9632	20.1071	20.8469	22.0992	19.873	22.0236	20.9513	21.8718	20.312	21.4671	20.6031	0.575434	0.694828	0.580529	0.521574	0.0994583	-0.173254	8	5	5	1	8	5	5	7	5	6	7	6	6	6	6	7	6	7	5	4	3	4	4	3	3	3	3
PRDX5	PRDX5	P30044	P30044	Peroxiredoxin-5, mitochondrial	20.8071	15.8023	19.9773	20.9771	21.5552	20.7698	21.3203	20.9556	20.9783	20.6914	21.0336	21.0597	0.694254	1.7593	0.600967	1.54983	0.485814	-0.209475	3	3	3	1	3	3	3	3	1	3	3	2	2	3	2	2	2	3	2	3	1	3	3	2	2	3	2
PRDX6	PRDX6	P30041	P30041	Peroxiredoxin-6	21.217	21.3308	21.0393	21.449	21.8194	21.1147	21.5861	21.2524	21.2305	20.7739	21.3084	21.3639	0.454891	0.184102	0.225106	-0.0898571	0.624136	-0.273959	7	7	7	1	7	7	7	4	5	5	5	2	4	3	5	4	4	4	3	4	5	5	5	2	4	3	5
PRKCSH	PRKCSH	P14314	P14314	Glucosidase 2 subunit beta	19.9259	22.037	20.8304	21.3645	22.2764	20.6236	22.1657	21.6977	21.7737	20.6424	22.1413	21.1596	0.512438	0.651408	0.293204	0.389802	0.206917	-0.261606	9	9	9	1	9	9	9	4	6	5	5	8	7	9	7	8	7	8	5	4	6	5	5	8	7	9	7
PRKDC	PRKDC	P78527	P78527	DNA-dependent protein kinase catalytic subunit	19.6766	15.8023	19.248	20.0451	20.473	19.2158	20.0654	19.8543	20.2134	19.4994	20.2885	15.8023	0.557231	1.20912	0.0633633	0.257862	0.377871	-0.951257	7	7	7	1	7	7	7	3	0	5	3	4	6	3	3	4	4	4	1	3	0	5	3	4	6	3	3
PRKRA	PRKRA	O75569	O75569	Interferon-inducible double-stranded RNA-dependent protein kinase activator A	15.8023	15.8023	15.8023	15.8023	22.4458	20.7506	21.6272	21.4536	21.0552	21.0433	21.6871	20.3682	5.5097	5.767	5.9212	5.23616	0.563395	-0.530845	5	5	5	1	5	5	5	0	0	0	0	4	2	2	2	3	4	3	3	0	0	0	0	4	2	2	2
PRMT5	PRMT5	O14744	O14744	Protein arginine N-methyltransferase 5;Protein arginine N-methyltransferase 5, N-terminally processed	18.7207	21.4261	19.4948	20.8525	21.3721	15.8023	21.4035	20.6637	21.4699	20.0348	21.2792	19.9386	0.0758836	-0.313104	0.319641	0.557109	0.252829	0.870213	8	8	8	1	8	8	8	4	5	6	6	6	2	5	7	6	5	6	4	4	5	6	6	6	2	5	7
PRPF19	PRPF19	Q9UMS4	Q9UMS4	Pre-mRNA-processing factor 19	19.4689	15.8023	15.8023	15.8023	15.8023	15.8023	21.8049	21.2559	22.9553	21.0366	23.0646	21.4852	0.464069	1.94739	2.6767	5.41647	1.03381	3.46908	4	4	4	1	4	4	4	2	1	1	1	3	2	2	2	3	3	3	2	2	1	1	1	3	2	2	2
PRPF3	PRPF3	O43395	O43395	U4/U6 small nuclear ribonucleoprotein Prp3	15.8023	15.8023	15.8023	15.8023	20.9958	20.4367	20.7417	20.384	15.8023	20.5834	21.6373	19.8665	7.36073	4.83725	1.54947	3.67009	0.399617	-1.16716	5	5	5	1	5	5	5	0	1	1	1	3	3	2	2	3	4	4	2	0	1	1	1	3	3	2	2
PRPF4	PRPF4	O43172	O43172	U4/U6 small nuclear ribonucleoprotein Prp4	15.8023	19.8999	15.8023	18.7882	23.3868	20.808	21.6248	21.1253	22.1719	20.8241	22.275	20.4535	1.88343	4.16305	1.8215	3.85794	0.158563	-0.305107	13	13	13	1	13	13	13	0	3	1	2	10	4	7	5	8	6	10	4	0	3	1	2	10	4	7	5
PRPF6	PRPF6	O94906	O94906	Pre-mRNA-processing factor 6	15.8023	15.8023	15.8023	15.8023	22.0367	15.8023	15.8023	20.4432	21.4261	20.1609	21.3851	15.8023	0.851365	2.71883	1.57801	3.89131	0.226295	1.17249	7	7	7	1	7	7	7	0	0	0	0	5	2	1	4	6	3	7	1	0	0	0	0	5	2	1	4
PRRC2A	PRRC2A	P48634	P48634	Protein PRRC2A	15.8023	19.816	15.8023	15.8023	21.8683	20.7117	21.0754	21.1487	21.0886	20.8042	21.5227	20.7657	2.27307	4.39527	2.22709	4.23958	0.207147	-0.155691	12	12	11	1	12	12	11	0	2	1	0	8	7	5	7	7	7	9	7	0	2	1	0	8	7	5	7
PSMA1	PSMA1	P25786	P25786	Proteasome subunit alpha type-1	20.5114	15.8023	20.2769	15.8023	21.319	20.2011	20.0733	19.833	20.3434	20.5487	20.6909	20.4049	0.825196	2.25838	0.917034	2.39875	0.159269	0.140378	3	3	3	1	3	3	3	2	0	2	1	3	2	3	3	3	2	3	2	2	0	2	1	3	2	3	3
PSMA4	PSMA4	P25789	P25789	Proteasome subunit alpha type-4	19.7058	15.8023	19.9717	20.3803	21.9624	19.6889	20.9476	20.4969	20.819	19.9632	20.5433	20.1541	0.766425	1.80893	0.617523	1.40491	0.337507	-0.404019	3	3	3	1	3	3	3	2	1	2	2	3	2	2	2	2	3	2	2	2	1	2	2	3	2	2	2
PSMA5	PSMA5	P28066	P28066	Proteasome subunit alpha type-5	19.7067	15.8023	19.5746	20.3812	15.8023	20.0794	19.7887	15.8023	20.4223	19.6816	15.8023	15.8023	0.258688	-0.998036	0.235334	-0.939086	0.0115519	0.0589499	3	3	3	1	3	3	3	3	0	2	2	0	2	2	0	2	2	0	0	3	0	2	2	0	2	2	0
PSMA6	PSMA6	P60900	P60900	Proteasome subunit alpha type-6	20.3646	15.8023	19.9953	15.8023	15.8023	20.1162	20.3269	20.133	20.3555	20.5476	20.3297	20.1772	0.271842	1.10342	0.951059	2.36137	0.527542	1.25795	3	3	3	1	3	3	3	2	1	2	1	0	3	3	3	2	2	2	3	2	1	2	1	0	3	3	3
PSMA7	PSMA7	O14818;Q8TAA3	O14818	Proteasome subunit alpha type-7	19.3629	15.8023	19.3252	20.1509	22.371	19.1934	21.8213	20.2369	21.2239	19.7488	21.2646	20.1908	0.943468	2.24534	0.954031	1.9467	0.137574	-0.29865	5;2	5;2	5;2	2	5	5	5	4	0	4	5	3	3	4	4	3	4	2	5	4	0	4	5	3	3	4	4
PSMB1	PSMB1	P20618	P20618	Proteasome subunit beta type-1	19.5404	15.8023	19.4608	19.9927	15.8023	19.7431	15.8023	15.8023	15.8023	15.8023	15.8023	19.8862	0.664358	-1.91156	0.634945	-1.87579	0.00845987	0.0357609	4	4	4	1	4	4	4	2	2	3	3	3	2	2	1	2	2	1	2	2	2	3	3	3	2	2	1
PSMC1	PSMC1	P62191	P62191	26S proteasome regulatory subunit 4	18.1174	15.8023	17.9839	18.4339	22.275	18.3755	20.1916	19.7759	21.3365	20.222	21.8839	19.2359	1.36424	2.57012	1.97668	3.08519	0.204359	0.515069	2	2	2	1	2	2	2	2	0	2	2	2	2	2	2	2	2	2	2	2	0	2	2	2	2	2	2
PSMC2	PSMC2	P35998	P35998	26S proteasome regulatory subunit 7	19.1733	19.7148	18.8378	19.1915	23.2509	19.2597	21.676	21.6852	21.8799	19.9951	22.18	19.3406	1.42203	2.23856	1.18253	1.61954	0.231218	-0.61902	6	6	6	1	6	6	6	3	3	3	4	5	4	4	5	3	5	4	2	3	3	3	4	5	4	4	5
PSMC5	PSMC5	P62195;Q8NB90	P62195	26S proteasome regulatory subunit 8	18.9637	15.8023	19.0673	19.432	23.1023	19.7596	21.1679	21.6393	22.4336	20.3613	21.8793	20.0066	1.53255	3.10092	1.49431	2.85386	0.100298	-0.247059	7;1	7;1	7;1	2	7	7	7	2	2	2	3	7	2	4	5	6	3	6	2	2	2	2	3	7	2	4	5
PSMC6	PSMC6	P62333	P62333	26S proteasome regulatory subunit 10B	15.8023	20.6896	15.8023	15.8023	23.4052	19.6792	21.4241	21.1615	22.0507	20.7421	21.6237	19.7158	1.64575	4.39337	1.63192	4.00894	0.160015	-0.384433	10	10	10	1	10	10	10	0	4	2	1	9	2	4	4	5	3	8	2	0	4	2	1	9	2	4	4
PSMD3	PSMD3	O43242	O43242	26S proteasome non-ATPase regulatory subunit 3	15.8023	15.8023	15.8023	15.8023	15.8023	18.6198	15.8023	15.8023	19.5673	19.0133	20.1425	15.8023	0.44865	0.704387	1.57133	2.82905	0.896632	2.12466	3	3	3	1	3	3	3	1	0	1	1	1	3	1	1	2	2	2	2	1	0	1	1	1	3	1	1
PSMD4	PSMD4	P55036	P55036	26S proteasome non-ATPase regulatory subunit 4	15.8023	15.8023	15.8023	15.8023	20.9718	15.8023	19.9837	20.2842	20.9411	18.9832	20.6202	15.8023	1.59315	3.45821	1.50261	3.28443	0.0362076	-0.173786	3	3	3	1	3	3	3	0	1	0	0	3	0	2	2	3	2	3	1	0	1	0	0	3	0	2	2
PSMD7	PSMD7	P51665	P51665	26S proteasome non-ATPase regulatory subunit 7	15.8023	15.8023	15.8023	15.8023	21.7565	15.8023	20.1244	19.9647	20.3694	20.4412	20.6844	15.8023	1.53112	3.60965	1.61688	3.52204	0.0171577	-0.0876141	6	6	6	1	6	6	6	0	0	1	0	4	0	3	5	4	3	5	0	0	0	1	0	4	0	3	5
PSME1	PSME1	Q06323	Q06323	Proteasome activator complex subunit 1	20.0538	20.0957	19.6718	19.8096	15.8023	19.7993	20.2319	20.0276	15.8023	19.9616	20.4088	20.1343	0.387931	-0.942486	0.320047	-0.830983	0.025022	0.111502	4	4	4	1	4	4	4	3	2	2	2	1	2	2	2	3	3	3	3	3	2	2	2	1	2	2	2
PTBP1	PTBP1	P26599;O95758	P26599	Polypyrimidine tract-binding protein 1	20.5629	15.8023	19.3331	18.8628	24.614	20.0618	22.666	22.1842	22.9073	22.1889	23.1456	20.5517	1.45823	3.74122	1.64444	3.55807	0.0587078	-0.183151	8;1	8;1	8;1	2	8	8	8	5	0	5	3	7	4	6	6	6	6	6	5	5	0	5	3	7	4	6	6
PTCD3	PTCD3	Q96EY7	Q96EY7	Small ribosomal subunit protein mS39	15.8023	15.8023	17.4452	15.8023	24.77	19.0848	22.3578	21.0923	23.5556	21.653	22.7357	19.5073	2.36723	5.6132	2.95302	5.64987	0.00832489	0.0366697	13	13	13	1	13	13	13	1	0	2	0	12	4	8	8	11	10	12	6	1	0	2	0	12	4	8	8
PTGES3	PTGES3	Q15185	Q15185	Prostaglandin E synthase 3	20.8911	15.8023	15.8023	15.8023	15.8023	20.3062	21.5114	20.9246	20.9167	20.6166	21.4795	20.2712	0.680046	2.56162	1.5559	3.74648	0.391378	1.18486	3	3	3	1	3	3	3	2	0	1	1	1	3	2	3	3	2	2	2	2	0	1	1	1	3	2	3
PTMA	PTMA	P06454	P06454	Prothymosin alpha;Prothymosin alpha, N-terminally processed;Thymosin alpha-1	20.9107	22.8737	15.8023	22.1796	15.8023	15.8023	15.8023	15.8023	15.8023	15.8023	15.8023	15.8023	1.56413	-4.63928	1.56413	-4.63928	0	0	2	2	2	1	2	2	2	2	2	1	2	1	1	1	1	1	1	1	1	2	2	1	2	1	1	1	1
PUF60	PUF60	Q9UHX1	Q9UHX1	Poly(U)-binding-splicing factor PUF60	17.6229	24.3734	19.7336	22.642	24.6148	19.2043	23.9976	22.4953	22.8379	21.8853	23.0965	19.976	0.327561	1.48503	0.204483	0.855961	0.174444	-0.629068	18	18	18	1	18	18	18	3	16	8	8	13	3	11	6	9	7	6	4	3	16	8	8	13	3	11	6
PYCR3	PYCR3	Q53H96	Q53H96	Pyrroline-5-carboxylate reductase 3	15.8023	15.8023	15.8023	15.8023	21.6509	15.8023	20.1197	19.8183	20.0542	19.3773	20.8341	15.8023	1.52965	3.54551	1.55795	3.21466	0.0707626	-0.330852	2	2	2	1	2	2	2	0	1	1	1	2	1	2	2	2	2	2	0	0	1	1	1	2	1	2	2
PYM1	PYM1	Q9BRP8	Q9BRP8	Partner of Y14 and mago	15.8023	15.8023	15.8023	15.8023	22.3816	20.8319	21.1875	21.5243	22.0445	21.7195	22.219	21.7778	5.59484	5.67903	8.49681	6.13794	0.620284	0.458914	8	8	8	1	8	8	8	1	1	0	0	6	4	3	4	4	5	5	6	1	1	0	0	6	4	3	4
QKI	QKI	Q96PU8	Q96PU8	KH domain-containing RNA-binding protein QKI	15.8023	15.8023	15.8023	15.8023	20.5458	15.8023	20.0437	15.8023	19.9395	19.2527	20.4892	15.8023	0.869746	2.24621	1.57025	3.06863	0.193353	0.822423	2	2	2	1	2	2	2	0	0	0	0	2	0	2	1	2	2	2	1	0	0	0	0	2	0	2	1
RAB11A	RAB11A;RAB11B	P62491;Q15907;P57735	P62491;Q15907	Ras-related protein Rab-11A;Ras-related protein Rab-11B	21.9369	22.9277	21.1726	22.4433	23.9833	20.9864	23.2754	22.1573	22.9652	21.6469	21.8179	15.8023	0.260824	0.480476	0.418249	-1.56203	0.54505	-2.04251	8;8;1	8;8;1	8;8;1	3	8	8	8	4	3	3	3	6	4	7	7	5	5	2	1	4	3	3	3	6	4	7	7
RAB14	RAB14	P61106	P61106	Ras-related protein Rab-14	15.8023	20.9936	15.8023	20.1225	23.1823	19.8065	21.5456	20.2952	20.1458	15.8023	19.9528	20.3479	0.986541	3.02723	0.19761	0.882025	0.805549	-2.14521	7	7	7	1	7	7	7	3	4	3	5	4	3	5	4	2	2	4	2	3	4	3	5	4	3	5	4
RAB2A	RAB2A;RAB2B	P61019;Q8WUD1	P61019;Q8WUD1	Ras-related protein Rab-2A;Ras-related protein Rab-2B	19.0557	15.8023	15.8023	19.9566	21.8331	18.3795	20.7158	19.9495	20.6483	19.3182	20.185	19.8625	1.01365	2.56525	1.09244	2.34924	0.102168	-0.216009	4;2	4;2	4;2	2	4	4	4	2	1	1	3	3	3	3	3	2	3	3	2	2	1	1	3	3	3	3	3
RAB5C	RAB5C	P51148	P51148	Ras-related protein Rab-5C	19.7881	22.2231	21.0827	21.7872	23.1452	21.1534	22.8841	22.1082	22.1823	21.7227	22.1647	21.6078	0.785269	1.10244	0.597522	0.699088	0.371295	-0.403354	6	6	4	1	6	6	4	2	4	2	3	5	3	3	3	3	3	3	3	2	4	2	3	5	3	3	3
RAB7A	RAB7A	P51149	P51149	Ras-related protein Rab-7a	21.4185	22.6382	21.3742	21.9789	23.7591	21.5597	23.0522	22.2793	22.5691	21.8053	22.1081	21.4854	0.702511	0.810132	0.141056	0.13954	0.599074	-0.670592	8	8	8	1	8	8	8	5	7	5	6	6	7	6	5	4	7	7	5	5	7	5	6	6	7	6	5
RACK1	RACK1	P63244	P63244	Small ribosomal subunit protein RACK1;Small ribosomal subunit protein RACK1, N-terminally processed	20.9491	15.8023	20.792	20.8016	15.8023	20.8919	15.8023	20.8044	21.0379	20.5784	21.1546	20.7289	0.269891	-1.26102	0.457175	1.2887	0.879555	2.54972	2	2	2	1	2	2	2	2	1	2	2	1	2	1	2	2	2	2	2	2	1	2	2	1	2	1	2
RAD23B	RAD23B	P54727;P54725	P54727	UV excision repair protein RAD23 homolog B	19.7191	15.8023	15.8023	15.8023	15.8023	15.8023	15.8023	15.8023	15.8023	20.5207	20.9794	20.7187	0.44865	-0.979192	0.869168	2.72376	1.61479	3.70295	3;1	3;1	3;1	2	3	3	3	2	2	1	0	2	1	2	1	1	2	2	2	2	2	1	0	2	1	2	1
RAE1	RAE1	P78406	P78406	mRNA export factor RAE1	15.8023	15.8023	15.8023	15.8023	22.4447	15.8023	21.5305	20.6783	21.2578	15.8023	21.0146	15.8023	1.56883	4.31164	0.872438	2.66696	0.327135	-1.64468	6	6	6	1	6	6	6	0	1	0	0	5	2	3	2	3	0	4	0	0	1	0	0	5	2	3	2
RAN	RAN	P62826	P62826	GTP-binding nuclear protein Ran	21.1281	22.7957	22.0833	22.534	23.9065	21.6668	23.022	23.0127	23.2967	22.1774	23.1152	22.5733	0.617493	0.766716	0.71465	0.655375	0.0757301	-0.111341	8	8	8	1	8	8	8	6	4	5	6	4	3	5	4	4	3	6	3	6	4	5	6	4	3	5	4
RANBP1	RANBP1	P43487;Q9C010	P43487	Ran-specific GTPase-activating protein	20.152	22.6047	20.726	21.8851	23.2319	21.2378	22.5071	22.0717	22.1264	21.3817	22.4887	21.6229	0.633013	0.920174	0.40917	0.562982	0.310064	-0.357192	5;1	5;1	5;1	2	5	5	5	4	4	5	4	4	4	3	4	4	4	4	2	4	4	5	4	4	4	3	4
RBIS	RBIS	Q8N0T1	Q8N0T1	Ribosomal biogenesis factor	19.9508	23.4595	22.488	23.4467	23.7366	23.0469	23.0681	23.5587	23.6381	23.32	24.2844	23.1675	0.561455	1.01629	0.714869	1.26625	0.356017	0.24996	6	6	6	1	6	6	6	2	5	6	6	2	5	4	5	5	4	5	5	2	5	6	6	2	5	4	5
RBM10	RBM10	P98175	P98175	RNA-binding protein 10	15.8023	15.8023	18.8132	15.8023	21.4037	19.3004	20.4388	21.5151	21.2459	20.5274	21.1042	20.7948	2.38961	4.10949	2.88717	4.36307	0.183833	0.253579	4	4	4	1	4	4	4	0	0	2	1	3	4	3	3	3	3	4	3	0	0	2	1	3	4	3	3
RBM14	RBM14	Q96PK6	Q96PK6	RNA-binding protein 14	16.0782	21.2826	19.9635	20.9797	25.4843	23.3286	24.9778	23.6403	26.2972	25.7219	26.4457	25.1214	1.97495	4.7817	2.65751	6.32053	1.37004	1.53883	27	27	27	1	27	27	27	3	9	10	10	21	16	20	16	24	24	26	18	3	9	10	10	21	16	20	16
RBM17	RBM17	Q96I25	Q96I25	Splicing factor 45	18.7345	23.5666	21.3789	22.7217	24.0705	22.8408	23.1783	23.0376	24.0167	23.4505	23.5815	22.4536	0.759257	1.6814	0.796411	1.77516	0.0789493	0.0937614	17	17	17	1	17	17	17	3	13	8	13	9	9	11	10	11	10	10	9	3	13	8	13	9	9	11	10
RBM28	RBM28	Q9NW13	Q9NW13	RNA-binding protein 28	15.8023	15.8023	15.8023	15.8023	21.5452	15.8023	19.9981	19.7191	20.4506	20.07	20.8095	19.9079	1.52548	3.46388	6.27835	4.5072	0.36448	1.04332	4	4	4	1	4	4	4	0	0	0	0	3	2	3	2	4	3	4	2	0	0	0	0	3	2	3	2
RBM34	RBM34	P42696	P42696	RNA-binding protein 34	15.8023	15.8023	15.8023	15.8023	24.0185	22.2762	23.743	23.0245	23.7416	22.9619	24.2775	22.8907	5.87567	7.46325	6.36687	7.66562	0.150835	0.202368	14	14	14	1	14	14	14	1	0	0	0	11	8	11	7	12	11	13	10	1	0	0	0	11	8	11	7
RBM39	RBM39	Q14498	Q14498	RNA-binding protein 39	19.1719	22.8803	19.0196	21.2844	23.4056	18.8503	21.9182	21.1319	21.617	19.8299	21.8284	19.4393	0.223468	0.737477	0.0277836	0.0896077	0.231369	-0.647869	7	7	7	1	7	7	7	2	3	2	4	6	3	4	4	5	2	5	3	2	3	2	4	6	3	4	4
RBM4	RBM4;RBM4B	Q9BWF3;Q9BQ04	Q9BWF3;Q9BQ04	RNA-binding protein 4;RNA-binding protein 4B	15.8023	20.1426	19.1056	20.5253	24.7085	19.6966	23.627	23.0239	24.1427	22.8232	24.2944	22.0304	1.35663	3.87008	1.98698	4.42874	0.180268	0.558661	12;10	12;10	12;10	2	12	12	12	0	5	4	6	11	7	10	9	11	11	10	6	0	5	4	6	11	7	10	9
RBMX	RBMX;RBMXL1	P38159;Q96E39;O75526;Q8N7X1;Q8IZ40	P38159;Q96E39	RNA-binding motif protein, X chromosome;RNA-binding motif protein, X chromosome, N-terminally processed;RNA binding motif protein, X-linked-like-1	20.3709	22.1878	21.3561	22.0764	25.4713	24.4165	24.8253	24.9634	25.3414	25.3059	25.7402	24.4546	3.45755	3.42133	3.5213	3.71272	0.363038	0.291382	21;14;3;1;1	21;14;3;1;1	21;14;3;1;1	5	21	21	21	6	10	9	10	16	16	11	17	14	16	19	13	6	10	9	10	16	16	11	17
RBX1	RBX1	P62877	P62877	E3 ubiquitin-protein ligase RBX1;E3 ubiquitin-protein ligase RBX1, N-terminally processed	15.8023	15.8023	15.8023	15.8023	15.8023	19.1713	20.5343	19.7734	15.8023	15.8023	21.3282	20.0815	1.55819	3.01805	0.856572	2.45127	0.118862	-0.566773	2	2	2	1	2	2	2	0	0	1	1	0	2	2	2	1	1	2	2	0	0	1	1	0	2	2	2
RCC2	RCC2	Q9P258	Q9P258	Protein RCC2	18.6593	19.5302	19.7783	15.8023	21.7416	20.0622	20.3433	20.381	21.2947	19.9224	21.9021	20.8967	1.16537	2.1895	1.36471	2.56144	0.274206	0.371945	4	4	4	1	4	4	4	3	2	2	1	2	2	3	2	4	3	4	3	3	2	2	1	2	2	3	2
RCN1	RCN1	Q15293	Q15293	Reticulocalbin-1	15.8023	21.6234	20.1111	20.5008	15.8023	19.3889	21.8398	21.6358	15.8023	15.8023	21.6402	20.2162	0.0284477	0.15731	0.233884	-1.14415	0.259056	-1.30146	4	4	4	1	4	4	4	2	3	3	4	1	2	2	3	0	0	2	2	2	3	3	4	1	2	2	3
RDH13	RDH13	Q8NBN7	Q8NBN7	Retinol dehydrogenase 13	15.8023	15.8023	15.8023	15.8023	21.8089	15.8023	21.2392	21.0646	20.8784	15.8023	20.9054	15.8023	1.60878	4.17645	0.87297	2.54482	0.344614	-1.63163	2	2	2	1	2	2	2	0	0	0	0	2	1	2	2	2	1	2	1	0	0	0	0	2	1	2	2
RFC2	RFC2	P35250	P35250	Replication factor C subunit 2	15.8023	15.8023	15.8023	15.8023	20.7204	15.8023	20.1694	20.1297	19.7709	19.0166	15.8023	15.8023	1.60788	3.40315	0.861699	1.79573	0.468788	-1.60742	3	3	3	1	3	3	3	0	0	0	1	2	0	3	2	2	2	1	1	0	0	0	1	2	0	3	2
RFC3	RFC3	P40938	P40938	Replication factor C subunit 3	15.8023	15.8023	15.8023	15.8023	23.8534	15.8023	22.4203	20.6842	21.549	19.9984	21.6366	15.8023	1.49929	4.88776	1.55435	3.94428	0.163591	-0.943488	6	6	6	1	6	6	6	0	0	0	0	4	2	3	3	4	3	5	1	0	0	0	0	4	2	3	3
RFC4	RFC4	P35249	P35249	Replication factor C subunit 4	15.8023	15.8023	17.5816	15.8023	24.0675	18.8004	22.3861	20.9469	21.9733	21.3023	21.9467	19.176	2.34596	5.30311	3.05292	4.85247	0.130711	-0.450641	12	12	12	1	12	12	12	1	1	2	0	12	4	9	8	9	8	9	3	1	1	2	0	12	4	9	8
RHOA	RHOA;RHOC	P61586;P08134	P61586;P08134	Transforming protein RhoA;Rho-related GTP-binding protein RhoC	15.8023	15.8023	15.8023	21.7494	23.1697	22.0299	22.6094	22.7752	22.3699	22.394	22.8491	21.3022	1.92256	5.35696	1.75476	4.9397	0.466057	-0.41726	2;1	2;1	2;1	2	2	2	2	1	1	1	2	2	2	2	2	2	2	2	2	1	1	1	2	2	2	2	2
RMI2	RMI2	Q96E14	Q96E14	RecQ-mediated genome instability protein 2	15.8023	15.8023	15.8023	15.8023	23.8159	20.6341	22.2843	15.8023	22.3939	15.8023	22.3544	21.7332	1.49616	4.83185	1.61207	4.76865	0.00899744	-0.0632029	2	2	2	1	2	2	2	0	0	0	0	2	2	2	1	2	1	2	2	0	0	0	0	2	2	2	1
RNH1	RNH1	P13489	P13489	Ribonuclease inhibitor	20.1502	15.8023	19.7293	20.8932	15.8023	19.9168	15.8023	20.08	20.8425	15.8023	20.6211	19.9689	0.316035	-1.24338	0.0346603	0.16495	0.358985	1.40833	3	3	3	1	3	3	3	3	1	3	2	0	3	1	3	2	1	2	3	3	1	3	2	0	3	1	3
RPF2	RPF2	Q9H7B2	Q9H7B2	Ribosome production factor 2 homolog	15.8023	15.8023	15.8023	15.8023	21.3771	15.8023	21.6712	20.3932	21.1531	21.359	22.3174	19.0415	1.58544	4.00866	3.53106	5.16546	0.320707	1.15681	3	3	3	1	3	3	3	0	0	0	0	2	1	2	2	2	2	3	2	0	0	0	0	2	1	2	2
RPL10	RPL10	P27635;Q96L21	P27635	Large ribosomal subunit protein uL16	21.1343	22.0444	20.8283	15.8023	25.5963	21.5744	23.785	23.0403	22.5546	22.9307	23.0375	21.2864	1.13422	3.54666	0.858615	2.49998	0.519312	-1.04668	5;2	5;2	5;2	2	5	5	5	2	3	2	1	5	4	4	4	4	5	5	3	2	3	2	1	5	4	4	4
RPL10A	RPL10A	P62906	P62906	Large ribosomal subunit protein uL1	24.4354	24.7883	24.6162	23.7403	31.371	26.1788	28.5696	27.1163	29.0178	27.6283	29.8187	26.001	1.83102	3.91389	2.28522	3.72142	0.0477797	-0.192476	11	11	11	1	11	11	11	8	7	9	9	9	10	10	11	11	11	11	10	8	7	9	9	9	10	10	11
RPL11	RPL11	P62913	P62913	Large ribosomal subunit protein uL5	21.0568	24.2526	22.5038	23.6079	29.2378	26.1598	28.6653	28.0349	28.6607	27.7628	28.6717	27.2526	2.75489	5.16918	3.26517	5.23169	0.0284141	0.0625129	8	8	8	1	8	8	8	4	4	3	4	7	6	6	6	7	7	7	6	4	4	3	4	7	6	6	6
RPL12	RPL12	P30050	P30050	Large ribosomal subunit protein uL11	20.4682	23.0571	22.4075	23.0886	30.8087	28.0695	29.7678	28.4793	29.2012	28.981	29.883	28.5696	3.69418	7.02599	4.29478	6.90338	0.0638381	-0.122611	7	7	7	1	7	7	7	3	3	4	4	4	6	4	5	5	5	5	4	3	3	4	4	4	6	4	5
RPL13	RPL13	P26373	P26373	Large ribosomal subunit protein eL13	21.3731	24.0609	22.3177	23.4251	31.0061	28.769	29.4546	28.9682	30.1051	29.5277	30.6756	27.063	3.87946	6.75531	3.23295	6.54867	0.0789448	-0.206632	21	21	21	1	21	21	21	9	8	8	8	14	19	11	15	15	16	16	15	9	8	8	8	14	19	11	15
RPL13A	RPL13A;RPL13AP3	P40429;Q6NVV1	P40429;Q6NVV1	Large ribosomal subunit protein uL13;Putative ribosomal protein uL13-like	21.8721	15.8023	21.3378	15.8023	24.2578	15.8023	24.3016	23.3864	23.5839	22.9234	23.052	23.2633	0.570511	3.2334	1.43272	4.50203	0.251217	1.26863	5;4	5;4	5;4	2	5	5	5	2	0	3	1	4	1	5	5	5	5	5	3	2	0	3	1	4	1	5	5
RPL14	RPL14	P50914	P50914	Large ribosomal subunit protein eL14	19.9995	21.2147	20.7281	20.2208	28.0271	24.4628	26.9538	25.2256	26.7229	25.8964	26.5186	23.5005	3.23094	5.62656	3.19532	5.11881	0.180494	-0.507752	10	10	10	1	10	10	10	2	3	4	3	5	10	6	6	6	7	7	3	2	3	4	3	5	10	6	6
RPL15	RPL15	P61313	P61313	Large ribosomal subunit protein eL15	21.5181	15.8023	15.8023	15.8023	24.9055	15.8023	23.8875	23.2182	23.2339	22.2007	23.1549	21.8896	0.956858	4.72212	1.9805	5.38852	0.117771	0.666408	7	7	7	1	7	7	7	3	1	1	2	7	2	6	4	4	3	2	2	3	1	1	2	7	2	6	4
RPL17	RPL17	P18621	P18621	Large ribosomal subunit protein uL22	21.5188	25.0038	22.1686	22.9938	28.1232	26.467	26.9009	26.2382	26.5467	26.976	27.6382	25.7843	2.44789	4.01105	2.3791	3.81501	0.12864	-0.196038	11	11	11	1	11	11	11	4	5	4	4	9	11	9	9	9	10	10	6	4	5	4	4	9	11	9	9
RPL18	RPL18	Q07020	Q07020	Large ribosomal subunit protein eL18	21.1103	21.1134	21.2493	21.1245	25.581	22.6285	25.2046	23.762	25.0017	24.6268	24.735	23.0331	2.4426	3.14469	3.4263	3.1998	0.0231281	0.0551114	7	7	7	1	7	7	7	4	2	5	4	6	7	6	6	6	7	7	5	4	2	5	4	6	7	6	6
RPL18A	RPL18A	Q02543	Q02543	Large ribosomal subunit protein eL20	20.5275	15.8023	15.8023	15.8023	27.5198	24.0421	26.7595	25.1164	26.6542	26.2727	26.8471	22.6578	3.1108	8.87587	2.85753	8.62435	0.0711239	-0.251523	10	10	10	1	10	10	10	3	2	2	2	6	7	3	3	4	6	7	3	3	2	2	2	6	7	3	3
RPL19	RPL19	P84098	P84098	Large ribosomal subunit protein eL19	15.8023	21.5804	15.8023	15.8023	25.4408	20.6994	24.8696	23.999	24.3832	22.8906	24.043	22.6779	1.96048	6.50537	2.22371	6.25186	0.0801722	-0.253511	3	3	3	1	3	3	3	1	2	1	2	3	2	2	2	2	2	2	2	1	2	1	2	3	2	2	2
RPL21	RPL21	P46778	P46778	Large ribosomal subunit protein eL21	21.0962	22.4892	20.5379	21.919	28.4833	25.2245	26.9358	25.9479	27.3001	26.9229	28.0442	24.3056	3.09471	5.1373	2.84893	5.13261	0.00145116	-0.00469112	16	16	16	1	16	16	16	4	5	5	4	13	13	11	10	13	13	14	7	4	5	5	4	13	13	11	10
RPL22	RPL22	P35268	P35268	Large ribosomal subunit protein eL22	15.8023	24.3394	15.8023	15.8023	28.8002	24.3633	27.5846	26.7872	27.9824	26.7256	27.4882	25.8926	2.06698	8.94724	2.22723	9.08563	0.0463949	0.138396	8	8	7	1	8	8	7	1	2	1	1	7	4	5	6	7	6	7	5	1	2	1	1	7	4	5	6
RPL22L1	RPL22L1	Q6P5R6	Q6P5R6	Ribosomal protein eL22-like	15.8023	15.8023	15.8023	15.8023	23.2347	15.8023	15.8023	15.8023	15.8023	20.9845	21.8058	18.7715	0.44865	1.8581	1.41187	3.53873	0.308836	1.68063	3	2	2	1	3	2	2	1	2	0	1	3	1	1	2	2	2	2	2	1	2	0	1	2	1	1	1
RPL23	RPL23	P62829	P62829	Large ribosomal subunit protein uL14	22.0415	26.5702	24.5683	25.2953	28.4551	25.5141	27.3183	26.4808	27.1182	26.1509	27.2027	25.5573	1.05712	2.32326	0.931091	1.88845	0.237943	-0.434816	8	8	8	1	8	8	8	4	8	5	8	8	7	6	8	7	8	8	5	4	8	5	8	8	7	6	8
RPL23A	RPL23A	P62750	P62750	Large ribosomal subunit protein uL23	22.4844	25.4776	23.9354	24.9073	30.853	28.6728	30.0092	29.5069	30.0769	29.8073	30.4445	28.6688	3.36081	5.55933	3.47661	5.54819	0.00625761	-0.0111413	15	15	15	1	15	15	15	6	7	6	7	14	13	9	13	13	15	15	11	6	7	6	7	14	13	9	13
RPL24	RPL24	P83731	P83731	Large ribosomal subunit protein eL24	22.6204	23.9013	22.1645	23.4512	27.9173	25.2068	26.6053	25.8314	27.2468	26.71	27.1376	24.6984	2.50852	3.35581	2.51809	3.41385	0.0237678	0.0580368	5	5	5	1	5	5	5	3	5	4	5	5	5	5	5	5	5	5	4	3	5	4	5	5	5	5	5
RPL26	RPL26	P61254	P61254	Large ribosomal subunit protein uL24	21.0141	23.9554	22.8797	23.6819	28.9917	27.7744	28.3799	28.0286	28.9218	28.8608	29.44	26.7317	3.56188	5.41087	3.11567	5.60581	0.110067	0.194935	15	15	3	1	15	15	3	7	7	6	8	14	14	12	14	14	15	15	11	7	7	6	8	14	14	12	14
RPL26L1	RPL26L1	Q9UNX3	Q9UNX3	Ribosomal protein uL24-like	15.8023	15.8023	15.8023	15.8023	25.2284	15.8023	24.4697	23.7465	24.8902	24.4265	25.4268	15.8023	1.60351	6.50942	1.61291	6.83417	0.0354231	0.324744	15	3	3	1	15	3	3	5	5	3	6	14	13	11	13	14	15	15	9	0	0	0	0	3	2	2	2
RPL27	RPL27	P61353	P61353	Large ribosomal subunit protein eL27	21.5304	25.2973	22.8416	23.6525	29.8179	25.9784	27.7112	27.3948	28.697	28.1795	29.2119	26.1202	2.11392	4.39512	2.40676	4.7217	0.116481	0.326578	11	11	11	1	11	11	11	7	8	7	4	9	10	9	8	8	11	10	7	7	8	7	4	9	10	9	8
RPL27A	RPL27A	P46776	P46776	Large ribosomal subunit protein uL15	22.6411	23.4951	22.7888	22.7032	26.3309	22.9039	25.4376	24.9156	26.0899	25.4882	25.3785	23.6939	1.41689	1.98994	2.19405	2.25558	0.110565	0.265646	6	6	6	1	6	6	6	3	4	2	3	4	5	4	4	3	5	5	4	3	4	2	3	4	5	4	4
RPL28	RPL28	P46779	P46779	Large ribosomal subunit protein eL28	20.7376	23.7401	22.3697	22.2922	30.0044	28.4492	29.1366	28.6449	29.3561	29.0565	29.611	28.27	4.13891	6.77387	4.23641	6.78852	0.0108962	0.0146518	17	17	17	1	17	17	17	9	7	8	6	14	17	10	12	14	15	14	11	9	7	8	6	14	17	10	12
RPL29	RPL29	P47914	P47914	Large ribosomal subunit protein eL29	20.8407	24.2947	23.0679	23.3957	30.0916	29.6078	29.5188	28.8691	28.5912	28.7469	28.1781	28.1615	3.84923	6.62208	3.49682	5.51971	2.03809	-1.10238	10	10	10	1	10	10	10	4	2	2	2	2	10	2	4	4	5	5	4	4	2	2	2	2	10	2	4
RPL3	RPL3	P39023;Q92901	P39023	Large ribosomal subunit protein uL3	20.0712	20.406	19.923	20.883	23.7803	19.9542	23.6402	21.9972	22.2027	20.7768	21.0208	21.1433	1.15557	2.02216	1.35502	0.96513	0.512721	-1.05703	9;1	9;1	9;1	2	9	9	9	6	3	6	4	9	4	5	6	6	4	6	5	6	3	6	4	9	4	5	6
RPL30	RPL30	P62888	P62888	Large ribosomal subunit protein eL30	21.1297	22.5698	22.0455	21.2423	28.5611	23.9157	26.775	25.2355	27.2071	26.1952	26.5506	24.1272	2.21397	4.37504	2.90599	4.27325	0.0290666	-0.101786	6	6	6	1	6	6	6	4	3	4	3	5	5	4	5	4	5	5	4	4	3	4	3	5	5	4	5
RPL31	RPL31	P62899	P62899	Large ribosomal subunit protein eL31	22.4146	25.3129	23.6617	24.6857	29.8825	27.9107	28.6282	28.1928	29.2669	29.0256	29.317	27.637	3.02613	4.63486	3.1676	4.79295	0.0983308	0.158085	16	16	16	1	16	16	16	7	9	7	7	11	14	9	10	10	11	11	6	7	9	7	7	11	14	9	10
RPL32	RPL32	P62910	P62910	Large ribosomal subunit protein eL32	15.8023	21.0135	15.8023	20.6311	26.4952	19.82	25	23.602	25.2627	24.6393	26.0515	21.8809	1.42459	5.41698	1.94019	6.14629	0.166344	0.729318	9	9	9	1	9	9	9	1	3	1	2	8	6	7	5	7	7	8	7	1	3	1	2	8	6	7	5
RPL34	RPL34	P49207	P49207	Large ribosomal subunit protein eL34	18.8697	20.7875	20.4712	20.6293	29.8248	28.4666	29.4367	28.768	29.2717	29.0189	29.7918	28.5195	5.49994	8.9346	5.62404	8.96107	0.0221525	0.0264726	10	10	10	1	10	10	10	6	2	4	3	7	10	5	6	6	8	6	5	6	2	4	3	7	10	5	6
RPL35	RPL35	P42766	P42766	Large ribosomal subunit protein uL29	20.2765	24.7482	22.032	23.4992	28.8197	26.5452	27.0282	26.3135	28.1969	28.0175	28.9825	25.3845	2.17622	4.53768	2.16447	5.00638	0.190523	0.468708	9	9	9	1	9	9	9	3	5	3	4	8	8	7	8	8	9	8	6	3	5	3	4	8	8	7	8
RPL35A	RPL35A	P18077	P18077	Large ribosomal subunit protein eL33	20.9432	22.473	20.7985	21.6587	29.6562	27.9867	29.188	28.3549	28.8322	28.5854	29.4053	27.2619	4.99775	7.32808	4.6644	7.05282	0.181389	-0.275252	17	17	17	1	17	17	17	7	4	5	4	16	15	10	12	12	13	13	10	7	4	5	4	16	15	10	12
RPL36	RPL36	Q9Y3U8	Q9Y3U8	Large ribosomal subunit protein eL36	22.1255	23.6422	22.6176	15.8023	26.5563	23.0184	24.0303	24.2005	25.1808	25.0994	25.5833	23.9393	0.893376	3.40449	1.12747	3.90381	0.245302	0.499321	5	5	5	1	5	5	5	2	2	2	2	3	3	2	4	4	5	5	4	2	2	2	2	3	3	2	4
RPL36AL	RPL36AL	Q969Q0	Q969Q0	Ribosomal protein eL42-like	20.4723	21.5102	20.7418	15.8023	25.9078	23.9137	26.44	25.578	24.8892	26.5517	26.3743	23.461	2.21977	5.82824	2.06469	5.68737	0.0547977	-0.140863	7	7	2	1	7	7	2	2	2	2	1	6	7	6	6	6	7	6	5	2	2	2	1	6	7	6	6
RPL37A	RPL37A	P61513	P61513	Large ribosomal subunit protein eL43	23.0339	25.0584	15.8023	21.5266	28.6845	25.292	26.6494	24.3049	26.0319	25.4704	26.4147	24.909	1.16327	4.87737	1.13032	4.35118	0.208415	-0.526186	4	4	4	1	4	4	4	2	2	1	3	3	4	4	4	4	4	4	3	2	2	1	3	3	4	4	4
RPL38	RPL38	P63173	P63173	Large ribosomal subunit protein eL38	23.8995	28.7478	25.2768	27.7623	29.0103	26.0041	26.2418	26.0158	27.0932	27.2033	28.0847	24.6606	0.11002	0.396407	0.0926166	0.338852	0.0188355	-0.0575547	9	9	9	1	9	9	9	8	7	7	7	7	7	7	7	7	7	7	6	8	7	7	7	7	7	7	7
RPL39	RPL39;RPL39P5	P62891;Q59GN2	P62891;Q59GN2	Large ribosomal subunit protein eL39;Putative ribosomal protein eL39-like 5	15.8023	22.8203	15.8023	21.2852	26.9622	23.0073	22.6606	20.9652	26.1485	25.1422	27.2675	20.7514	1.03836	4.47129	1.35673	5.89987	0.316462	1.42858	3;3	3;3	3;3	2	3	3	3	0	1	0	2	3	2	2	1	2	2	2	3	0	1	0	2	3	2	2	1
RPL4	RPL4	P36578	P36578	Large ribosomal subunit protein uL4	21.1883	21.2575	20.8912	21.6236	25.2919	21.6342	24.376	23.1276	23.9731	22.6989	22.9765	22.5469	1.58126	2.36727	2.65603	1.8087	0.269156	-0.558577	15	15	15	1	15	15	15	7	4	5	5	13	7	8	7	8	9	8	7	7	4	5	5	13	7	8	7
RPL5	RPL5	P46777	P46777	Large ribosomal subunit protein uL18	18.7224	15.8023	15.8023	18.7312	26.7791	23.5317	25.6567	25.2371	26.1962	25.5391	25.9732	23.8558	3.51788	8.03657	3.73755	8.1265	0.0362901	0.0899353	14	14	14	1	14	14	14	3	1	1	3	11	12	9	11	12	13	12	9	3	1	1	3	11	12	9	11
RPL6	RPL6	Q02878	Q02878	Large ribosomal subunit protein eL6	21.253	20.9406	21.3352	21.4174	27.1724	23.9852	26.5075	25.693	26.2929	26.2854	26.3943	25.6768	3.24009	4.603	6.60807	4.92582	0.177711	0.322813	16	16	16	1	16	16	16	8	4	4	5	14	12	14	14	14	14	15	12	8	4	4	5	14	12	14	14
RPL7	RPL7	P18124	P18124	Large ribosomal subunit protein uL30	20.7105	20.7585	20.8627	20.9005	25.4407	21.6199	24.8625	23.7631	24.3944	23.2874	24.0056	22.5957	1.99146	3.11349	3.34036	2.7627	0.14299	-0.350792	10	10	10	1	10	10	10	5	3	4	5	10	7	10	9	9	8	10	8	5	3	4	5	10	7	10	9
RPL7A	RPL7A	P62424	P62424	Large ribosomal subunit protein eL8	21.0321	24.4893	22.8499	24.0796	31.2316	28.4481	29.794	29.2798	30.2093	29.4526	30.2852	27.3103	3.29415	6.57565	2.99919	6.2016	0.158358	-0.374046	20	20	20	1	20	20	20	6	11	9	11	17	20	16	15	16	18	19	17	6	11	9	11	17	20	16	15
RPL8	RPL8	P62917	P62917	Large ribosomal subunit protein uL2	20.6558	22.6898	21.6692	22.1298	27.4974	25.7056	26.8955	26.3357	26.4629	26.2112	26.6795	24.834	3.79933	4.82238	3.41322	4.26073	0.445231	-0.561648	17	17	17	1	17	17	17	8	5	7	5	13	14	10	11	11	11	13	9	8	5	7	5	13	14	10	11
RPL9	RPL9	P32969	P32969	Large ribosomal subunit protein uL6	20.6264	24.2544	20.7143	22.404	28.3119	23.6009	25.5455	24.8336	26.7159	25.4632	26.7045	23.1239	1.45986	3.57324	1.56984	3.50213	0.0184577	-0.0711155	7	7	7	1	7	7	7	2	5	3	3	7	4	4	6	5	5	6	3	2	5	3	3	7	4	4	6
RPLP0	RPLP0;RPLP0P6	P05388;Q8NHW5	P05388;Q8NHW5	Large ribosomal subunit protein uL10;Putative ribosomal protein uL10-like	21.5324	22.6546	20.6912	21.7298	28.6274	23.6856	27.2575	25.5851	26.0659	25.0103	26.4098	23.7158	2.17872	4.63695	2.6153	3.64847	0.345339	-0.988485	16;9	16;9	16;9	2	16	16	16	4	4	4	2	16	7	12	8	9	8	8	6	4	4	4	2	16	7	12	8
RPLP2	RPLP2	P05387	P05387	Large ribosomal subunit protein P2	22.0465	24.3295	22.1292	22.905	29.5799	22.351	28.0973	25.7854	26.8309	24.5418	27.172	25.0485	1.13498	3.60086	1.96409	3.04574	0.121746	-0.555122	12	12	11	1	12	12	11	5	8	5	6	12	6	10	9	9	8	10	8	5	8	5	6	12	6	10	9
RPN1	RPN1	P04843	P04843	Dolichyl-diphosphooligosaccharide--protein glycosyltransferase subunit 1	20.2307	21.8662	20.0869	21.2366	24.2859	21.06	22.7118	22.043	22.8646	21.867	23.1261	20.8141	1.08835	1.67007	1.00031	1.31285	0.160046	-0.357221	18	18	18	1	18	18	18	10	8	7	6	18	13	12	13	14	12	15	10	10	8	7	6	18	13	12	13
RPN2	RPN2	P04844	P04844	Dolichyl-diphosphooligosaccharide--protein glycosyltransferase subunit 2	19.6279	15.8023	15.8023	15.8023	21.6433	15.8023	21.1786	18.6587	19.5386	15.8023	15.8023	18.4509	0.766232	2.56204	0.186094	0.639822	0.542499	-1.92222	3	3	3	1	3	3	3	2	1	1	1	2	0	3	2	3	1	1	3	2	1	1	1	2	0	3	2
RPP30	RPP30	P78346	P78346	Ribonuclease P protein subunit p30	15.8023	15.8023	15.8023	15.8023	23.546	15.8023	21.3785	18.871	21.6642	19.2625	21.5926	15.8023	1.30782	4.09715	1.47361	3.77811	0.0518201	-0.31904	6	6	6	1	6	6	6	0	0	0	0	6	0	5	3	5	5	5	1	0	0	0	0	6	0	5	3
RPP38	RPP38	P78345	P78345	Ribonuclease P protein subunit p38	15.8023	15.8023	15.8023	15.8023	25.4748	22.6366	23.9024	23.1032	23.7861	23.0186	23.9636	22.5928	4.85709	7.97697	6.39405	7.53795	0.256192	-0.439011	11	11	11	1	11	11	11	0	0	0	0	8	7	8	6	7	7	10	6	0	0	0	0	8	7	8	6
RPS10	RPS10;RPS10P5	P46783;Q9NQ39	P46783;Q9NQ39	Small ribosomal subunit protein eS10;Putative ribosomal protein eS10-like	23.6119	27.1619	24.2679	25.6322	29.854	26.5753	27.5497	26.8156	28.0107	27.771	28.8064	25.7003	1.23269	2.53017	1.23662	2.40361	0.0441667	-0.126553	10;5	10;5	9;4	2	10	10	9	5	7	4	6	8	8	7	8	8	8	8	6	5	7	4	6	8	8	7	8
RPS11	RPS11	P62280	P62280	Small ribosomal subunit protein uS17	21.5623	24.4176	23.5751	24.0068	29.3733	27.8992	28.8144	28.3453	28.4896	28.3823	28.8084	27.4365	3.49576	5.21762	3.37249	4.88877	0.322514	-0.328854	18	18	18	1	18	18	18	8	8	8	6	12	15	11	12	14	16	16	11	8	8	8	6	12	15	11	12
RPS12	RPS12	P25398	P25398	Small ribosomal subunit protein eS12	20.4715	24.4715	15.8023	24.0535	29.7023	25.7311	27.4802	26.6203	28.363	27.4785	28.8264	25.5469	1.52469	6.18379	1.60441	6.35399	0.053538	0.1702	4	4	4	1	4	4	4	3	3	1	3	4	3	2	3	3	3	3	3	3	3	1	3	4	3	2	3
RPS13	RPS13	P62277	P62277	Small ribosomal subunit protein uS15	21.8989	24.895	22.5544	23.7345	30.1866	25.7516	28.2824	27.7234	28.9935	28.2341	29.3323	26.3952	2.23756	4.71532	2.75142	4.96805	0.0811651	0.252728	16	16	16	1	16	16	16	6	10	8	9	15	13	13	13	13	14	15	11	6	10	8	9	15	13	13	13
RPS14	RPS14	P62263	P62263	Small ribosomal subunit protein uS11	23.2019	27.3409	24.9575	26.4272	29.8396	27.8844	28.512	27.878	29.32	28.6375	29.3906	27.2469	1.61938	3.04666	1.65741	3.1669	0.0629009	0.120234	10	10	10	1	10	10	10	8	7	7	8	8	9	9	8	10	9	10	9	8	7	7	8	8	9	9	8
RPS15	RPS15	P62841	P62841	Small ribosomal subunit protein uS19	15.8023	24.7293	24.3826	24.3012	26.3672	25.1402	26.2776	25.4312	27.0801	26.2847	27.0616	26.7574	0.792654	3.50023	1.07229	4.49209	1.49092	0.991864	4	4	4	1	4	4	4	1	4	2	3	3	3	3	3	4	3	3	2	1	4	2	3	3	3	3	3
RPS15A	RPS15A	P62244	P62244	Small ribosomal subunit protein uS8	23.4956	24.8146	23.2071	23.8199	30.0986	25.0916	28.1455	27.5688	28.5067	27.253	28.4769	26.2766	1.93013	3.89183	2.98505	3.79402	0.0288587	-0.0978093	9	9	9	1	9	9	9	4	5	4	6	9	7	6	6	8	8	8	7	4	5	4	6	9	7	6	6
RPS16	RPS16	P62249	P62249	Small ribosomal subunit protein uS9	21.8164	25.4699	22.9344	24.7409	29.2024	24.8503	27.5654	26.2721	27.9942	27.6455	28.2578	25.234	1.38603	3.23215	1.76576	3.54248	0.0981256	0.310326	13	13	13	1	13	13	13	8	9	10	11	12	12	11	10	12	12	13	11	8	9	10	11	12	12	11	10
RPS17	RPS17	P08708	P08708	Small ribosomal subunit protein eS17	24.3956	25.837	23.8745	24.7102	27.4155	22.8986	25.886	24.8548	26.6341	26.6033	27.0996	23.0237	0.215949	0.559395	0.503682	1.13584	0.166324	0.576443	10	10	10	1	10	10	10	3	8	4	3	4	2	3	3	3	3	4	3	3	8	4	3	4	2	3	3
RPS18	RPS18	P62269	P62269	Small ribosomal subunit protein uS13	22.2089	26.4917	24.7094	25.7053	30.0889	27.342	28.7661	28.6636	29.4074	28.9289	29.8	27.1545	1.95539	3.93634	1.98572	4.0439	0.0463944	0.107554	22	22	22	1	22	22	22	9	19	14	19	21	22	17	19	21	22	21	16	9	19	14	19	21	22	17	19
RPS19	RPS19	P39019	P39019	Small ribosomal subunit protein eS19	24.8241	27.7183	25.7583	26.8777	30.1498	28.9002	28.8789	28.7341	29.5119	29.749	30.0951	27.3687	2.15697	2.87116	1.76694	2.88657	0.00738982	0.0154033	21	21	21	1	21	21	21	12	13	10	15	16	19	15	16	17	17	17	15	12	13	10	15	16	19	15	16
RPS19BP1	RPS19BP1	Q86WX3	Q86WX3	Active regulator of SIRT1	15.8023	15.8023	15.8023	15.8023	22.4116	21.7532	22.9817	21.211	22.8179	22.602	23.2514	21.3308	5.46973	6.28709	5.45889	6.69824	0.306238	0.411148	5	5	5	1	5	5	5	0	0	0	1	4	3	2	3	3	4	4	3	0	0	0	1	4	3	2	3
RPS2	RPS2	P15880	P15880	Small ribosomal subunit protein uS5	22.2983	24.2684	22.1617	23.4196	29.2752	25.1402	28.1153	26.957	28.1116	27.1829	28.0495	25.3112	2.28418	4.33495	2.62172	4.12684	0.0676282	-0.208117	13	13	13	1	13	13	13	6	7	5	6	11	10	10	11	11	11	10	10	6	7	5	6	11	10	10	11
RPS20	RPS20	P60866	P60866	Small ribosomal subunit protein uS10	20.7062	24.183	22.5801	23.63	27.6992	24.887	26.5999	25.8267	27.0276	26.6235	27.3883	23.8295	1.93703	3.47833	1.66795	3.44238	0.0120371	-0.0359488	7	7	7	1	7	7	7	4	3	4	5	5	6	3	4	5	4	6	3	4	3	4	5	5	6	3	4
RPS21	RPS21	P63220	P63220	Small ribosomal subunit protein eS21	15.8023	22.7256	21.6387	15.8023	22.3605	21.4125	22.6532	15.8023	22.1946	22.0289	22.2512	21.9281	0.261809	1.5649	0.838393	3.10848	0.426746	1.54358	3	3	3	1	3	3	3	2	2	2	2	2	2	2	2	2	2	2	2	2	2	2	2	2	2	2	2
RPS23	RPS23	P62266	P62266	Small ribosomal subunit protein uS12	20.9406	22.2033	20.5314	21.9889	25.3774	22.5714	24.6717	23.7542	24.462	24.3275	24.7003	23.1998	1.98314	2.67762	2.7229	2.75635	0.0394653	0.078732	4	4	4	1	4	4	4	4	4	4	4	4	4	3	4	3	4	3	4	4	4	4	4	4	4	3	4
RPS24	RPS24	P62847	P62847	Small ribosomal subunit protein eS24	20.9029	23.6305	20.3895	22.8576	28.5699	25.2897	26.2861	25.1636	26.7672	26.6409	27.1125	23.7436	2.13141	4.38221	2.02191	4.12091	0.085314	-0.261302	6	6	6	1	6	6	6	4	5	3	5	6	5	5	5	5	6	6	4	4	5	3	5	6	5	5	5
RPS25	RPS25	P62851	P62851	Small ribosomal subunit protein eS25	21.5212	26.4936	24.3106	25.6127	30.0484	26.7944	28.8674	28.3628	29.3162	29.0934	29.7518	27.3957	1.70735	4.03372	1.9789	4.40474	0.169073	0.371028	11	11	11	1	11	11	11	7	7	6	7	8	11	5	7	8	8	8	5	7	7	6	7	8	11	5	7
RPS26	RPS26;RPS26P11	P62854;Q5JNZ5	P62854;Q5JNZ5	Small ribosomal subunit protein eS26;Putative ribosomal protein eS26-like	15.8023	25.6543	15.8023	15.8023	28.563	15.8023	26.864	25.1788	25.7806	24.9544	24.539	24.7613	0.7636	5.8367	1.46126	6.74351	0.117884	0.906813	4;3	4;3	4;3	2	4	4	4	1	2	1	1	2	3	2	2	2	2	2	3	1	2	1	1	2	3	2	2
RPS27	RPS27	P42677	P42677	Small ribosomal subunit protein eS27	20.893	25.5052	22.7338	25.0832	27.6878	24.3538	26.5831	25.3666	26.3644	25.6076	26.6457	24.0072	0.964242	2.44402	0.860837	2.10243	0.138147	-0.341589	4	4	3	1	4	4	3	1	4	4	4	4	4	4	4	3	4	4	2	1	4	4	4	4	4	4	4
RPS27A	RPS27A;UBC;UBB;UBA52	P62979;P0CG48;P0CG47;P62987	P62979;P0CG48;P0CG47;P62987	Ubiquitin-ribosomal protein eS31 fusion protein;Ubiquitin;Small ribosomal subunit protein eS31;Polyubiquitin-C;Ubiquitin;Polyubiquitin-B;Ubiquitin;Ubiquitin-ribosomal protein eL40 fusion protein;Ubiquitin;Large ribosomal subunit protein eL40	23.6024	26.891	25.0286	26.0873	28.321	25.383	27.4875	26.8263	27.837	26.4634	27.5322	26.1458	0.852109	1.6021	0.999359	1.59225	0.00442842	-0.0098505	7;6;6;6	7;6;6;6	7;6;6;6	4	7	7	7	4	7	5	5	6	6	6	6	6	6	6	6	4	7	5	5	6	6	6	6
RPS28	RPS28	P62857	P62857	Small ribosomal subunit protein eS28	21.859	24.5563	22.3659	23.3097	27.5864	26.5232	26.2755	26.2983	26.8573	27.0452	27.4537	25.9587	2.7997	3.64814	2.88601	3.80602	0.134594	0.157873	6	6	6	1	6	6	6	4	2	2	2	3	5	2	2	3	3	3	2	4	2	2	2	3	5	2	2
RPS29	RPS29	P62273	P62273	Small ribosomal subunit protein uS14	25.5333	26.8175	23.8157	27.7862	30.0755	26.8621	27.3386	25.3834	28.4575	27.5601	30.1676	23.4839	0.501089	1.4267	0.374889	1.42912	0.000465673	0.00241327	4	4	4	1	4	4	4	4	2	2	2	2	3	2	2	2	2	2	2	4	2	2	2	2	3	2	2
RPS3	RPS3	P23396	P23396	Small ribosomal subunit protein uS3	22.2558	25.1232	22.9667	24.0641	29.0458	25.4098	27.879	27.1107	28.1425	27.3966	27.9834	26.2514	2.04907	3.75883	2.63121	3.84101	0.0323578	0.08218	21	21	21	1	21	21	21	10	16	14	14	20	16	16	18	19	18	17	15	10	16	14	14	20	16	16	18
RPS3A	RPS3A	P61247	P61247	Small ribosomal subunit protein eS1	20.8066	24.1551	22.1689	23.9864	29.6053	26.8983	28.2741	27.8605	28.8722	28.3689	29.0522	26.7528	2.828	5.38031	2.92012	5.48227	0.0464048	0.101964	26	26	26	1	26	26	26	9	10	14	11	22	20	20	18	20	23	22	19	9	10	14	11	22	20	20	18
RPS4X	RPS4X;RPS4Y2;RPS4Y1	P62701;Q8TD47;P22090	P62701;Q8TD47;P22090	Small ribosomal subunit protein eS4, X isoform;Small ribosomal subunit protein eS4, Y isoform 2;Small ribosomal subunit protein eS4, Y isoform 1	21.2054	24.8502	22.1765	24.0389	28.5984	25.5717	26.8968	26.389	28.0348	27.1704	28.2533	24.8182	1.94833	3.79621	1.88542	4.0014	0.0725304	0.205187	20;11;10	20;11;10	20;11;10	3	20	20	20	11	11	6	9	19	13	15	15	15	17	17	12	11	11	6	9	19	13	15	15
RPS5	RPS5	P46782	P46782	Small ribosomal subunit protein uS7;Small ribosomal subunit protein uS7, N-terminally processed	15.8023	23.4052	22.0473	21.588	28.4323	25.6618	27.1654	27.1373	27.9224	27.6747	28.0863	24.3888	1.94516	6.3885	1.79782	6.30736	0.0265288	-0.0811386	9	9	9	1	9	9	9	1	4	3	3	9	7	7	7	8	8	8	7	1	4	3	3	9	7	7	7
RPS6	RPS6	P62753	P62753	Small ribosomal subunit protein eS6	20.2708	21.5955	20.7635	21.9049	26.344	22.4827	26.1573	24.8489	25.6531	24.5641	24.2969	24.3736	2.12823	3.82457	3.47897	3.58825	0.0911585	-0.236318	9	9	9	1	9	9	9	3	2	3	3	7	5	4	6	5	5	6	4	3	2	3	3	7	5	4	6
RPS7	RPS7	P62081	P62081	Small ribosomal subunit protein eS7	21.4553	25.9168	23.1581	24.4218	29.3416	24.9698	27.3724	26.7082	27.6072	26.9722	27.83	25.3277	1.37183	3.36001	1.56205	3.19627	0.054076	-0.163735	14	14	14	1	14	14	14	4	9	6	8	13	7	8	9	8	11	12	7	4	9	6	8	13	7	8	9
RPS8	RPS8	P62241	P62241	Small ribosomal subunit protein eS8	21.8682	23.2689	21.5707	22.3276	25.8532	22.6419	24.4715	23.3768	24.417	23.8469	23.9879	23.3395	1.21947	1.82699	2.04271	1.63896	0.0935649	-0.188031	8	8	8	1	8	8	8	5	6	6	5	7	6	5	6	6	7	6	6	5	6	6	5	7	6	5	6
RPS9	RPS9	P46781	P46781	Small ribosomal subunit protein uS4	21.7167	23.0974	21.6229	22.5581	27.0769	22.4248	25.5039	24.7049	25.7551	24.6287	25.2911	23.0392	1.38974	2.6788	1.90289	2.42971	0.0789769	-0.249094	16	16	16	1	16	16	16	12	9	10	9	14	10	14	12	16	15	16	13	12	9	10	9	14	10	14	12
RPSA	RPSA;RPSA2	P08865;A0A8I5KQE6	P08865;A0A8I5KQE6	Small ribosomal subunit protein uS2;Small ribosomal subunit protein uS2B	21.8587	23.8271	22.1438	22.6365	25.0528	22.451	24.1931	23.4446	24.3619	23.3574	24.4494	22.4398	0.831184	1.16884	0.800449	1.0356	0.0650668	-0.133245	10;8	10;8	10;8	2	10	10	10	7	6	6	4	6	5	5	6	6	7	7	5	7	6	6	4	6	5	5	6
RRBP1	RRBP1	Q9P2E9	Q9P2E9	Ribosome-binding protein 1	15.8023	15.8023	15.8023	15.8023	25.6015	21.7605	24.6082	23.4668	24.2362	23.1395	24.1731	23.0468	4.18044	8.05693	6.50573	7.84658	0.0861768	-0.210351	16	16	16	1	16	16	16	1	0	1	0	9	3	10	7	9	8	9	8	1	0	1	0	9	3	10	7
RRP15	RRP15	Q9Y3B9	Q9Y3B9	RRP15-like protein	15.8023	15.8023	15.8023	15.8023	23.6693	20.416	22.6566	21.2127	22.6594	21.5539	23.2755	19.8756	3.84023	6.18633	3.72092	6.03882	0.0496264	-0.147507	4	4	4	1	4	4	4	0	0	0	0	4	3	4	4	3	3	4	4	0	0	0	0	4	3	4	4
RRP1B	RRP1B	Q14684	Q14684	Ribosomal RNA processing protein 1 homolog B	17.7762	15.8023	15.8023	15.8023	22.4634	20.1557	23.0168	21.5207	22.2579	20.9865	22.2859	20.7647	3.33655	5.49338	3.7695	5.27797	0.106539	-0.21541	7	7	7	1	7	7	7	2	0	0	1	6	3	5	4	4	5	5	4	2	0	0	1	6	3	5	4
RRS1	RRS1	Q15050	Q15050	Ribosome biogenesis regulatory protein homolog	15.8023	15.8023	15.8023	15.8023	24.5139	22.6227	23.5368	23.204	23.5259	23.2516	24.1049	22.5765	5.90973	7.66706	6.44615	7.56242	0.0739378	-0.104644	14	14	14	1	14	14	14	0	0	0	0	10	7	7	9	10	10	12	8	0	0	0	0	10	7	7	9
RSL1D1	RSL1D1	O76021	O76021	Ribosomal L1 domain-containing protein 1	18.6775	15.8023	19.8937	20.0554	21.953	20.9031	22.8611	20.8582	22.5669	22.0893	23.2659	22.2596	1.4921	3.03661	2.08215	3.93821	0.828045	0.901598	6	6	6	1	6	6	6	4	0	2	2	6	4	6	4	5	6	6	5	4	0	2	2	6	4	6	4
RTCB	RTCB	Q9Y3I0	Q9Y3I0	RNA-splicing ligase RtcB homolog	17.9186	21.0705	18.8155	20.2068	24.0424	20.2216	22.6886	22.3031	23.3153	21.5227	23.9551	20.5868	1.42342	2.81106	1.45236	2.84211	0.00938977	0.0310435	14	14	14	1	14	14	14	2	6	7	6	11	9	12	11	11	9	12	6	2	6	7	6	11	9	12	11
RTRAF	RTRAF	Q9Y224	Q9Y224	RNA transcription, translation and transport factor protein	20.5277	21.9725	19.5223	19.4096	24.2779	20.2573	21.5059	15.8023	21.9567	21.4069	22.456	21.8697	0.0187373	0.10282	1.31852	1.5643	0.353932	1.46148	7	7	7	1	7	7	7	2	6	3	3	6	2	3	2	4	5	4	3	2	6	3	3	6	2	3	2
RUVBL1	RUVBL1	Q9Y265	Q9Y265	RuvB-like 1	18.8654	21.9788	20.228	20.8529	24.7022	21.5128	23.0667	22.305	23.2804	21.1694	23.0054	20.8403	1.37256	2.41538	0.895548	1.5926	0.390513	-0.822787	11	11	11	1	11	11	11	3	7	4	5	11	4	7	7	6	6	6	4	3	7	4	5	11	4	7	7
RUVBL2	RUVBL2	Q9Y230	Q9Y230	RuvB-like 2	19.6112	22.3864	20.3975	21.557	25.3779	21.7616	23.4055	22.2932	23.7162	22.0029	23.1424	20.5221	1.15623	2.22154	0.706809	1.3579	0.348035	-0.863638	20	20	20	1	20	20	20	6	8	6	6	19	9	14	12	15	11	12	5	6	8	6	6	19	9	14	12
S100A11	S100A11	P31949	P31949	Protein S100-A11;Protein S100-A11, N-terminally processed	18.7521	15.8023	19.1362	21.608	15.8023	15.8023	15.8023	15.8023	15.8023	15.8023	15.8023	19.6832	1.35603	-3.02235	0.638745	-2.05214	0.44865	0.970217	2	2	2	1	2	2	2	2	1	2	2	0	1	1	1	1	1	0	2	2	1	2	2	0	1	1	1
S100A4	S100A4	P26447	P26447	Protein S100-A4	21.3833	15.8023	21.064	20.9371	21.1258	21.2835	21.4397	21.2546	21.3449	21.378	21.633	21.443	0.507628	1.4792	0.581211	1.65306	0.978825	0.173862	3	3	3	1	3	3	3	3	1	3	2	2	2	2	2	2	2	2	3	3	1	3	2	2	2	2	2
S100A8	S100A8	P05109	P05109	Protein S100-A8	20.1916	23.6303	20.3117	22.0699	15.8023	20.6856	15.8023	15.8023	15.8023	21.7414	21.1464	20.3833	1.66663	-4.52776	0.520382	-1.78254	0.73907	2.74522	3	3	3	1	3	3	3	2	3	2	2	0	2	1	1	1	1	1	1	2	3	2	2	0	2	1	1
S100A9	S100A9	P06702	P06702	Protein S100-A9	18.8506	22.8333	19.5859	22.3898	19.7283	15.8023	21.7484	19.8611	21.5771	20.5874	21.1461	15.8023	0.459845	-1.62986	0.282828	-1.13667	0.0986294	0.49319	4	4	4	1	4	4	4	2	4	2	4	1	2	2	2	2	2	2	1	2	4	2	4	1	2	2	2
SAP30BP	SAP30BP	Q9UHR5	Q9UHR5	SAP30-binding protein	15.8023	21.5954	20.0966	20.9259	22.4443	15.8023	21.167	20.2812	21.9486	20.6301	21.5727	15.8023	0.0578473	0.318616	0.0710379	0.383359	0.0107484	0.0647426	6	6	6	1	6	6	6	0	5	2	4	4	1	4	3	4	3	4	1	0	5	2	4	4	1	4	3
SARS1	SARS1	P49591	P49591	Serine--tRNA ligase, cytoplasmic	19.2245	19.0579	19.2932	19.2136	15.8023	19.4775	15.8023	19.015	15.8023	19.1931	19.1939	15.8023	0.837684	-1.673	0.873947	-1.69937	0.00631354	-0.0263686	2	2	2	1	2	2	2	2	2	2	2	0	2	1	2	0	2	2	1	2	2	2	2	0	2	1	2
SCO2	SCO2	O43819	O43819	Protein SCO2 homolog, mitochondrial	15.8023	15.8023	15.8023	15.8023	22.9606	19.7977	21.9072	21.9024	22.0587	21.5692	21.9841	20.5021	3.9241	5.8397	5.41626	5.72622	0.0529092	-0.113479	4	4	4	1	4	4	4	0	0	1	0	2	2	3	3	3	2	4	2	0	0	1	0	2	2	3	3
SCP2	SCP2	P22307	P22307	Sterol carrier protein 2	15.8023	21.8247	19.5648	20.2561	21.0253	15.8023	19.9276	19.8241	20.295	19.8673	20.5867	19.2903	0.0440959	-0.21719	0.195173	0.647825	0.308494	0.865016	3	3	3	1	3	3	3	1	2	2	2	3	1	2	2	2	2	2	2	1	2	2	2	3	1	2	2
SDHA	SDHA	P31040	P31040	Succinate dehydrogenase [ubiquinone] flavoprotein subunit, mitochondrial	20.6317	21.4187	20.8083	20.8287	21.8798	19.5152	21.6659	22.2117	20.6369	19.317	20.0887	19.8402	0.255322	0.396309	1.58673	-0.95114	1.04083	-1.34745	3	3	3	1	3	3	3	2	2	3	2	3	3	3	2	2	2	2	3	2	2	3	2	3	3	3	2
SDHB	SDHB	P21912	P21912	Succinate dehydrogenase [ubiquinone] iron-sulfur subunit, mitochondrial	20.4395	22.939	20.8601	22.3843	24.2231	19.8114	22.5912	21.5727	23.1021	20.859	22.4227	20.816	0.135036	0.393873	0.0617572	0.144222	0.0829936	-0.24965	6	6	6	1	6	6	6	2	4	3	3	6	4	3	3	3	4	6	2	2	4	3	3	6	4	3	3
SEC22B	SEC22B	O75396	O75396	Vesicle-trafficking protein SEC22b	18.3194	20.5939	15.8023	15.8023	23.9342	20.1694	22.0106	21.1208	21.4878	21.2195	22.3152	15.8023	1.60637	4.17927	0.658073	2.57673	0.420975	-1.60254	8	8	8	1	8	8	8	3	3	1	2	8	5	6	4	7	7	7	1	3	3	1	2	8	5	6	4
SEC61B	SEC61B	P60468	P60468	Protein transport protein Sec61 subunit beta	15.8023	15.8023	15.8023	15.8023	24.1349	22.7487	23.2686	23.0744	22.5463	22.4245	23.0582	21.9057	6.60371	7.50434	6.88479	6.68138	1.13692	-0.822964	3	3	3	1	3	3	3	0	1	1	1	3	3	3	3	3	3	3	2	0	1	1	1	3	3	3	3
SELENBP1	SELENBP1	Q13228	Q13228	Methanethiol oxidase	19.6829	15.8023	20.1122	19.6992	15.8023	20.1653	20.5758	20.1823	20.2511	19.9383	20.2256	20.03	0.0852991	0.357276	0.599022	1.28711	0.353431	0.92983	4	4	4	1	4	4	4	4	1	4	2	1	4	3	3	4	3	3	3	4	1	4	2	1	4	3	3
SEPTIN2	SEPTIN2	Q15019	Q15019	Septin-2	15.8023	20.5448	19.4398	19.3229	21.251	15.8023	19.9834	20.1929	19.7864	18.8999	19.6417	19.1449	0.125546	0.529984	0.226179	0.590799	0.0169057	0.0608151	3	3	3	1	3	3	3	1	2	2	2	3	1	2	3	3	2	2	3	1	2	2	2	3	1	2	3
SERBP1	SERBP1	Q8NC51	Q8NC51	SERPINE1 mRNA-binding protein 1	18.6191	22.0417	19.4999	20.182	24.9348	24.817	24.6452	23.8885	24.4755	24.4103	25.0106	22.6312	2.96819	4.4857	2.40334	4.0462	0.328691	-0.439495	21	21	21	1	21	21	21	6	10	8	7	19	17	16	16	16	18	19	11	6	10	8	7	19	17	16	16
SERPINB12	SERPINB12	Q96P63	Q96P63	Serpin B12	15.8023	20.2582	15.8023	21.9473	19.7396	15.8023	21.7644	19.093	22.123	19.9165	20.4656	15.8023	0.120929	0.647292	0.217741	1.12432	0.0954685	0.477025	4	4	4	1	4	4	4	0	3	1	4	2	1	4	3	4	3	4	0	0	3	1	4	2	1	4	3
SERPINB3	SERPINB3;SERPINB4	P29508;P48594	P29508;P48594	Serpin B3;Serpin B4	15.8023	19.0591	18.4115	22.4744	15.8023	18.5943	20.5473	15.8023	15.8023	19.0697	15.8023	15.8023	0.290262	-1.25029	0.705283	-2.31766	0.318781	-1.06738	6;5	6;5	6;5	2	6	6	6	0	3	2	6	1	2	2	1	1	3	1	0	0	3	2	6	1	2	2	1
SERPINH1	SERPINH1	P50454	P50454	Serpin H1	20.0708	20.2286	19.7848	20.0285	22.6495	20.4847	21.4193	20.8315	21.3419	20.3572	21.2363	19.9258	1.46198	1.3181	0.993693	0.687147	0.490387	-0.630955	8	8	8	1	8	8	8	6	3	5	4	5	5	4	5	3	7	5	4	6	3	5	4	5	5	4	5
SET	SET;SETSIP	Q01105;P0DME0	Q01105;P0DME0	Protein SET;Protein SETSIP	21.7446	22.7324	21.1953	21.7412	21.2521	21.6068	21.99	21.8828	22.0419	21.9644	22.354	21.5627	0.185318	-0.17046	0.133683	0.12735	0.609259	0.29781	4;3	4;3	4;3	2	4	4	4	3	3	3	3	3	3	4	3	4	4	4	3	3	3	3	3	3	3	4	3
SETX	SETX	Q7Z333	Q7Z333	Probable helicase senataxin	15.8023	15.8023	15.8023	15.8023	25.2056	15.8023	25.2769	23.7631	24.9693	23.5598	24.07	15.8023	1.59953	6.70969	1.60365	6.29804	0.0463688	-0.411641	2	2	2	1	2	2	2	0	0	0	0	2	1	2	2	2	2	2	1	0	0	0	0	2	1	2	2
SF1	SF1	Q15637	Q15637	Splicing factor 1	15.8023	21.0246	19.6258	20.0548	20.7774	15.8023	20.7166	20.6572	20.4997	20.2722	21.341	20.7476	0.0773753	0.361487	0.651445	1.58824	0.438425	1.22676	6	6	6	1	6	6	6	0	6	3	3	5	1	2	3	2	3	3	2	0	6	3	3	5	1	2	3
SF3A1	SF3A1	Q15459	Q15459	Splicing factor 3A subunit 1	15.8023	15.8023	15.8023	15.8023	15.8023	15.8023	15.8023	15.8023	15.8023	20.1717	21.1709	19.9516	0	0	1.57696	3.47183	1.57696	3.47183	2	2	2	1	2	2	2	1	1	1	1	1	1	1	2	2	2	2	2	1	1	1	1	1	1	1	2
SF3A3	SF3A3	Q12874	Q12874	Splicing factor 3A subunit 3	15.8023	19.5725	19.0057	20.2001	22.3211	19.2928	21.8241	20.1327	21.6613	20.1923	21.4907	19.4478	0.949473	2.24752	0.940591	2.0529	0.0791359	-0.19462	6	6	6	1	6	6	6	1	3	3	5	5	4	4	5	5	5	6	3	1	3	3	5	5	4	4	5
SF3B2	SF3B2	Q13435	Q13435	Splicing factor 3B subunit 2	15.8023	15.8023	15.8023	15.8023	21.272	15.8023	21.739	20.8399	21.6774	20.7229	21.6363	20.3137	1.60473	4.11102	5.35414	5.28528	0.355559	1.17426	7	7	7	1	7	7	7	1	0	0	0	3	1	2	2	5	3	6	4	1	0	0	0	3	1	2	2
SF3B3	SF3B3	Q15393	Q15393	Splicing factor 3B subunit 3	19.3741	15.8023	18.9082	20.247	22.1816	18.4358	21.6852	19.6112	21.8344	18.8405	20.8054	19.147	0.704867	1.89557	0.625468	1.57393	0.105063	-0.321642	6	6	6	1	6	6	6	3	3	4	3	4	2	4	3	3	4	5	2	3	3	4	3	4	2	4	3
SF3B6	SF3B6	Q9Y3B4	Q9Y3B4	Splicing factor 3B subunit 6	15.8023	22.8783	15.8023	21.1661	15.8023	15.8023	15.8023	15.8023	21.6472	15.8023	21.6973	21.1162	0.853835	-3.10996	0.196022	1.15349	1.61249	4.26344	3	3	3	1	3	3	3	1	2	0	2	2	1	1	1	2	1	2	2	1	2	0	2	2	1	1	1
SFPQ	SFPQ	P23246	P23246	Splicing factor, proline- and glutamine-rich	19.855	23.4611	21.7958	22.4166	23.9748	22.514	23.6982	23.9916	24.0936	23.2383	24.378	23.5915	1.02885	1.66253	1.29119	1.94324	0.267148	0.28071	21	21	20	1	21	21	20	7	9	10	10	15	10	14	13	16	15	15	12	7	9	10	10	15	10	14	13
SFXN1	SFXN1	Q9H9B4	Q9H9B4	Sideroflexin-1	19.4181	20.8925	15.8023	15.8023	23.791	20.0178	22.4441	21.1783	22.3794	21.331	22.76	19.5458	1.35638	3.87904	1.26373	3.52527	0.121744	-0.353772	9	9	9	1	9	9	9	4	3	1	1	8	5	8	7	8	6	6	4	4	3	1	1	8	5	8	7
SHMT2	SHMT2	P34897;P34896	P34897	Serine hydroxymethyltransferase, mitochondrial	20.0132	20.0939	20.0079	20.0847	20.4347	20.1259	20.0076	20.0567	20.4258	20.331	20.1897	20.1806	0.491412	0.106306	1.97539	0.231857	0.511683	0.125552	4;1	4;1	4;1	2	4	4	4	3	3	3	2	3	4	4	2	3	3	3	4	3	3	3	2	3	4	4	2
SIAH1	SIAH1;SIAH2	Q8IUQ4;O43255	Q8IUQ4;O43255	E3 ubiquitin-protein ligase SIAH1;E3 ubiquitin-protein ligase SIAH2	15.8023	24.9615	15.8023	23.4076	24.2979	22.7145	23.6999	15.8023	23.0852	23.0299	23.5093	15.8023	0.207093	1.63522	0.172576	1.36326	0.0347063	-0.271957	3;2	3;2	3;2	2	3	3	3	0	2	1	2	3	2	3	2	2	2	2	1	0	2	1	2	3	2	3	2
SIRT5	SIRT5	Q9NXA8	Q9NXA8	NAD-dependent protein deacylase sirtuin-5, mitochondrial	15.8023	22.8443	21.2541	21.1519	23.3685	15.8023	22.602	22.2177	22.1039	21.0892	22.0526	21.437	0.117467	0.734507	0.397286	1.4075	0.144974	0.672994	4	4	4	1	4	4	4	0	3	2	3	3	1	2	2	2	2	3	2	0	3	2	3	3	1	2	2
SLC16A1	SLC16A1	P53985	P53985	Monocarboxylate transporter 1	18.5864	15.8023	15.8023	15.8023	24.4353	21.8212	22.5971	23.8311	23.3446	21.0742	23.693	21.2269	3.47573	6.67287	3.00173	5.83634	0.406897	-0.836523	4	4	4	1	4	4	4	2	2	1	1	2	4	2	2	3	2	4	3	2	2	1	1	2	4	2	2
SLC25A1	SLC25A1	P53007	P53007	Tricarboxylate transport protein, mitochondrial	18.5732	20.6629	19.4064	19.9152	23.8235	19.2415	22.923	22.346	22.6085	20.237	22.5821	20.5557	1.18256	2.44408	1.2712	1.85642	0.196032	-0.587663	6	6	6	1	6	6	6	2	3	3	3	6	4	5	4	6	4	6	3	2	3	3	3	6	4	5	4
SLC25A11	SLC25A11	Q02978	Q02978	Mitochondrial 2-oxoglutarate/malate carrier protein	20.814	20.5634	19.7804	20.7384	21.3972	20.3076	21.3488	21.0086	20.8818	20.2154	20.7209	20.4103	0.774452	0.541503	0.10941	0.0830355	0.773686	-0.458467	3	3	3	1	3	3	3	2	2	3	2	2	3	3	3	2	3	3	3	2	2	3	2	2	3	3	3
SLC25A13	SLC25A13	Q9UJS0	Q9UJS0	Electrogenic aspartate/glutamate antiporter SLC25A13, mitochondrial	19.9007	20.6501	18.5903	19.7747	23.3888	19.6412	21.3027	20.7647	21.1862	19.7596	21.0566	15.8023	0.871768	1.54539	0.075063	-0.277783	0.576783	-1.82317	8	8	5	1	8	8	5	3	4	3	5	7	3	7	6	5	5	5	1	3	4	3	5	7	3	7	6
SLC25A22	SLC25A22;SLC25A18	Q9H936;Q9H1K4	Q9H936;Q9H1K4	Mitochondrial glutamate carrier 1;Mitochondrial glutamate carrier 2	18.4445	15.8023	15.8023	15.8023	22.879	15.8023	20.2733	20.1741	19.6965	19.3906	15.8023	15.8023	1.07221	3.31933	0.42411	1.21008	0.535844	-2.10926	4;4	4;4	4;4	2	4	4	4	2	0	1	1	3	1	3	4	2	3	1	1	2	0	1	1	3	1	3	4
SLC25A3	SLC25A3	Q00325	Q00325	Solute carrier family 25 member 3	19.3985	23.9171	22.049	23.0372	26.3169	23.4117	25.5366	24.9278	25.2614	24.0664	25.0796	23.1244	1.36228	2.9478	1.08356	2.28252	0.364732	-0.665276	10	10	10	1	10	10	10	2	7	7	6	10	7	10	9	10	10	10	9	2	7	7	6	10	7	10	9
SLC25A5	SLC25A5	P05141;Q9H0C2	P05141	ADP/ATP translocase 2;ADP/ATP translocase 2, N-terminally processed	23.4382	27.4144	24.5249	26.0945	28.9205	25.253	27.4778	26.6063	27.1495	26.2652	27.1713	24.6681	0.709386	1.6964	0.394004	0.945504	0.330202	-0.750894	17;4	17;4	4;0	2	17	17	4	7	12	14	14	15	13	12	12	13	12	12	11	7	12	14	14	15	13	12	12
SLC25A6	SLC25A6	P12236	P12236	ADP/ATP translocase 3;ADP/ATP translocase 3, N-terminally processed	20.2221	22.0408	20.3294	15.8023	25.857	22.1741	23.1101	22.6394	21.8247	21.5779	23.0788	21.4417	1.30494	3.8465	0.866535	2.38212	0.802347	-1.46438	17	4	3	1	17	4	3	6	12	13	12	14	12	12	12	12	11	11	11	2	2	2	1	3	2	3	3
SLC2A1	SLC2A1	P11166	P11166	Solute carrier family 2, facilitated glucose transporter member 1	22.0102	21.8875	21.8259	22.1921	21.9566	21.9513	22.2844	22.0862	22.1753	22.0615	22.6023	21.9125	0.346509	0.090682	0.581766	0.208969	0.295255	0.118287	7	7	7	1	7	7	7	6	5	7	6	3	4	6	4	5	5	4	4	6	5	7	6	3	4	6	4
SLC3A2	SLC3A2	P08195	P08195	Amino acid transporter heavy chain SLC3A2	18.7562	15.8023	19.4119	19.8797	22.0064	19.1545	21.2636	20.8977	20.8537	19.933	20.7665	19.4358	1.1288	2.36802	0.929268	1.78472	0.363711	-0.583301	7	7	7	1	7	7	7	4	1	2	2	6	5	3	4	5	6	6	3	4	1	2	2	6	5	3	4
SLC4A1	SLC4A1	P02730	P02730	Band 3 anion transport protein	23.726	23.8169	23.4821	23.6753	23.6639	23.6481	23.5776	23.6317	23.7516	23.6317	23.6623	23.6024	0.249294	-0.0447187	0.0594005	-0.0130463	0.367654	0.0316725	23	23	23	1	23	23	23	22	19	20	20	16	22	17	19	17	18	18	17	22	19	20	20	16	22	17	19
SLIRP	SLIRP	Q9GZT3	Q9GZT3	SRA stem-loop-interacting RNA-binding protein, mitochondrial	20.0811	23.6646	21.111	22.6069	25.7071	22.0498	24.6684	24.6297	24.2965	23.422	25.4062	23.396	1.12885	2.39787	1.30379	2.26426	0.0514334	-0.133607	7	7	7	1	7	7	7	2	6	3	4	7	2	4	4	6	5	6	4	2	6	3	4	7	2	4	4
SLX9	SLX9	Q9NSI2	Q9NSI2	Ribosome biogenesis protein SLX9 homolog	15.8023	22.3975	15.8023	20.6346	24.684	21.5124	23.0694	22.0178	23.4269	22.9181	23.7561	21.5567	1.2002	4.16175	1.28683	4.25527	0.0380387	0.0935259	9	9	9	1	9	9	9	1	4	1	3	6	8	6	8	7	9	9	6	1	4	1	3	6	8	6	8
SMAP	SMAP	O00193	O00193	Small acidic protein	15.8023	15.8023	15.8023	15.8023	26.1938	23.696	25.583	24.8955	24.868	23.4317	24.7926	23.2304	5.62823	9.28978	5.86612	8.27836	0.714334	-1.01142	3	3	3	1	3	3	3	0	0	1	1	3	2	3	3	2	2	3	2	0	0	1	1	3	2	3	3
SMARCC1	SMARCC1;SMARCC2	Q92922;Q8TAQ2	Q92922;Q8TAQ2	SWI/SNF complex subunit SMARCC1;SWI/SNF complex subunit SMARCC2	15.8023	15.8023	15.8023	15.8023	21.5827	15.8023	20.0946	19.4748	19.8632	15.8023	20.2795	15.8023	1.50556	3.43627	0.870515	2.13451	0.315988	-1.30176	6;3	6;3	6;3	2	6	6	6	1	0	1	1	4	2	3	4	4	1	4	0	1	0	1	1	4	2	3	4
SMC1A	SMC1A	Q14683	Q14683	Structural maintenance of chromosomes protein 1A	15.8023	15.8023	15.8023	15.8023	22.5297	15.8023	22.3779	20.9349	21.9159	21.06	22.4808	15.8023	1.57526	4.60891	1.58873	4.51243	0.0148275	-0.0964761	5	5	5	1	5	5	5	1	0	1	0	2	1	2	3	3	2	3	2	1	0	1	0	2	1	2	3
SMC3	SMC3	Q9UQE7	Q9UQE7	Structural maintenance of chromosomes protein 3	15.8023	15.8023	15.8023	15.8023	21.72	19.5862	21.2316	20.7174	21.1234	19.8561	21.6744	19.8421	4.46365	5.0115	4.3469	4.82172	0.107878	-0.189784	16	16	16	1	16	16	16	1	0	0	0	11	3	11	9	7	6	11	8	1	0	0	0	11	3	11	9
SMC4	SMC4	Q9NTJ3	Q9NTJ3	Structural maintenance of chromosomes protein 4	15.8023	15.8023	15.8023	15.8023	21.8957	15.8023	20.2533	19.8415	20.3668	19.3442	20.4269	19.167	1.51668	3.64591	4.72002	4.02389	0.104201	0.377983	6	6	6	1	6	6	6	0	0	0	0	5	1	4	4	4	4	5	2	0	0	0	0	5	1	4	4
SNAP29	SNAP29	O95721	O95721	Synaptosomal-associated protein 29	15.8023	20.3742	19.4897	19.7278	20.9678	15.8023	20.1552	20.8256	20.1207	19.9395	20.0327	20.1398	0.13929	0.58921	0.543348	1.20966	0.200156	0.620453	6	6	6	1	6	6	6	0	4	2	2	3	2	3	4	3	2	3	2	0	4	2	2	3	2	3	4
SNAPIN	SNAPIN	O95295	O95295	SNARE-associated protein Snapin	15.8023	15.8023	15.8023	15.8023	23.5317	19.3706	22.0124	20.8178	21.4388	20.9137	21.7761	20.0253	3.15359	5.63086	5.03157	5.23617	0.157377	-0.394685	5	5	5	1	5	5	5	0	0	0	0	4	3	4	3	5	4	5	2	0	0	0	0	4	3	4	3
SNRPA	SNRPA	P09012	P09012	U1 small nuclear ribonucleoprotein A	15.8023	22.2448	19.9967	21.2862	23.134	15.8023	23.0735	21.4437	22.6236	15.8023	23.3897	15.8023	0.179449	1.03085	0.0600519	-0.428064	0.214792	-1.45892	7	5	5	1	7	5	5	2	4	4	4	7	3	5	5	5	4	6	4	1	2	2	2	5	1	3	3
SNRPA1	SNRPA1	P09661	P09661	U2 small nuclear ribonucleoprotein A	19.5643	26.6979	24.3954	24.8758	28.0364	24.8346	26.9047	25.9513	26.791	25.9646	27.1318	24.9784	0.750772	2.5484	0.711693	2.33312	0.09425	-0.215274	24	24	24	1	24	24	24	6	18	14	14	21	18	15	20	20	20	22	13	6	18	14	14	21	18	15	20
SNRPB	SNRPB;SNRPN	P14678;P63162	P14678;P63162	Small nuclear ribonucleoprotein-associated proteins B and B;Small nuclear ribonucleoprotein-associated protein N	20.1538	23.0864	21.3745	21.5366	25.087	21.6769	23.2743	22.4418	24.2142	23.4913	24.3029	22.1176	0.835555	1.58217	1.35484	1.9937	0.18048	0.411527	6;6	6;6	6;6	2	6	6	6	6	6	3	5	6	4	5	5	6	6	5	5	6	6	3	5	6	4	5	5
SNRPB2	SNRPB2	P08579	P08579	U2 small nuclear ribonucleoprotein B	15.8023	22.2189	20.2721	20.8788	25.5418	22.5301	24.5194	24.1638	24.3065	23.8988	24.5728	22.7601	1.55326	4.39578	1.52181	4.09153	0.157367	-0.304254	8	8	6	1	8	8	6	1	4	2	2	8	4	5	5	5	6	7	5	1	4	2	2	8	4	5	5
SNRPD1	SNRPD1	P62314	P62314	Small nuclear ribonucleoprotein Sm D1	15.8023	15.8023	20.0352	21.9645	15.8023	15.8023	22.669	21.9241	23.0184	22.1963	23.0622	20.8022	0.0973491	0.648361	1.25012	3.8687	0.822831	3.22034	2	2	2	1	2	2	2	1	1	2	2	1	0	2	2	2	2	2	2	1	1	2	2	1	0	2	2
SNRPD2	SNRPD2	P62316	P62316	Small nuclear ribonucleoprotein Sm D2	21.9806	25.1864	23.7328	24.5224	25.8656	24.5472	25.3334	25.5037	25.5271	25.4629	26.1064	25.3293	1.00621	1.45693	1.30625	1.75088	0.394503	0.29395	8	8	8	1	8	8	8	4	7	5	6	6	6	6	6	5	7	7	5	4	7	5	6	6	6	6	6
SNRPD3	SNRPD3	P62318	P62318	Small nuclear ribonucleoprotein Sm D3	22.0161	15.8023	21.9885	22.9753	24.6837	22.2164	23.9752	23.372	24.4903	23.3137	24.016	22.8932	0.829012	2.86626	0.895731	2.98272	0.0655289	0.116458	3	3	3	1	3	3	3	3	2	3	3	3	3	3	3	3	3	2	3	3	2	3	3	3	3	3	3
SNRPE	SNRPE	P62304	P62304	Small nuclear ribonucleoprotein E	15.8023	22.045	20.2043	20.8922	23.126	15.8023	20.8081	20.2618	22.0077	20.4583	21.2818	20.857	0.0448248	0.263592	0.452741	1.41526	0.309943	1.15167	3	3	3	1	3	3	3	1	2	2	2	2	1	1	2	3	2	3	2	1	2	2	2	2	1	1	2
SNRPG	SNRPG;SNRPGP15	P62308;A8MWD9	P62308;A8MWD9	Small nuclear ribonucleoprotein G;Putative small nuclear ribonucleoprotein G-like protein 15	21.2033	22.8653	21.3147	22.0513	22.8129	21.7848	22.0037	22.785	22.883	22.8249	22.7705	21.2389	0.473086	0.487975	0.466014	0.570697	0.0613707	0.0827217	4;4	4;4	4;4	2	4	4	4	2	4	3	3	4	2	2	3	3	2	3	2	2	4	3	3	4	2	2	3
SNU13	SNU13	P55769	P55769	NHP2-like protein 1;NHP2-like protein 1, N-terminally processed	15.8023	15.8023	15.8023	15.8023	22.7245	18.1293	21.7251	20.5018	15.8023	20.7608	22.068	19.0582	2.61672	4.96787	1.43256	3.62001	0.344308	-1.34786	2	2	2	1	2	2	2	1	0	0	0	2	2	2	2	1	2	2	2	1	0	0	0	2	2	2	2
SNW1	SNW1	Q13573	Q13573	SNW domain-containing protein 1	15.8023	20.1216	15.8023	15.8023	22.8238	21.1805	21.1695	21.3545	22.5883	21.5852	22.0866	21.6441	2.20916	4.74995	2.43796	5.09394	0.31428	0.343991	12	12	12	1	12	12	12	1	2	1	0	9	7	5	8	10	11	9	6	1	2	1	0	9	7	5	8
SNX5	SNX5	Q9Y5X3	Q9Y5X3	Sorting nexin-5	15.8023	15.8023	15.8023	15.8023	21.1466	15.8023	20.0497	19.7824	20.6949	15.8023	20.545	15.8023	1.56487	3.39293	0.872726	2.40882	0.216393	-0.98411	4	4	4	1	4	4	4	0	0	1	1	4	1	2	3	3	1	3	1	0	0	1	1	4	1	2	3
SPTA1	SPTA1	P02549	P02549	Spectrin alpha chain, erythrocytic 1	22.1636	21.7228	21.6621	21.8046	21.2704	21.8972	21.8194	21.8899	21.9111	21.8814	21.7808	21.7585	0.259906	-0.119065	0.0151505	-0.00530243	0.308781	0.113762	43	43	43	1	43	43	43	38	16	29	27	12	29	21	25	20	25	24	29	38	16	29	27	12	29	21	25
SPTAN1	SPTAN1	Q13813	Q13813	Spectrin alpha chain, non-erythrocytic 1	19.4135	15.8023	15.8023	19.4516	20.3979	19.4835	19.9505	19.9004	19.7454	18.9482	19.9922	19.518	1.13946	2.31565	0.916561	1.93352	0.624924	-0.382129	4	4	4	1	4	4	4	4	0	2	2	2	4	3	3	2	3	3	3	4	0	2	2	2	4	3	3
SPTB	SPTB	P11277	P11277	Spectrin beta chain, erythrocytic	22.0061	21.9981	21.7091	21.9546	21.9112	22.0732	21.9915	22.0206	21.9291	21.9876	21.9494	21.8088	0.477991	0.0821052	0.00728403	0.00174093	0.773485	-0.0803642	38	38	38	1	38	38	38	35	25	32	26	15	30	19	30	20	30	23	28	35	25	32	26	15	30	19	30
SPTY2D1	SPTY2D1	Q68D10	Q68D10	Protein SPT2 homolog	15.8023	15.8023	15.8023	15.8023	22.7058	21.9815	22.225	21.7126	22.225	22.0246	22.6817	21.3173	7.05119	6.35394	6.24589	6.25987	0.0973763	-0.0940671	11	11	11	1	11	11	11	1	0	0	0	9	5	7	7	9	10	11	6	1	0	0	0	9	5	7	7
SRFBP1	SRFBP1	Q8NEF9	Q8NEF9	Serum response factor-binding protein 1	15.8023	15.8023	15.8023	15.8023	21.6134	19.8238	21.2098	20.3041	21.6175	21.1013	21.8278	20.4823	4.7029	4.93546	5.74889	5.45493	0.461304	0.51947	5	5	5	1	5	5	5	1	0	0	0	5	3	5	5	4	5	5	5	1	0	0	0	5	3	5	5
SRI	SRI	P30626	P30626	Sorcin	15.8023	15.8023	19.7688	15.8023	15.8023	15.8023	20.3937	20.5285	20.4331	19.9577	20.4837	15.8023	0.343004	1.33778	0.782674	2.37529	0.239452	1.03751	2	2	2	1	2	2	2	1	1	2	1	1	0	2	2	2	2	2	1	1	1	2	1	1	0	2	2
SRM	SRM	P19623	P19623	Spermidine synthase	18.6012	15.8023	18.4195	19.1029	15.8023	18.5016	15.8023	19.2775	15.8023	18.5493	15.8023	18.5761	0.217228	-0.635577	0.309474	-0.799009	0.0473851	-0.163431	2	2	2	1	2	2	2	2	1	2	2	0	2	1	2	1	2	1	2	2	1	2	2	0	2	1	2
SRP14	SRP14	P37108	P37108	Signal recognition particle 14 kDa protein	19.7629	24.2515	21.9747	22.4212	27.1773	25.1818	25.6634	25.3994	25.875	25.7932	26.3729	24.6133	1.97262	3.7529	1.93356	3.56099	0.122508	-0.191916	9	9	9	1	9	9	9	6	6	6	7	8	9	7	8	8	8	9	7	6	6	6	7	8	9	7	8
SRP72	SRP72	O76094	O76094	Signal recognition particle subunit SRP72	15.8023	19.2021	15.8023	17.3588	24.2527	20.0394	23.0191	22.557	22.7636	21.1733	22.5874	20.5434	2.39939	5.42567	2.54827	4.72555	0.279977	-0.700124	17	17	17	1	17	17	17	1	3	2	2	15	6	13	10	11	9	9	7	1	3	2	2	15	6	13	10
SRP9	SRP9	P49458	P49458	Signal recognition particle 9 kDa protein	22.632	23.9754	21.8896	22.6261	27.1346	25.6221	26.3508	25.7615	26.3946	25.7067	26.8093	25.1418	3.09009	3.43649	2.88769	3.23233	0.15507	-0.204156	5	5	5	1	5	5	5	2	3	2	4	4	5	4	4	4	5	5	3	2	3	2	4	4	5	4	4
SRPRB	SRPRB	Q9Y5M8	Q9Y5M8	Signal recognition particle receptor subunit beta	15.8023	15.8023	19.7568	15.8023	24.5768	21.1509	22.9362	22.6723	22.6664	21.6556	23.0957	21.1633	2.6039	6.04312	2.5836	5.35433	0.357666	-0.688797	9	9	9	1	9	9	9	1	0	2	0	7	3	4	5	5	6	7	3	1	0	2	0	7	3	4	5
SRSF1	SRSF1	Q07955	Q07955	Serine/arginine-rich splicing factor 1	20.4053	15.8023	19.9791	21.3358	26.3787	24.4464	25.6114	25.1604	26.0216	25.1566	26.4311	23.9903	2.46067	6.01859	2.38388	6.01931	0.000354356	0.00071907	12	12	12	1	12	12	12	5	1	3	3	12	9	10	10	10	10	10	9	5	1	3	3	12	9	10	10
SRSF2	SRSF2;SRSF8	Q01130;Q9BRL6	Q01130;Q9BRL6	Serine/arginine-rich splicing factor 2;Serine/arginine-rich splicing factor 8	15.8023	15.8023	15.8023	15.8023	23.5621	15.8023	22.9409	23.1533	22.9073	22.8542	23.1154	22.5871	1.61559	5.56234	9.04851	7.06371	0.346043	1.50137	4;2	4;2	4;2	2	4	4	4	1	0	1	1	4	1	4	2	4	2	4	2	1	0	1	1	4	1	4	2
SRSF3	SRSF3	P84103	P84103	Serine/arginine-rich splicing factor 3	20.5602	15.8023	15.8023	15.8023	25.8154	23.2376	24.9915	24.9579	25.2624	24.612	25.806	23.2089	2.99124	7.75884	2.96949	7.73056	0.0122281	-0.0282822	8	7	7	1	8	7	7	3	2	2	1	7	5	6	8	7	7	8	4	2	1	1	0	6	4	5	7
SRSF5	SRSF5	Q13243	Q13243	Serine/arginine-rich splicing factor 5	15.8023	15.8023	15.8023	15.8023	24.8048	22.5957	23.4262	22.7131	23.5051	22.7195	24.5407	21.192	5.24665	7.58266	4.28249	7.187	0.177174	-0.395657	7	6	6	1	7	6	6	1	1	1	1	6	6	6	6	6	6	6	5	0	0	0	0	5	5	5	5
SRSF6	SRSF6	Q13247;Q08170	Q13247	Serine/arginine-rich splicing factor 6	19.8609	15.8023	19.9699	21.4412	25.1542	23.7764	24.8217	24.754	25.0576	24.4415	24.8569	23.9741	2.29294	5.35801	2.29626	5.31396	0.0400755	-0.0440474	7;3	7;3	6;2	2	7	7	6	4	1	3	3	4	5	7	5	4	4	6	6	4	1	3	3	4	5	7	5
SRSF7	SRSF7	Q16629	Q16629	Serine/arginine-rich splicing factor 7	20.5624	22.3385	20.8865	21.4577	24.9403	22.2703	24.1674	23.4034	24.1908	23.8087	25.2638	22.0814	1.8692	2.38405	1.78029	2.52488	0.0569752	0.140832	9	9	8	1	9	9	8	5	5	3	3	9	8	6	8	8	6	9	6	5	5	3	3	9	8	6	8
SRSF9	SRSF9	Q13242	Q13242	Serine/arginine-rich splicing factor 9	18.8367	20.4982	19.0863	19.9355	23.9037	21.415	22.678	22.3435	22.7583	21.5129	23.5391	21.2701	2.46417	2.9959	2.18575	2.68093	0.163813	-0.314972	10	10	10	1	10	10	10	3	4	3	7	10	6	6	6	10	6	10	5	3	4	3	7	10	6	6	6
SSB	SSB	P05455	P05455	Lupus La protein	15.8023	20.2731	18.1644	18.9433	25.1849	22.3732	23.9699	23.6565	24.3376	23.4331	24.5189	23.6847	2.6071	5.50037	2.95979	5.69784	0.116	0.197467	19	19	19	1	19	19	19	1	5	3	5	13	7	9	7	11	10	12	6	1	5	3	5	13	7	9	7
SSBP1	SSBP1	Q04837	Q04837	Single-stranded DNA-binding protein, mitochondrial	19.3504	21.2759	19.8826	15.8023	15.8023	20.806	15.8023	22.3735	15.8023	21.7294	22.348	22.0905	0.0659037	-0.381739	0.304305	1.41477	0.330682	1.79651	3	3	3	1	3	3	3	2	3	2	1	1	2	1	2	1	2	2	2	2	3	2	1	1	2	1	2
SSR1	SSR1	P43307	P43307	Translocon-associated protein subunit alpha	19.2446	22.6786	15.8023	22.5789	24.5175	15.8023	23.9155	23.3243	23.4342	15.8023	22.9717	21.8272	0.289028	1.81381	0.147692	0.93274	0.121781	-0.881067	2	2	2	1	2	2	2	2	2	1	2	2	1	2	2	2	1	2	2	2	2	1	2	2	1	2	2
SSR4	SSR4	P51571	P51571	Translocon-associated protein subunit delta	15.8023	22.5133	18.5969	19.5449	24.4238	15.8023	22.2776	21.2754	22.2813	20.5377	22.1188	20.8959	0.340835	1.83043	0.80342	2.3441	0.0998826	0.513664	4	4	4	1	4	4	4	1	4	2	2	4	1	2	3	2	2	3	2	1	4	2	2	4	1	2	3
ST13	ST13;ST13P5;ST13P4	P50502;Q8NFI4;Q8IZP2	P50502;Q8NFI4;Q8IZP2	Hsc70-interacting protein;Putative protein FAM10A5;Putative protein FAM10A4	19.8374	24.2417	22.5873	23.6319	25.0107	22.1305	24.101	24.0198	23.957	22.3936	24.1837	22.7606	0.493828	1.24094	0.292698	0.74912	0.271453	-0.491823	9;7;5	9;7;5	9;7;5	3	9	9	9	4	7	7	9	9	7	9	9	8	9	8	9	4	7	7	9	9	7	9	9
STAT1	STAT1	P42224	P42224	Signal transducer and activator of transcription 1-alpha/beta	18.1478	15.8023	15.8023	15.8023	24.824	19.565	22.5243	21.6991	22.0021	20.0166	21.9001	20.1393	2.46348	5.76441	2.93664	4.62586	0.414922	-1.13856	20	20	20	1	20	20	20	4	0	1	1	18	5	12	12	9	5	10	5	4	0	1	1	18	5	12	12
STAU1	STAU1	O95793;Q9NUL3	O95793	Double-stranded RNA-binding protein Staufen homolog 1	15.8023	17.4172	15.8023	15.8023	26.7125	23.1389	25.8241	25.1796	25.9253	24.994	26.1317	24.568	4.35131	9.00775	5.53708	9.19871	0.0814677	0.19096	24;3	24;3	24;3	2	24	24	24	0	2	1	1	21	16	18	16	20	21	24	14	0	2	1	1	21	16	18	16
STEEP1	STEEP1	Q9H5V9	Q9H5V9	STING ER exit protein	15.8023	15.8023	15.8023	20.0612	23.6555	20.7037	22.7809	21.6252	22.5522	21.2351	22.4812	20.9598	2.28035	5.32429	2.30473	4.94003	0.197441	-0.384265	3	3	3	1	3	3	3	0	1	1	2	2	2	2	2	2	3	3	3	0	1	1	2	2	2	2	2
STIP1	STIP1	P31948	P31948	Stress-induced-phosphoprotein 1	20.4063	15.8023	20.0478	21.0137	15.8023	20.3192	21.0311	21.2656	21.1025	20.6535	21.5421	20.5143	0.0579658	0.28701	0.646651	1.63558	0.467221	1.34857	6	6	6	1	6	6	6	4	4	3	2	3	2	3	4	2	2	3	4	4	4	3	2	3	2	3	4
STMN1	STMN1	P16949	P16949	Stathmin	20.7783	22.8115	20.4001	20.7997	20.919	20.7999	21.2675	20.7423	20.6412	20.2604	20.815	20.6799	0.186032	-0.265215	0.487634	-0.598245	1.02866	-0.33303	5	5	4	1	5	5	4	5	4	4	3	2	3	3	3	2	3	3	3	5	4	4	3	2	3	3	3
STOM	STOM	P27105	P27105	Stomatin	21.0203	15.8023	20.721	20.895	15.8023	21.3231	21.2325	21.261	21.365	21.1963	21.2526	21.1506	0.0557145	0.295045	0.60771	1.63146	0.435968	1.33642	4	4	4	1	4	4	4	4	1	3	3	1	3	3	4	4	3	2	4	4	1	3	3	1	3	3	4
STOML2	STOML2	Q9UJZ1	Q9UJZ1	Stomatin-like protein 2, mitochondrial	15.8023	21.1	19.221	15.8023	22.6407	20.8583	22.3428	22.129	21.9058	21.5443	22.6567	20.9125	1.576	4.01129	1.48628	3.77341	0.172425	-0.237879	9	9	9	1	9	9	9	1	4	4	2	6	5	6	6	5	5	6	4	1	4	4	2	6	5	6	6
STRAP	STRAP	Q9Y3F4	Q9Y3F4	Serine-threonine kinase receptor-associated protein	19.6802	15.8023	15.8023	19.9845	20.9497	19.4177	21.2677	19.9336	20.8541	19.9156	21.4217	15.8023	1.0777	2.57484	0.435183	1.68109	0.275592	-0.893749	7	7	7	1	7	7	7	2	1	0	3	5	3	3	4	5	2	4	3	2	1	0	3	5	3	3	4
STUB1	STUB1	Q9UNE7	Q9UNE7	E3 ubiquitin-protein ligase CHIP	15.8023	19.6313	15.8023	19.2391	23.7356	20.2193	21.8358	20.6465	21.7169	20.1067	22.3788	15.8023	1.64084	3.99056	0.62492	2.38246	0.426989	-1.60809	7	7	7	1	7	7	7	1	2	1	3	6	3	3	4	4	4	4	2	1	2	1	3	6	3	3	4
SUGP1	SUGP1	Q8IWZ8	Q8IWZ8	SURP and G-patch domain-containing protein 1	15.8023	15.8023	15.8023	15.8023	21.2844	15.8023	20.357	20.5245	20.2433	15.8023	20.46	15.8023	1.59741	3.68976	0.872388	2.27469	0.333192	-1.41508	3	3	3	1	3	3	3	0	0	0	0	3	1	3	2	2	1	3	1	0	0	0	0	3	1	3	2
SUMO2	SUMO2;SUMO3;SUMO4	P61956;P55854;Q6EEV6	P61956;P55854;Q6EEV6	Small ubiquitin-related modifier 2;Small ubiquitin-related modifier 3;Small ubiquitin-related modifier 4	20.7446	15.8023	21.1423	22.2776	15.8023	15.8023	21.1686	15.8023	15.8023	15.8023	15.8023	15.8023	0.705211	-2.84783	1.57575	-4.18941	0.44865	-1.34159	2;1;1	2;1;1	2;1;1	3	2	2	2	2	1	2	2	1	1	2	1	1	0	1	1	2	1	2	2	1	1	2	1
SUPT16H	SUPT16H	Q9Y5B9	Q9Y5B9	FACT complex subunit SPT16	15.8023	15.8023	15.8023	19.1783	15.8023	19.1737	15.8023	19.4444	19.6839	19.1477	18.9514	15.8023	0.287055	0.909374	0.697122	1.75005	0.256538	0.840673	4	4	4	1	4	4	4	2	0	2	3	0	3	1	2	2	3	2	2	2	0	2	3	0	3	1	2
SUPT4H1	SUPT4H1	P63272	P63272	Transcription elongation factor SPT4	15.8023	15.8023	15.8023	15.8023	15.8023	15.8023	15.8023	15.8023	23.3932	21.9813	23.8332	15.8023	0	0	1.58111	5.4502	1.58111	5.4502	3	3	3	1	3	3	3	0	0	1	1	2	1	2	2	3	3	3	2	0	0	1	1	2	1	2	2
SYNCRIP	SYNCRIP	O60506	O60506	Heterogeneous nuclear ribonucleoprotein Q	20.7871	15.8023	20.491	20.5029	23.0132	20.9716	21.0795	20.3014	21.2222	20.5904	21.3476	15.8023	0.709965	1.9456	0.0689018	0.344807	0.507689	-1.6008	9	6	6	1	9	6	6	5	1	3	3	6	6	7	5	6	5	7	3	3	0	2	2	4	3	5	3
TADA3	TADA3	O75528	O75528	Transcriptional adapter 3	15.8023	15.8023	15.8023	15.8023	20.6635	15.8023	20.9122	20.1984	20.0595	19.875	20.9723	19.7205	1.60694	3.59181	5.34454	4.35451	0.251311	0.762701	6	6	6	1	6	6	6	0	0	0	0	4	1	5	2	3	3	6	2	0	0	0	0	4	1	5	2
TAF10	TAF10	Q12962	Q12962	Transcription initiation factor TFIID subunit 10	15.8023	15.8023	15.8023	15.8023	22.0537	15.8023	21.2729	20.6005	15.8023	20.4343	21.0841	15.8023	1.58171	4.13006	0.868539	2.47846	0.353471	-1.6516	2	2	2	1	2	2	2	0	0	1	1	2	1	2	2	1	2	2	1	0	0	1	1	2	1	2	2
TAF8	TAF8	Q7Z7C8	Q7Z7C8	Transcription initiation factor TFIID subunit 8	15.8023	15.8023	15.8023	15.8023	15.8023	15.8023	15.8023	15.8023	21.32	15.8023	21.9759	21.0112	0	0	1.60273	4.22504	1.60273	4.22504	4	4	4	1	4	4	4	0	1	0	1	3	1	2	1	2	1	2	2	0	1	0	1	3	1	2	1
TAF9B	TAF9B	Q9HBM6	Q9HBM6	Transcription initiation factor TFIID subunit 9B	15.8023	15.8023	15.8023	15.8023	23.9077	15.8023	22.1388	20.9592	15.8023	20.9458	21.3336	15.8023	1.51362	4.89972	0.871608	2.66869	0.426318	-2.23103	7	7	4	1	7	7	4	0	0	0	1	6	0	3	3	3	4	4	1	0	0	0	1	6	0	3	3
TAGLN2	TAGLN2	P37802;Q9UI15	P37802	Transgelin-2	20.7391	21.3493	20.7804	21.0435	21.2298	20.8955	21.2758	21.0916	21.1117	20.8648	20.9195	20.9368	0.38468	0.145094	0.0460518	-0.0198731	0.816434	-0.164967	7;1	7;1	7;1	2	7	7	7	5	6	5	4	4	6	3	4	3	4	5	4	5	6	5	4	4	6	3	4
TARDBP	TARDBP	Q13148	Q13148	TAR DNA-binding protein 43	19.0404	20.5013	19.5528	20.5746	22.8886	20.1645	22.1531	21.4167	22.5009	21.135	21.98	19.4592	1.34245	1.73849	0.896182	1.35153	0.169607	-0.386955	4	4	4	1	4	4	4	3	3	2	2	4	3	3	2	3	2	2	3	3	3	2	2	4	3	3	2
TBC1D5	TBC1D5	Q92609	Q92609	TBC1 domain family member 5	21.7659	15.8023	22.0111	15.8023	26.9687	22.5541	24.6187	24.0824	26.3226	25.1187	24.1105	22.1583	1.55283	5.71058	1.52867	5.58215	0.0348996	-0.128435	2	2	2	1	2	2	2	2	1	2	1	2	2	2	2	2	2	2	2	2	1	2	1	2	2	2	2
TCEAL4	TCEAL4	Q96EI5;Q9H3H9	Q96EI5	Transcription elongation factor A protein-like 4	15.8023	15.8023	15.8023	15.8023	24.146	22.762	22.7995	22.1524	21.3505	20.4656	21.9638	20.2447	5.5808	7.16268	4.90414	5.20386	1.82781	-1.95882	10;3	10;3	10;3	2	10	10	10	0	2	0	1	9	7	8	8	4	4	7	2	0	2	0	1	9	7	8	8
TCP1	TCP1	P17987	P17987	T-complex protein 1 subunit alpha	19.7793	20.9184	19.9109	20.339	22.7191	20.0663	22.0854	21.518	21.5614	20.6126	21.623	20.7194	1.14722	1.36032	1.2744	0.892218	0.315777	-0.468101	7	7	7	1	7	7	7	6	5	5	4	6	6	6	6	7	7	7	5	6	5	5	4	6	6	6	6
TECR	TECR	Q9NZ01	Q9NZ01	Very-long-chain enoyl-CoA reductase	15.8023	15.8023	15.8023	15.8023	23.3712	15.8023	21.1454	15.8023	22.1744	20.8715	23.0123	15.8023	0.843423	3.22801	1.55555	4.66282	0.230608	1.43481	4	4	4	1	4	4	4	2	1	2	1	4	1	3	2	3	3	2	0	2	1	2	1	4	1	3	2
TFAM	TFAM	Q00059	Q00059	Transcription factor A, mitochondrial	15.8023	15.8023	15.8023	15.8023	22.1827	21.781	21.3975	21.9802	21.2428	21.5971	21.9281	20.3802	7.51665	6.03303	5.49509	5.48473	0.717239	-0.548304	10	10	10	1	10	10	10	1	1	1	0	7	6	4	5	6	6	9	2	1	1	1	0	7	6	4	5
TFRC	TFRC	P02786	P02786	Transferrin receptor protein 1;Transferrin receptor protein 1, serum form	19.6567	15.8023	19.5904	19.9097	22.1672	19.4313	15.8023	20.0118	20.1454	19.5698	15.8023	19.3587	0.141292	0.613392	0.00497289	-0.0206981	0.146366	-0.63409	6	6	6	1	6	6	6	4	1	4	4	5	4	2	4	3	4	2	2	4	1	4	4	5	4	2	4
TGM1	TGM1	P22735	P22735	Protein-glutamine gamma-glutamyltransferase K	15.8023	15.8023	18.4612	20.6166	15.8023	15.8023	19.5275	15.8023	19.7887	18.9689	19.366	15.8023	0.257286	-0.936993	0.219747	0.81087	0.642584	1.74786	4	4	4	1	4	4	4	0	1	3	4	1	1	2	0	3	2	3	0	0	1	3	4	1	1	2	0
THRAP3	THRAP3	Q9Y2W1	Q9Y2W1	Thyroid hormone receptor-associated protein 3	15.8023	15.8023	17.798	15.8023	22.5169	22.4862	22.3314	22.045	23.2308	22.0082	23.804	22.7949	4.65849	6.04363	4.3894	6.65823	0.771131	0.614601	18	18	17	1	18	18	17	2	0	3	1	11	11	11	12	14	11	16	10	2	0	3	1	11	11	11	12
TIMM13	TIMM13	Q9Y5L4	Q9Y5L4	Mitochondrial import inner membrane translocase subunit Tim13	15.8023	23.0725	17.9575	20.5079	23.1686	15.8023	21.6733	21.2632	21.8579	19.957	22.1121	19.2811	0.200475	1.14179	0.369636	1.46698	0.0659129	0.325196	4	4	4	1	4	4	4	0	4	2	3	3	0	4	4	4	3	4	4	0	4	2	3	3	0	4	4
TIMM8B	TIMM8B	Q9Y5J9	Q9Y5J9	Mitochondrial import inner membrane translocase subunit Tim8 B	15.8023	22.3467	15.8023	15.8023	22.0749	15.8023	21.0386	20.2497	20.6136	19.8797	21.4993	15.8023	0.503173	2.35298	0.434308	2.01032	0.0651981	-0.342661	3	3	3	1	3	3	3	0	3	0	1	2	1	3	3	2	2	2	1	0	3	0	1	2	1	3	3
TKT	TKT	P29401	P29401	Transketolase	20.9486	20.7923	20.551	21.1039	21.4775	21.0714	21.1183	21.103	21.4269	21.068	21.1115	20.9873	1.19279	0.343619	1.01415	0.299453	0.12162	-0.0441661	9	9	9	1	9	9	9	6	2	6	5	3	7	6	8	7	7	5	7	6	2	6	5	3	7	6	8
TMA7	TMA7	Q9Y2S6;A0A024R1R8	Q9Y2S6	Translation machinery-associated protein 7	15.8023	26.3835	25.6098	25.8168	25.6035	22.199	25.0167	25.2006	24.9171	23.8607	25.012	23.6093	0.15951	1.10188	0.139869	0.94669	0.0643434	-0.15519	5;2	5;2	5;2	2	5	5	5	0	4	5	3	3	5	3	3	3	5	4	4	0	4	5	3	3	5	3	3
TMED10	TMED10	P49755	P49755	Transmembrane emp24 domain-containing protein 10	20.0576	22.3866	20.6375	20.9387	23.3094	20.047	22.3944	21.7764	22.8347	20.6012	22.495	21.4702	0.467319	0.876688	0.555407	0.845162	0.012434	-0.0315256	4	4	4	1	4	4	4	2	3	3	2	3	3	3	3	3	3	3	3	2	3	3	2	3	3	3	3
TMED9	TMED9	Q9BVK6	Q9BVK6	Transmembrane emp24 domain-containing protein 9	18.5295	21.2911	18.5263	19.923	23.6702	19.1598	22.6704	21.2961	22.6426	20.5251	22.0714	20.9589	0.91805	2.13163	1.27854	1.982	0.0479454	-0.14963	5	5	5	1	5	5	5	3	4	4	3	5	3	3	4	4	4	4	3	3	4	4	3	5	3	3	4
TMPO	TMPO	P42167	P42167	Lamina-associated polypeptide 2, isoforms beta/gamma;Thymopoietin;Thymopentin	19.6444	22.8704	20.5887	22.0293	26.8156	24.8147	25.5562	25.4255	25.3406	24.1219	25.6203	23.846	2.71067	4.36978	2.18866	3.44902	0.743455	-0.920765	23	23	11	1	23	23	11	7	9	9	8	21	15	14	16	17	15	18	11	7	9	9	8	21	15	14	16
TNPO1	TNPO1	Q92973	Q92973	Transportin-1	15.8023	15.8023	15.8023	15.8023	21.5812	15.8023	19.6896	19.432	20.0125	15.8023	19.7185	15.8023	1.47973	3.32398	0.87162	2.0316	0.326073	-1.29237	4	4	4	1	4	4	4	1	1	1	1	4	1	3	3	3	1	4	1	1	1	1	1	4	1	3	3
TOMM70	TOMM70	O94826	O94826	Mitochondrial import receptor subunit TOM70	15.8023	20.701	18.6847	19.7386	23.5854	19.4619	20.4982	20.1454	21.9151	20.0434	22.1379	15.8023	0.773857	2.19111	0.285674	1.24301	0.219537	-0.948105	6	6	6	1	6	6	6	1	3	3	3	5	2	3	2	2	2	3	2	1	3	3	3	5	2	3	2
TOP1	TOP1;TOP1MT	P11387;Q969P6	P11387;Q969P6	DNA topoisomerase 1;DNA topoisomerase I, mitochondrial	20.1019	15.8023	19.7099	15.8023	22.0599	19.9813	15.8023	20.482	15.8023	20.1236	15.8023	20.6174	0.430584	1.72726	0.04562	0.232296	0.340409	-1.49497	6;3	6;3	6;3	2	6	6	6	4	1	3	1	5	4	1	3	2	3	1	3	4	1	3	1	5	4	1	3
TOR1AIP1	TOR1AIP1	Q5JTV8	Q5JTV8	Torsin-1A-interacting protein 1	15.8023	15.8023	18.604	15.8023	22.6924	19.6271	22.578	22.0474	22.5946	21.3648	22.728	21.0813	2.7048	5.2335	3.25636	5.43943	0.0901604	0.205931	8	8	8	1	8	8	8	1	1	3	1	7	6	5	6	5	7	5	5	1	1	3	1	7	6	5	6
TP53	TP53	P04637	P04637	Cellular tumor antigen p53	15.8023	15.8023	15.8023	15.8023	20.8278	15.8023	15.8023	15.8023	21.1517	20.205	20.4052	15.8023	0.44865	1.25638	1.59573	3.58876	0.63789	2.33238	3	3	3	1	3	3	3	0	0	0	0	2	1	1	1	3	2	2	2	0	0	0	0	2	1	1	1
TPD52	TPD52	P55327	P55327	Tumor protein D52	15.8023	15.8023	15.8023	15.8023	22.0195	15.8023	19.3946	15.8023	19.3774	18.6283	19.3947	15.8023	0.805836	2.45237	1.58211	2.49838	0.00889607	0.0460165	2	2	2	1	2	2	2	0	1	1	1	2	0	2	1	2	2	2	1	0	1	1	1	2	0	2	1
TPD52L2	TPD52L2	O43399	O43399	Tumor protein D54	19.2496	21.593	19.9662	20.4032	23.0071	20.7987	22.3198	22.1526	22.0843	21.4084	22.6204	21.4864	1.40165	1.76653	1.51458	1.59684	0.116362	-0.169685	5	5	5	1	5	5	5	3	4	3	2	4	5	5	5	4	4	4	5	3	4	3	2	4	5	5	5
TPI1	TPI1	P60174	P60174	Triosephosphate isomerase	21.8077	21.9459	22.0378	22.0929	21.5398	21.7473	22.002	22.0506	22.2387	22.0636	22.186	21.7414	0.457164	-0.13619	0.280312	0.0863228	0.655723	0.222513	9	9	9	1	9	9	9	8	6	8	7	2	5	3	3	3	2	3	4	8	6	8	7	2	5	3	3
TPM3	TPM3	P06753;P07951;P67936	P06753	Tropomyosin alpha-3 chain	21.596	22.4367	21.7138	21.8237	22.557	21.7823	21.966	21.8594	21.9985	21.8843	22.2801	21.6525	0.233507	0.148616	0.0984874	0.0613332	0.152365	-0.0872827	6;2;2	6;2;2	4;0;0	3	6	6	4	4	4	3	2	4	5	3	5	3	3	3	4	4	4	3	2	4	5	3	5
TPP1	TPP1	O14773	O14773	Tripeptidyl-peptidase 1	15.8023	15.8023	15.8023	15.8023	22.4398	15.8023	15.8023	15.8023	19.9825	19.1694	21.7078	19.1031	0.44865	1.65937	3.34219	4.18838	0.694127	2.52901	2	2	2	1	2	2	2	1	0	1	1	2	0	0	1	2	2	2	2	1	0	1	1	2	0	0	1
TRAM1	TRAM1	Q15629	Q15629	Translocating chain-associated membrane protein 1	15.8023	15.8023	15.8023	15.8023	15.8023	19.5759	19.3164	19.4759	15.8023	20.4283	21.6294	15.8023	1.61677	2.74032	0.859521	2.61327	0.0243563	-0.127056	2	2	2	1	2	2	2	0	0	0	0	1	2	2	2	0	2	2	1	0	0	0	0	1	2	2	2
TRAP1	TRAP1	Q12931	Q12931	Heat shock protein 75 kDa, mitochondrial	20.7739	20.9369	20.3509	20.9931	22.985	20.9892	21.8261	21.2915	21.6308	21.0802	21.5299	20.7574	1.14253	1.00924	1.0018	0.48588	0.49321	-0.523365	8	8	8	1	8	8	8	7	3	6	4	6	4	7	7	5	4	6	6	7	3	6	4	6	4	7	7
TRIM28	TRIM28	Q13263	Q13263	Transcription intermediary factor 1-beta	20.4296	20.3263	20.6149	20.4766	22.8169	20.8509	21.7184	20.8795	21.6344	20.5837	21.8316	20.459	1.25365	1.1046	0.948877	0.665311	0.319659	-0.439285	8	8	8	1	8	8	8	4	3	3	3	6	5	6	6	5	7	6	5	4	3	3	3	6	5	6	6
TRIR	TRIR	Q9BQ61	Q9BQ61	Telomerase RNA component interacting RNase	15.8023	15.8023	15.8023	15.8023	27.5108	25.7343	26.7171	26.2649	25.0367	24.1175	24.9158	24.407	6.91666	10.7545	7.84209	8.81696	2.37201	-1.93752	8	8	8	1	8	8	8	0	1	1	0	4	7	6	7	5	5	5	3	0	1	1	0	4	7	6	7
TRMT10C	TRMT10C	Q7L0Y3	Q7L0Y3	tRNA methyltransferase 10 homolog C	15.8023	15.8023	15.8023	21.0987	22.7959	15.8023	21.8709	21.3642	22.1611	21.1324	22.4099	21.4834	0.80364	3.33194	1.86137	4.67029	0.359558	1.33835	9	9	9	1	9	9	9	0	2	1	2	6	1	4	4	5	3	6	2	0	2	1	2	6	1	4	4
TRMT6	TRMT6	Q9UJA5	Q9UJA5	tRNA (adenine(58)-N(1))-methyltransferase non-catalytic subunit TRM6	15.8023	15.8023	15.8023	15.8023	23.2221	15.8023	21.716	21.0207	21.4408	20.1959	21.4361	15.8023	1.54952	4.63797	1.5787	3.91648	0.129382	-0.721494	7	7	7	1	7	7	7	0	0	0	0	7	1	3	3	4	2	4	1	0	0	0	0	7	1	3	3
TSG101	TSG101	Q99816	Q99816	Tumor susceptibility gene 101 protein	15.8023	21.6042	18.7827	19.4687	24.3675	19.2733	21.5461	21.5618	22.7879	20.8945	22.398	20.1912	0.880852	2.7727	1.01614	2.65345	0.0339938	-0.119247	9	9	9	1	9	9	9	0	7	2	2	9	2	6	4	4	3	4	4	0	7	2	2	9	2	6	4
TTC1	TTC1	Q99614	Q99614	Tetratricopeptide repeat protein 1	15.8023	15.8023	20.016	15.8023	23.8345	21.4656	22.7679	22.7699	23.227	22.3622	23.6022	20.815	2.63108	5.85372	2.44198	5.64585	0.0967028	-0.207867	6	6	6	1	6	6	6	1	3	2	1	4	3	4	3	5	4	5	3	1	3	2	1	4	3	4	3
TTC4	TTC4	O95801	O95801	Tetratricopeptide repeat protein 4	15.8023	18.8077	18.3322	15.8023	21.9371	19.6717	21.1884	20.829	21.3249	20.1335	21.6517	20.2986	2.14149	3.72042	2.21099	3.66603	0.0310409	-0.0543923	6	6	6	1	6	6	6	0	2	3	1	5	4	5	3	4	4	6	3	0	2	3	1	5	4	5	3
TUBA4A	TUBA4A	P68366	P68366	Tubulin alpha-4A chain	15.8023	15.8023	15.8023	15.8023	20.5995	15.8023	20.2689	20.1108	15.8023	19.8103	15.8023	20.2482	1.61287	3.39308	0.8702	2.11347	0.325676	-1.2796	15	3	3	1	15	3	3	10	10	11	12	12	11	12	12	9	10	9	10	1	1	1	2	2	2	2	2
TUBB	TUBB	P07437;A6NNZ2;Q9H4B7	P07437	Tubulin beta chain	23.2502	26.5968	23.7852	25.0156	27.847	23.8457	26.5009	25.4949	26.8103	25.0675	26.4661	24.756	0.515507	1.26019	0.581086	1.11306	0.0525363	-0.147126	20;6;5	5;0;0	4;0;0	3	20	5	4	13	20	14	16	19	14	15	16	17	15	17	13	4	5	4	4	4	4	4	4
TUBB6	TUBB6	Q9BUF5	Q9BUF5	Tubulin beta-6 chain	20.6261	21.5866	20.252	20.9822	22.8341	20.4287	22.0732	21.5288	21.7698	20.4943	22.1875	20.6968	0.718681	0.854476	0.369917	0.425372	0.272089	-0.429104	14	7	5	1	14	7	5	6	11	8	9	12	7	11	10	10	11	11	9	2	4	3	2	6	2	4	3
TUFM	TUFM	P49411	P49411	Elongation factor Tu, mitochondrial	20.9084	23.9556	22.2601	23.0112	25.7213	23.1877	24.7924	23.9848	24.5556	23.2275	24.8923	23.2908	1.17944	1.88775	0.965411	1.45771	0.254066	-0.430037	19	19	19	1	19	19	19	11	11	11	10	17	11	12	12	13	11	14	10	11	11	11	10	17	11	12	12
TXN	TXN	P10599	P10599	Thioredoxin	15.8023	23.961	21.7055	23.2575	24.5801	22.6802	23.1888	23.2512	22.7048	22.5828	23.1872	22.5844	0.549954	2.24352	0.36936	1.58322	0.754813	-0.660301	4	4	4	1	4	4	4	0	2	2	3	3	2	2	2	3	3	3	3	0	2	2	3	3	2	2	2
UBA1	UBA1	P22314	P22314	Ubiquitin-like modifier-activating enzyme 1	20.4823	20.8231	20.3762	20.3852	22.2728	20.581	20.9073	20.7174	21.0919	20.6235	20.8734	20.4366	0.729914	0.602921	0.64633	0.239646	0.381204	-0.363275	8	8	8	1	8	8	8	6	4	6	6	5	6	6	5	6	6	5	5	6	4	6	6	5	6	6	5
UBAP2L	UBAP2L	Q14157	Q14157	Ubiquitin-associated protein 2-like	15.8023	21.3219	19.7658	20.7144	22.0581	20.8501	20.6679	21.3866	20.7259	20.6176	20.8256	15.8023	0.69727	1.83956	0.0178002	0.0917711	0.661773	-1.74779	6	6	6	1	6	6	6	0	5	2	3	3	2	3	3	2	2	4	1	0	5	2	3	3	2	3	3
UBE2O	UBE2O	Q9C0C9	Q9C0C9	(E3-independent) E2 ubiquitin-conjugating enzyme	15.8023	15.8023	15.8023	15.8023	15.8023	15.8023	15.8023	20.2966	21.1642	19.5975	20.7471	19.8228	0.44865	1.12357	4.72742	4.5306	1.55104	3.40702	3	3	3	1	3	3	3	0	0	0	0	0	1	1	2	2	3	3	3	0	0	0	0	0	1	1	2
UCHL5	UCHL5	Q9Y5K5	Q9Y5K5	Ubiquitin carboxyl-terminal hydrolase isozyme L5	15.8023	15.8023	15.8023	15.8023	22.1049	15.8023	20.6244	20.0909	21.5373	19.9884	21.2638	15.8023	1.53346	3.85331	1.56394	3.84566	0.00134542	-0.00765467	5	5	5	1	5	5	5	0	1	1	1	5	1	4	5	4	3	4	0	0	1	1	1	5	1	4	5
UQCRB	UQCRB	P14927	P14927	Cytochrome b-c1 complex subunit 7	15.8023	23.4539	21.3061	22.3594	24.0689	20.3774	22.8738	21.4441	22.8652	21.8192	23.3191	20.5381	0.330414	1.46064	0.330788	1.40497	0.0185705	-0.055676	7	7	7	1	7	7	7	1	5	2	5	6	4	6	5	5	4	7	2	1	5	2	5	6	4	6	5
UQCRC1	UQCRC1	P31930	P31930	Cytochrome b-c1 complex subunit 1, mitochondrial	15.8023	15.8023	19.2852	19.5672	22.2376	19.3937	15.8023	15.8023	20.0509	19.6796	21.2804	15.8023	0.14013	0.694747	0.451384	1.58903	0.17788	0.894284	4	4	4	1	4	4	4	2	0	2	2	4	3	1	1	3	3	3	1	2	0	2	2	4	3	1	1
UQCRC2	UQCRC2	P22695	P22695	Cytochrome b-c1 complex subunit 2, mitochondrial	19.7163	20.9663	20.0706	20.3428	21.9138	19.5075	22.6229	15.8023	15.8023	19.8506	15.8023	19.7311	0.0716085	-0.312376	1.09242	-2.47746	0.518664	-2.16508	5	5	5	1	5	5	5	3	3	3	3	4	2	4	1	0	2	0	2	3	3	3	3	4	2	4	1
UQCRFS1	UQCRFS1;UQCRFS1P1	P47985;P0C7P4	P47985;P0C7P4	Cytochrome b-c1 complex subunit Rieske, mitochondrial;Cytochrome b-c1 complex subunit 9;Putative cytochrome b-c1 complex subunit Rieske-like protein 1	15.8023	15.8023	15.8023	20.2273	15.8023	20.2181	21.9412	21.1083	21.2291	21.0949	22.1055	15.8023	0.808984	2.85893	0.876134	3.14941	0.0514156	0.290476	4;3	4;3	4;3	2	4	4	4	0	3	1	2	3	2	2	2	2	2	2	1	0	3	1	2	3	2	2	2
UQCRQ	UQCRQ	O14949	O14949	Cytochrome b-c1 complex subunit 8	18.9036	21.9125	20.6978	21.1592	23.8128	15.8023	23.2891	22.3257	22.2072	21.5798	22.0972	15.8023	0.121308	0.639205	0.0517812	-0.246664	0.138597	-0.885869	4	4	4	1	4	4	4	2	4	2	2	4	1	3	3	3	3	2	1	2	4	2	2	4	1	3	3
USP14	USP14	P54578	P54578	Ubiquitin carboxyl-terminal hydrolase 14	19.3055	15.8023	15.8023	15.8023	15.8023	19.1561	15.8023	19.3143	20.0872	19.3806	19.472	15.8023	0.260761	0.840671	0.753935	2.00744	0.363181	1.16677	2	2	2	1	2	2	2	2	0	1	1	0	2	2	2	2	2	2	1	2	0	1	1	0	2	2	2
USP47	USP47	Q96K76	Q96K76	Ubiquitin carboxyl-terminal hydrolase 47	15.8023	15.8023	15.8023	15.8023	25.5764	21.1698	24.3614	23.1391	24.8284	22.2624	24.6185	22.7943	3.76775	7.75938	4.72201	7.82361	0.0191415	0.0642238	45	45	45	1	45	45	45	0	0	0	0	39	8	32	25	33	18	32	16	0	0	0	0	39	8	32	25
UTP14A	UTP14A	Q9BVJ6;Q5TAP6	Q9BVJ6	U3 small nucleolar RNA-associated protein 14 homolog A	15.8023	15.8023	15.8023	15.8023	22.2137	20.4209	20.1918	19.4837	20.8557	21.0856	21.9501	19.553	3.75785	4.77523	4.28809	5.05879	0.140812	0.283567	13;4	13;4	13;4	2	13	13	13	0	0	0	0	5	5	6	6	7	9	12	2	0	0	0	0	5	5	6	6
VAPA	VAPA	Q9P0L0	Q9P0L0	Vesicle-associated membrane protein-associated protein A	15.8023	15.8023	15.8023	15.8023	24.3439	21.6297	23.0401	23.2646	23.199	22.9287	23.8481	22.2145	4.89879	7.26725	6.17125	7.24526	0.0113513	-0.0219946	6	6	5	1	6	6	5	1	2	1	1	6	4	4	4	6	6	6	4	1	2	1	1	6	4	4	4
VAPB	VAPB	O95292	O95292	Vesicle-associated membrane protein-associated protein B/C	15.8023	15.8023	15.8023	15.8023	22.8327	21.0315	22.0787	21.803	22.1822	21.6877	23.2415	20.893	5.49911	6.13417	4.81833	6.19882	0.0362732	0.0646501	5	4	4	1	5	4	4	2	2	1	2	5	4	5	4	5	4	5	3	1	1	0	1	4	3	4	3
VAT1	VAT1	Q99536	Q99536	Synaptic vesicle membrane protein VAT-1 homolog	19.774	20.1197	19.9308	20.6276	20.4282	20.311	20.6767	20.3243	20.1326	20.2214	20.1954	19.9644	0.78148	0.322005	0.027177	0.0154152	1.61414	-0.30659	5	5	5	1	5	5	5	4	2	4	5	3	4	3	4	2	4	3	2	4	2	4	5	3	4	3	4
VCL	VCL	P18206	P18206	Vinculin	19.0783	15.8023	19.0671	19.1532	15.8023	15.8023	19.3258	15.8023	19.2852	19.2206	15.8023	15.8023	0.628722	-1.59205	0.233433	-0.747607	0.260547	0.844439	4	4	4	1	4	4	4	2	1	2	2	0	1	2	2	3	2	1	2	2	1	2	2	0	1	2	2
VCP	VCP	P55072	P55072	Transitional endoplasmic reticulum ATPase	20.5652	20.4137	20.2431	20.7236	21.6522	20.4619	21.0245	20.8594	20.9174	20.6706	20.8527	20.4879	0.982541	0.513097	0.877999	0.245764	0.451871	-0.267333	13	13	13	1	13	13	13	12	6	12	9	7	8	9	9	10	9	10	10	12	6	12	9	7	8	9	9
VDAC1	VDAC1	P21796	P21796	Voltage-dependent anion-selective channel protein 1	21.4097	22.731	21.1772	21.6302	23.3407	21.2869	22.4636	21.5854	22.4558	21.3498	22.1568	21.8824	0.316586	0.432117	0.214753	0.22418	0.15308	-0.207937	8	8	8	1	8	8	8	7	5	7	7	5	8	6	7	7	7	7	7	7	5	7	7	5	8	6	7
VDAC2	VDAC2	P45880	P45880	Voltage-dependent anion-selective channel protein 2	21.3475	22.3072	21.4191	22.0704	23.3781	21.5728	23.1263	22.266	22.9995	21.7562	22.5723	21.8196	0.840257	0.799775	0.620177	0.500909	0.236427	-0.298866	6	6	6	1	6	6	6	5	5	6	6	4	5	5	5	5	5	5	5	5	5	6	6	4	5	5	5
VDAC3	VDAC3	Q9Y277	Q9Y277	Voltage-dependent anion-selective channel protein 3	15.8023	15.8023	20.3541	15.8023	21.8256	20.1164	19.9415	15.8023	20.629	15.8023	15.8023	20.3553	0.704589	2.48118	0.283483	1.20697	0.284333	-1.27422	3	3	3	1	3	3	3	1	1	2	1	2	3	3	2	3	1	1	2	1	1	2	1	2	3	3	2
VIM	VIM	P08670;P17661;P41219	P08670	Vimentin	22.5147	23.7949	22.7709	23.3784	24.1061	22.7163	23.9223	23.5612	23.6252	22.924	23.6608	23.0896	0.498616	0.46175	0.248072	0.210204	0.291242	-0.251546	34;5;4	33;5;4	30;2;2	3	34	33	30	24	27	25	31	24	21	25	26	21	26	22	23	24	27	25	30	23	20	24	25
VPS4A	VPS4A	Q9UN37;O75351;Q6PIW4	Q9UN37	Vacuolar protein sorting-associated protein 4A	15.8023	15.8023	15.8023	15.8023	22.4725	15.8023	21.241	21.0411	21.0682	20.0847	21.6676	15.8023	1.5806	4.33692	1.56763	3.8534	0.0884141	-0.483521	6;2;1	6;2;1	6;2;1	3	6	6	6	1	1	1	1	6	1	3	4	3	2	3	1	1	1	1	1	6	1	3	4
WDR77	WDR77	Q9BQA1	Q9BQA1	Methylosome protein WDR77	15.8023	22.7368	20.7089	21.7987	15.8023	15.8023	22.7737	15.8023	24.1935	22.1719	23.8521	22.4098	0.541374	-2.71654	0.903198	2.89511	1.67072	5.61166	2	2	2	1	2	2	2	1	2	2	2	1	1	2	1	2	2	2	2	1	2	2	2	1	1	2	1
WRNIP1	WRNIP1	Q96S55	Q96S55	ATPase WRNIP1	15.8023	15.8023	15.8023	15.8023	23.5797	21.4024	22.4925	22.3252	22.7764	21.1929	22.6333	20.4498	5.23899	6.64767	4.3691	5.9608	0.423573	-0.686865	11	11	11	1	11	11	11	0	0	0	0	11	5	9	8	8	6	8	5	0	0	0	0	11	5	9	8
WTAP	WTAP	Q15007	Q15007	Pre-mRNA-splicing regulator WTAP	15.8023	15.8023	15.8023	15.8023	15.8023	20.6602	21.508	21.2701	21.3989	20.4996	21.2117	20.9108	1.60481	4.00785	6.72099	5.20295	0.382999	1.1951	5	5	5	1	5	5	5	0	0	0	1	1	2	3	2	5	3	5	3	0	0	0	1	1	2	3	2
XPO1	XPO1	O14980	O14980	Exportin-1	15.8023	15.8023	15.8023	15.8023	22.5029	15.8023	19.8421	19.0347	15.8023	15.8023	15.8023	15.8023	1.35054	3.49323	0	0	1.35054	-3.49323	8	8	8	1	8	8	8	2	2	2	2	8	2	3	3	2	2	3	3	2	2	2	2	8	2	3	3
XRCC5	XRCC5	P13010	P13010	X-ray repair cross-complementing protein 5	19.9883	15.8023	20.0446	20.1655	15.8023	20.1451	15.8023	20.2716	15.8023	20.0671	20.6211	20.1226	0.243422	-0.99484	0.0340958	0.153129	0.280606	1.14797	3	3	3	1	3	3	3	3	1	2	2	2	2	1	2	2	2	2	2	3	1	2	2	2	2	1	2
XRCC6	XRCC6	P12956	P12956	X-ray repair cross-complementing protein 6	20.5562	20.7812	19.8993	20.6002	23.0447	21.0148	20.9044	21.4164	21.3867	21.2025	21.119	20.445	1.11589	1.13584	1.06689	0.579069	0.469328	-0.556766	13	13	13	1	13	13	13	8	2	7	4	10	9	4	8	6	10	9	5	8	2	7	4	10	9	4	8
YBX1	YBX1	P67809;Q9Y2T7	P67809	Y-box-binding protein 1	21.9155	23.5821	22.041	22.3506	27.6613	26.7662	26.8492	26.7966	27.4895	26.8501	28.1317	25.4872	4.33212	4.54606	3.24531	4.51732	0.0160909	-0.028739	24;5	24;5	17;0	2	24	24	17	9	6	8	6	19	18	16	14	20	18	20	13	9	6	8	6	19	18	16	14
YBX3	YBX3	P16989	P16989	Y-box-binding protein 3	15.8023	15.8023	19.0902	19.7701	25.4425	24.2148	24.9364	24.6097	24.7375	24.5515	25.3835	23.8227	3.23677	7.18464	3.14455	7.00759	0.165495	-0.177054	18	11	11	1	18	11	11	5	3	5	5	17	13	14	13	15	11	14	12	2	1	2	3	11	6	8	7
YME1L1	YME1L1	Q96TA2	Q96TA2	ATP-dependent zinc metalloprotease YME1L1	15.8023	15.8023	15.8023	15.8023	22.0304	20.0849	21.3013	21.3535	21.7517	20.9676	21.9373	20.202	4.95463	5.3902	5.01071	5.41235	0.013168	0.0221453	5	5	5	1	5	5	5	0	0	0	0	5	2	4	4	4	3	3	2	0	0	0	0	5	2	4	4
YTHDF2	YTHDF2	Q9Y5A9	Q9Y5A9	YTH domain-containing family protein 2	15.8023	20.2599	18.6641	19.1567	22.9187	21.1368	21.8386	22.1939	22.0682	21.6203	22.4587	21.5233	1.88247	3.5512	1.91196	3.44685	0.0883237	-0.104357	9	9	7	1	9	9	7	1	3	2	4	8	3	8	5	4	5	6	5	1	3	2	4	8	3	8	5
YWHAB	YWHAB	P31946	P31946	14-3-3 protein beta/alpha;14-3-3 protein beta/alpha, N-terminally processed	20.1099	15.8023	19.817	15.8023	15.8023	15.8023	15.8023	15.8023	20.1983	20.2004	21.0215	20.524	0.871692	-2.08058	1.11637	2.60316	6.47658	4.68374	7	3	3	1	7	3	3	5	3	4	3	4	4	3	3	6	5	7	6	3	1	2	1	0	1	0	0
YWHAE	YWHAE	P62258	P62258	14-3-3 protein epsilon	23.0421	23.2832	22.8421	23.1889	24.7423	23.0839	24.0926	23.834	24.2706	23.719	24.4969	23.5198	1.26405	0.849135	1.98241	0.912495	0.0540735	0.0633597	11	11	9	1	11	11	9	8	5	6	7	7	7	7	8	9	8	9	6	8	5	6	7	7	7	7	8
YWHAG	YWHAG	P61981	P61981	14-3-3 protein gamma;14-3-3 protein gamma, N-terminally processed	19.5159	15.8023	21.1118	21.4751	22.9308	21.9397	22.269	22.4796	22.6227	22.2315	22.9961	21.5983	1.17244	2.92847	1.13578	2.88585	0.0406941	-0.042614	7	5	4	1	7	5	4	4	3	4	4	7	6	5	6	5	6	5	6	2	1	2	2	5	4	3	4
YWHAQ	YWHAQ	P27348	P27348	14-3-3 protein theta	15.8023	15.8023	15.8023	21.9998	25.041	22.9089	23.6846	23.5464	23.421	23.2701	23.7725	22.8785	2.1451	6.44358	2.06498	5.98388	0.4204	-0.459698	7	4	4	1	7	4	4	3	3	3	4	7	5	5	4	6	4	6	4	1	1	1	2	4	3	3	2
YWHAZ	YWHAZ	P63104	P63104	14-3-3 protein zeta/delta	21.3183	20.7599	21.4342	22.2408	23.4911	22.098	22.2063	22.3972	23.0451	22.6032	23.1042	22.1029	1.33695	1.10985	1.79835	1.27554	0.161163	0.165696	10	8	7	1	10	8	7	8	7	8	8	8	7	7	6	9	8	8	8	6	5	6	6	6	5	5	4
ZBTB10	ZBTB10	Q96DT7	Q96DT7	Zinc finger and BTB domain-containing protein 10	15.8023	15.8023	15.8023	15.8023	21.0576	15.8023	20.1948	19.9442	15.8023	15.8023	20.3506	15.8023	1.58446	3.44743	0.44865	1.13707	0.683743	-2.31036	4	4	4	1	4	4	4	1	0	1	1	3	1	3	3	1	1	4	1	1	0	1	1	3	1	3	3
ZC3HAV1	ZC3HAV1	Q7Z2W4	Q7Z2W4	Zinc finger CCCH-type antiviral protein 1	15.8023	15.8023	15.8023	15.8023	24.1852	21.9897	23.014	22.5927	23.5671	22.0827	23.4628	21.3767	5.32538	7.14307	4.84205	6.82001	0.177581	-0.323061	13	13	13	1	13	13	13	0	0	0	1	13	8	9	9	10	9	9	5	0	0	0	1	13	8	9	9
ZCCHC3	ZCCHC3	Q9NUD5	Q9NUD5	Zinc finger CCHC domain-containing protein 3	15.8023	15.8023	15.8023	15.8023	22.0667	15.8023	21.0259	20.7243	21.3283	20.496	15.8023	15.8023	1.58353	4.10251	0.866151	2.55492	0.321844	-1.54759	5	5	5	1	5	5	5	1	0	0	0	4	2	2	2	4	2	3	1	1	0	0	0	4	2	2	2
ZNF207	ZNF207	O43670	O43670	BUB3-interacting and GLEBS motif-containing protein ZNF207	17.7639	15.8023	17.6715	18.6072	22.7555	15.8023	22.2607	19.6627	21.6182	19.0163	21.3081	18.5027	0.773919	2.65907	1.44012	2.6501	0.00168176	-0.00896955	3	3	3	1	3	3	3	2	2	2	2	3	1	3	3	3	3	3	2	2	2	2	2	3	1	3	3
ZNF346	ZNF346	Q9UL40	Q9UL40	Zinc finger protein 346	15.8023	15.8023	15.8023	15.8023	15.8023	15.8023	21.4424	21.0178	21.4266	20.6562	21.5086	15.8023	0.871391	2.7139	1.60283	4.04613	0.263476	1.33224	2	2	2	1	2	2	2	0	0	0	1	2	1	2	2	2	2	2	1	0	0	0	1	2	1	2	2
ZNF593	ZNF593	O00488	O00488	Zinc finger protein 593	15.8023	21.0895	20.2976	21.2979	23.5807	21.463	22.7466	21.5371	23.3265	22.3675	23.328	21.9039	1.0054	2.71007	1.22661	3.10967	0.264037	0.399597	4	4	4	1	4	4	4	1	3	2	2	4	2	4	3	4	3	3	4	1	3	2	2	4	2	4	3
ZNF706	ZNF706	Q9Y5V0	Q9Y5V0	Zinc finger protein 706	21.1179	22.7562	22.4991	22.817	22.8283	21.7747	22.6731	22.821	22.4476	22.3459	22.7404	22.6255	0.188317	0.226751	0.2403	0.242326	0.0197931	0.0155745	2	2	2	1	2	2	2	2	2	2	2	2	2	2	2	2	2	2	2	2	2	2	2	2	2	2	2
[truncated: 96 more columns]
