# Supplementary material for: Conformational dynamics, RNA binding, and phase separation regulate the multifunctionality of rabies virus P protein
Source: Nat Commun. 2025 Oct 29;16:9491. doi: 10.1038/s41467-025-65223-y (PMC12589655; doi:10.1038/s41467-025-65223-y)
Supplement: Supplementary file 5 — Supplementary Data 2 [file 41467_2025_65223_MOESM5_ESM.xlsx]

## Sheet: Table S3_qXL-MS data
Supplementary Data 2: Quantitative crosslinking mass spectrometry results of protein samples P1, P3, P3_D289N and P3_KRm. Unique cross-linked peptide abundance for each protein sample was measured in 4 biological replicates (reported under column names 'Abundance: <protein name> (1-4)'. Median abundance and coefficient of variation (CV%) were calculated for the peptides of each protein. Median ab…
						CVS-P3 (Control)							CVS-P1									CVS-P3-D289N									CVS-P3-KRm
Crosslink Sequence	Max. XlinkX Score	# CSMs	Modifications A	Lys position A	Lys position B	Samples	Abundance: P3 (1)	Abundance: P3 (2)	Abundance: P3 (3)	Abundance: P3 (4)	Abundance (median): P3	Abundance CV [%]: P3	Samples	Abundance: P1 (1)	Abundance: P1 (2)	Abundance: P1 (3)	Abundance: P1 (4)	Abundance (median): P1	Abundance CV [%]: P1	Median abund. ratio: P1/P3	p-value	Samples	Abund.: P3-D289N (1)	Abund.: P3-D289N (2)	Abund.: P3-D289N (3)	Abund.: P3-D289N (4)	Abund. (median): P3-D289N	Abund. CV [%]: P3_D289N	Median abund. ratio: P3-D289N/P3	p-value	Samples	Abundance: P3-KRm (1)	Abundance: P3-KRm (2)	Abundance: P3-KRm (3)	Abundance: P3-KRm (4)	Abund. (median): P3-KRm	Abund. CV [%]: P3-KRm	Median abund. ratio: P3-KRm/P3	p-value
RLHLDDEKSSNLGEMVR | SSEDKSTQTTGR	463.05	394	1xOxidation [M15]; 1xDSSO [K8]	62	144	4	6546145239	7484280492	5925646658	7133354754	6.83345e+09	10.11	4	4782587580	6387283387	6380163450	3789877864	5.52392e+09	23.94	0.8295	0.0006	4	5589902546	6666000000	6873177780	5283000000	6.10406e+09	12.85	0.9049	0.0214	4	5766171730	6688460631	3626048350	4335000000	4.99992e+09	27.06	0.751	0.0006
VGEGKYREDFQMDEGEDPNLLFQSYLDNVGVQIVR | RLHLDDEKSSNLGEMVR	446.85	613	1xDSSO [K5]; 1xOxidation [M12]	76	62	4	10219884101	9834146875	10515612208	9581867237	1.00252e+10	4.11	4	6791815113	8871662091	7379903003	7136242853	7.25705e+09	12.15	0.724	<0.0001	4	6641487649	9516000000	9299153839	8131000000	8.69536e+09	15.71	0.8665	<0.0001	4	7625178274	9942091496	3907558108	5370000000	6.39883e+09	39.36	0.6428	0.0002
FLKIWSQTVEEIVSYVTVNFPNPPRR | LHLDDEKSSNLGEMVR	436.46	21	1xDSSO [K3]	116	62	4	205978119	196134435	153793692	1.75511e+08	1.85536e+08	12.67	4	1.83666e+08	311546591	243103194	1.20444e+08	2.11305e+08	38.06	1.187	0.1591	4	443575330	448861387	482196692	415983552	4.46211e+08	6.07	2.414	<0.0001	4	377809576	557205836	208973986	294168078	3.33376e+08	41.36	1.873	<0.0001
NIEDNQAHLQGEPIEVDNLPEDMKR | LHLDDEKSSNLGEMVR	426.13	45	1xDSSO [K24]; 1xOxidation [M23]	54	62								4	19701804749	21162542466	20728360062	18400116721	2.02086e+10	6.15
SSGIFLYNFEQLKMNLDDIVK | LHLDDEKSSNLGEMVR	426.13	28	1xDSSO [K13]	231	62	2			6212919	10235689	7.97455e+06	34.59	4	39583535	41605400	66210154	12231869	4.05819e+07	55.29	5.215	0.0078	4	366133198	336911096	314065328	184521995	3.25288e+08	26.68	34.34	0.0078	4	1.83089e+08	204851307	55259452	94973938	1.31866e+08	52.82	16.59	0.0078
RLHLDDEKSSNLGEMVR | ESQPSKAR	421.47	102	1xOxidation [M15]; 1xDSSO [K8]	62	170	4	1862825960	2024011637	2559233134	2422354441	2.21424e+09	14.78	4	2523527290	3029276950	3562592190	2293090425	2.76486e+09	19.8	1.25	0.0007	4	2518753007	3891000000	3563204946	2530000000	3.00264e+09	22.62	1.375	0.0002	4	3210447281	3671780564	1016259623	2188000000	2.6503e+09	46.78	1.215	0.2744
LHLDDEKSSNLGEMVR | KETTSAFSQR	393.96	32	1xOxidation [M14]; 1xDSSO [K7]	62	155	4	75371356	110166072	20582788	36820660	5.26804e+07	66.15	4	9.61386e+07	106870848	115536580	36249418	1.01363e+08	40.42	1.475	0.0182	4	2.92223e+08	272107836	323285030	232720696	2.81986e+08	13.55	5.305	<0.0001	4	1.34279e+08	1.55681e+08	18383394	80518256	1.0398e+08	63.09	1.597	0.0386
LHLDDEKSSNLGEMVR | EAKNVPGVTR	380.02	27	1xDSSO [K7]; 1xOxidation [M14]	62	242	4	2.62998e+07	2.9382e+07	13731292	21286447	2.36607e+07	30.13	4	23980780	4.34467e+07	2.9949e+07	1.52759e+07	2.67993e+07	42.03	1.35	0.0853	4	78958950	118141297	134138138	96438761	1.0674e+08	22.64	4.548	<0.0001	4	66277387	78680456	36232281	57294746	6.16226e+07	30	2.658	<0.0001
NIEDNQAHLQGEPIEVDNLPEDMKR | SSEDKSTQTTGR	376.07	117	1xOxidation [M23]; 1xDSSO [K24]	54	144	4	201005	251741	8.2216e+06	5.76132e+06	1.20431e+06	111.75	4	2197555135	3360663840	2947077541	1775086064	2.54487e+09	27.86	3817	<0.0001	4	1.00329e+07	13164790	17491209	7.60693e+06	1.14927e+07	35.35	16.63	<0.0001	3	7594004	1.68457e+07		9.55644e+06	9.55644e+06	43.02	16.54	0.001
LHLDDEKSSNLGEMVR | LSKIMQNDLNR	357.66	7	1xDSSO [K7]	62	285																	4	15837945	12085470	2.90523e+07	9466805	1.38351e+07	52.36
SSGIFLYNFEQLKMNLDDIVK | VGEGKYR	356.83	21	1xDSSO [K13]; 1xOxidation [M14]	231	76	4	2.46641e+07	2.17404e+07	1.34355e+07	1.95371e+07	2.06094e+07	23.99	4	46993848	62509772	6.06329e+07	19371134	5.33795e+07	42.02	2.495	0.0004	4	224239986	315663902	463214290	164177667	2.66054e+08	44.59	13.66	<0.0001	4	148808981	178839405	9.34317e+07	65506980	1.17913e+08	42.34	6.439	<0.0001
RSSEDKSTQTTGRELK | SSEDKSTQTTGR	350.13	60	1xDSSO [K6]	144	144	4	2.95022e+07	3.26498e+07	3.88267e+07	4.74708e+07	3.56046e+07	21.33	4	3.11175e+07	5.1853e+07	3.79138e+07	3.21688e+07	3.49234e+07	24.93	1.02	0.6685	4	1.48117e+07	9.59705e+06	2.37276e+07	9.01449e+06	1.19226e+07	47.67	0.3187	<0.0001	4	5.49777e+07	4.3658e+07	125645270	141738165	8.31125e+07	53.95	2.255	<0.0001
VGEGKYREDFQMDEGEDPNLLFQSYLDNVGVQIVR | RSSEDKSTQTTGR	339.74	529	1xDSSO [K5]; 1xOxidation [M12]	76	144	4	5200089733	4888666869	6817067205	5210720354	5.2054e+09	15.76	4	5836644825	8097283470	6489549081	5041077436	6.15444e+09	20.38	1.155	0.037	4	4403154037	4557000000	4446314365	4636000000	4.5015e+09	2.35	0.8648	<0.0001	4	4156102360	5250194380	3798939697	4036000000	4.09586e+09	14.94	0.7766	0.0004
FQLLVEADKLSK | VGEGKYR	337.02	4	1xDSSO [K9]	282	76	3	3.30523e+06	2874223		2709465	2874223	10.38	3	4.95371e+06	5695567	5869842		5695567	8.83	1.828	0.0039	4	3.78373e+06	5.65511e+06	6.90836e+06	5.23291e+06	5.43992e+06	23.88	1.876	0.0005	3	5.82399e+06	7419233		4.33701e+06	5.82399e+06	26.3	1.681	0.1094
SSGIFLYNFEQLKMNLDDIVK | SSEDKSTQTTGR	335.43	27	1xDSSO [K13]; 1xOxidation [M14]	231	144	4	27322082	34906308	19602968	30835228	2.90256e+07	23.06	4	24909276	15864284	38997296	11339172	1.98788e+07	53.55	0.7607	0.1439	4	2.87798e+08	194636334	499657454	238130162	2.61789e+08	44.32	9.631	<0.0001	4	1.14076e+08	453840434	172369336	142961935	1.56979e+08	71.18	5.705	<0.0001
SSGIFLYNFEQLKMNLDDIVK | KYAFPSR	335.43	7	1xDSSO [K13]; 1xOxidation [M14]	231	212																										4	5.57561e+07	7.80391e+07	12923638	33830530	4.34311e+07	62.15
SSGIFLYNFEQLKMNLDDIVK | ESQPSKAR	334.62	14	1xDSSO [K13]; 1xOxidation [M14]	231	170	4	75011296	62758772	29948392	29197032	4.33535e+07	47.22	4	8.72212e+07	160158464	151104048	9.91141e+07	1.22379e+08	29.4	2.73	<0.0001	4	531736440	332950432	367047676	520950728	4.3728e+08	23.47	9.795	<0.0001	4	383461342	343985248	100491288	324862244	3.34287e+08	44.24	5.329	<0.0001
ELKKETTSAFSQR | SSEDKSTQTTGR	321.32	48	1xDSSO [K4]	155	144	4	238387274	229049017	63776576	1.97059e+08	2.12453e+08	44.39	4	3.01254e+08	376459744	3.51845e+08	1.13002e+08	3.25569e+08	41.76	1.558	0.0034	4	4.46707e+08	539881006	516069778	442219765	4.80137e+08	10.12	2.266	<0.0001	4	2.48617e+08	358831891	7.79164e+07	191845801	2.18395e+08	53.35	1.154	0.2114
SSEDKSTQTTGR | KYAFPSR	321.32	5	1xDSSO [K5]	144	212																										4	37716280	46320940	17745460	31529688	3.44845e+07	36.09
FLKIWSQTVEEIVSYVTVNFPNPPRR | ESQPSKAR	315.17	9	1xDSSO [K3]	116	170	4	12769781	10329557	8653997	11818520	1.1049e+07	16.52	4	14876503	18001144	18893962	17559780	1.77791e+07	9.98	1.56	<0.0001	4	31131198	38753228	37569424	25661996	3.41991e+07	18.28	3.024	<0.0001	4	26540816	35703580	26702608	35953296	3.08768e+07	17.03	2.918	<0.0001
SSEDKSTQTTGR | YKFPSR	310.69	3	1xDSSO [K5]	144	214	4	5755910	6277502	2.38063e+06	5.54114e+06	5.64751e+06	35.4	4	8343308	11353639	12884718	4.34682e+06	9.73277e+06	40.77	1.899	0.0004	4	20647712	22119114	19808524	18954684	2.02238e+07	6.62	3.581	<0.0001
LSKIMQDDLNR | VGEGKYR	305.2	10	1xDSSO [K3]; 1xOxidation [M5]	285	76	1		6099235			6099235		3	9904551	13502820	9824979		9904551	18.96	1.624	0.25										3	6.01274e+06	10565402	2.57129e+06		6.01274e+06	62.82	0.9858	>0.9999
SSGIFLYNFEQLKMNLDDIVK | EAKNVPGVTR	305.04	8	1xDSSO [K13]	231	242																	4	27754294	12681619	23647504	18587474	2.09654e+07	31.51			3	18635692	19143374		10875733	18635692	28.57
SSEDKSTQTTGR | EAKNVPGVTR	301.58	7	1xDSSO [K5]	144	242								4	15357311	17188396	16745730	11061163	1.60365e+07	18.53			4	3.02853e+07	43192758	3.37446e+07	31572807	3.26407e+07	16.83			4	2.69804e+07	3.1758e+07	2.39568e+07	23003110	2.54237e+07	14.91
LSKIMQNDLNR | VGEGKYR	295.35	4	1xDSSO [K3]	285	76																	4	26391048	28117886	18694892	15099912	2.22121e+07	28.07
VGEGKYREDFQMDEGEDPNLLFQSYLDNVGVQIVR | NIEDNQAHLQGEPIEVDNLPEDMKR	293.95	45	1xDSSO [K5]	76	54	2	209533	813299			412811	83.48	4	4791453493	5667714975	4999771155	4638402668	4.8945e+09	9.03	14553	0.0078
NIEDNQAHLQGEPIEVDNLPEDMKR | ESQPSKAR	292.44	6	1xOxidation [M23]; 1xDSSO [K24]	54	170								4	79337496	86414352	78193792	60306256	7.87636e+07	14.61
LHLDDEKSSNLGEMVR | MNLDDIVKEAK	259.1	7	1xDSSO [K7]	62	239																	4	4.65271e+06	8.0116e+06	7.64344e+06	7906010	7.77362e+06	22.8			3	1.50081e+06	5054819		1.14102e+06	1.50081e+06	84.32
ELKKETTSAFSQR | SSEDKSTQTTGR	255.24	1	1xDSSO [K3]	154	144								3	786931	1137661	551566		786931	35.73
RSSEDKSTQTTGR | ESQPSKAR	253.79	45	1xDSSO [K6]	144	170	4	4.59732e+08	4.59934e+08	6.18357e+08	6.42326e+08	5.33295e+08	18.15	4	7.21257e+08	6.01308e+08	6.46739e+08	7.95332e+08	6.82982e+08	12.33	1.297	0.0004	4	5.54156e+08	1258000000	1807785101	5256000000	1.50817e+09	94.13	2.775	0.0002	4	9031389656	6243712833	7260740114	8848000000	8.0151e+09	16.97	14.18	<0.0001
NIEDNQAHLQGEPIEVDNLPEDMKR | SSGIFLYNFEQLKMNLDDIVK	252.7	5	1xDSSO [K24]	54	231								4	3.44743e+07	56614510	28706044	1.07262e+06	3.14582e+07	12.33
FLKIWSQTVEEIVSYVTVNFPNPPRR | SSEDKSTQTTGR	249.64	6	1xDSSO [K3]	116	144	4	109866136	157992496	119944056	172070352	1.3766e+08	21.28	4	7.01511e+07	122162514	1.22813e+08	72800809	9.43055e+07	30.39	0.6865	0.0012	4	262129136	343063712	306955264	351660032	3.24508e+08	12.91	2.206	<0.0001	4	2.59498e+08	4.25209e+08	147272448	198261744	2.26823e+08	46.91	1.648	0.0002
LHLDDEKSSNLGEMVR | FQLLVEADKLSK	247.3	6	1xDSSO [K7]	62	282	2	1.34949e+06	1.02023e+06			1.17337e+06	19.65	1		1.45008e+06			1.45008e+06		Too few points		4	1538167	3430116	3.46483e+06	2.79065e+06	3.0939e+06	32.08	2.555	0.0078	3	2108449	3.36019e+06		904605	2108449	57.8	1.815	0.1562
FLKIWSQTVEEIVSYVTVNFPNPPRR | FLKIWSQTVEEIVSYVTVNFPNPPR	239.36	6	1xDSSO [K3]	116	116	4	2.43698e+07	1602827	329040	1.83937e+06	1.71703e+06	164.53										2		17392048		384130	2.58472e+06	135.31	0.9406	0.6406	4	16275734	22978448	41988236	19055470	2.09252e+07	46.29	12.19	0.0004
LHLDDEKSSNLGEMVR | KYAFPSR	224.42	10	1xDSSO [K7]; 1xOxidation [M14]	62	212																										4	85872527	8.71235e+07	19602539	53699752	6.79068e+07	51.93
KYAFPSR | VGEGKYR	219.18	4	1xDSSO [K1]	212	76																										4	32172170	48465972	10566076	25108846	2.84219e+07	54.15
NIEDNQAHLQGEPIEVDNLPEDMKR | KETTSAFSQR	218.21	3	1xDSSO [K24]	54	155								3	41765404	60424120	60758384		60424120	20.01
FLKIWSQTVEEIVSYVTVNFPNPPRR | VGEGKYR	215.69	6	1xDSSO [K3]	116	76	4	85421096	65169668	49131020	61170764	6.31386e+07	23.14	4	70910136	103883512	70834664	87496736	7.8768e+07	18.99	1.28	0.0025	4	82287952	120429432	86760864	111338576	9.82844e+07	18.53	1.547	<0.0001	4	54952604	106669400	127338616	77145360	9.07141e+07	34.87	1.376	0.0042
ESQPSKAR | VGEGKYR	213.54	24	1xDSSO [K6]	170	76	4	335457568	280438496	330555584	342400544	3.32998e+08	8.77	4	399072096	456863936	441503616	381574528	4.19752e+08	8.41	1.325	<0.0001	4	378116896	438036256	434442944	389655008	4.1144e+08	7.47	1.287	<0.0001	4	415499296	503539840	317583136	353397248	3.83192e+08	20.49	1.226	0.0017
EAKNVPGVTR | VGEGKYR	200.96	16	1xDSSO [K3]	242	76	4	14046910	10843774	6.5379e+06	8.18053e+06	9.41848e+06	33.16	4	13099904	15417029	14976437	9617356	1.40068e+07	19.88	1.401	0.0027	4	25697336	34958440	31193534	28490814	2.98116e+07	13.12	3.183	<0.0001	4	29267942	33292370	16794044	16389448	2.21704e+07	36.09	2.438	<0.0001
VGEGKYR | YKFPSR	132.53	5	1xDSSO [K5]	76	214	4	11207331	15533130	5.73061e+06	12552487	1.18609e+07	36.45	4	19005160	30966602	32342288	9872763	2.42595e+07	46.13	2.038	0.0006	4	37099516	56340904	43138736	33127720	4.00053e+07	23.92	3.532	<0.0001
FLKIWSQTVEEIVSYVTVNFPNPPR | NIEDNQAHLQGEPIEVDNLPEDMKR	130.09	5	1xDSSO [K3]	116	54								4	222106560	336613120	288814742	170004626	2.53274e+08	28.81
LSKIMQNDLNR | ESQPSKAR	99.76	3	1xDSSO [K3]	285	170																	4	8611013	11345387	10739498	12993092	1.10383e+07	16.58
MNLDDIVKEAK | KYAFPSR	93.6	3	1xDSSO [K8]	239	212																										3	821666	1.71567e+06		837915	837915	45.47
LSKIMQDDLNR | ESQPSKAR	81.34	7	1xDSSO [K3]	285	170								3	4.98783e+06	4.34508e+06	6135528		4.98783e+06	17.59												4	11577924	14246168	3.02745e+06	8.1604e+06	9.72011e+06	52.31
KETTSAFSQR | ESQPSKAR	79.03	15	1xDSSO [K1]	155	170	4	95504656	119626936	28247254	116460456	1.05463e+08	47.26	4	76706872	122297928	108887656	31175824	9.13916e+07	47.81	0.9787	0.9799	4	188945472	219688208	174132912	150850480	1.81388e+08	15.72	1.83	<0.0001	4	63086576	87674576	15342292	54400168	5.85826e+07	54.48	0.5564	0.2522
FQLLVEADKLSK | ESQPSKAR	67.06	6	1xDSSO [K9]	282	170								1	1.348e+06				1.348e+06				4	2.72512e+06	6.44901e+06	6666137	6.13373e+06	6.28939e+06	33.83			3	3.88127e+06	9440198		5281336	5281336	46.63
MNLDDIVKEAK | ESQPSKAR	67.06	3	1xDSSO [K8]	239	170	2		6.49333e+06		8160831	7.27949e+06	16.09	3	13935003	13657909	19180044		13935003	19.96	2.125	0.0312	4	31964604	34874756	37883120	25191464	3.3388e+07	16.71	4.458	0.0078	3	13089768	13777326		10175967	13089768	15.48	1.646	0.0312
FLKIWSQTVEEIVSYVTVNFPNPPR | KETTSAFSQR	62.71	1	1xDSSO [K3]	116	155								1				5943889	5943889		Too few points		4	14688185	14727244	8.09765e+06	12729880	1.3674e+07	24.82			3	8435826	17301258		5.29977e+06	8435826	60.17
FQLLVEADKLSK | YKFPSR	62.39	1	1xDSSO [K9]	282	214	3	792795	1.86819e+06	2.02746e+06		1.86819e+06	42.97										4	1268605	2.92496e+06	2.00141e+06	1.74745e+06	1.87013e+06	35.05	1.257	0.1099
EAKNVPGVTR | ESQPSKAR	58.66	1	1xDSSO [K3]	242	170	4	36529956	36538008	28593044	41680228	3.6534e+07	15.08	4	64402624	75241320	82705056	51673116	6.96113e+07	19.71	1.896	<0.0001	4	103275704	129262656	117448176	96897584	1.10134e+08	12.99	3.158	<0.0001	4	105037592	119115256	71829440	99181848	1.02068e+08	20.07	2.786	<0.0001
MNLDDIVKEAK | YKFPSR	56.47	2	1xDSSO [K8]	239	214																	4	1.75963e+06	2.49406e+06	2.36269e+06	1.2453e+06	2.03898e+06	29.35
