# Supplementary material for: Conformational dynamics, RNA binding, and phase separation regulate the multifunctionality of rabies virus P protein
Source: Nat Commun. 2025 Oct 29;16:9491. doi: 10.1038/s41467-025-65223-y (PMC12589655; doi:10.1038/s41467-025-65223-y)
Supplement: Supplementary file 8 — Source Data [file 41467_2025_65223_MOESM8_ESM.xlsx]

## Sheet: Figure 1
Figure 1C - Fn/c values
GFP	GFP + LMB	P1	P1 + LMB	P3	P3 +LMB
1.3144	1.38452	0.062995	2.29906	3.40699	5.55968
1.15585	1.51793	0.0341378	2.15038	2.63387	7.31099
1.14782	1.40109	0.145061	2.84535	1.78592	7.13766
0.729258	1.45898	0.128577	2.21378	2.40134	6.56288
1.09946	1.29916	0.0773865	1.89127	2.10395	10.2608
1.3106	1.46815	0.123844	2.37864	1.8498	8.96226
1.36476	1.32497	0.0810432	2.00246	2.42681	3.09258
1.23161	1.19775	0.0616314	2.3548	2.94441	2.22652
1.22949	1.60842	0.150402	2.1202	2.07623	2.456
1.39335	1.38093	0.112349	2.38919	4.69961	2.04551
1.30567	1.37087	0.12327	2.60234	4.02073	4.8168
1.14157	1.47816	0.23461	1.97756	1.37467	9.55862
1.06737	1.53817	0.155328	2.79098	1.41957	3.27756
1.25557	1.2194	0.252369	2.02718	1.7208	3.74606
1.16288	1.18137	0.286841	1.91853	2.65541	8.21732
1.33648	1.36675	0.226057	2.21374	2.82095	3.93734
1.26729	1.06014	0.100376	2.55265	4.14663	2.75422
1.32531	1.36599	0.703996	2.71238	1.92984	2.25878
1.4063	1.4685	0.191195	2.3435	2.68194	5.60218
	1.20056	0.166016	2.9336	0.987982	4.04211
	1.13741	0.152073	2.34754	2.46585	2.09776
	1.27084	0.135621	2.83509	2.34165	3.82936
	1.09341	0.088193	2.46039	3.17057	12.0675
	1.18504	0.111527	2.43526	3.02465	4.88848
	1.33612	0.0811131	1.89735	2.05447	8.19873
	1.24776	0.102943	1.99017	2.56549	3.06117
	1.22122	0.0983403	2.38953	2.06072	4.47718
	1.46457	0.148941	2.50267	4.2452	3.15234
		0.108072	2.31067	1.32326	2.29967
		0.366327	2.78912	1.54577	3.39207
		0.139412	2.61836	1.66034	7.47102
		0.0701745		2.58192	6.0089
		0.133536		2.58122	4.69355
		0.109211			5.64073
		0.121266			8.6174
		0.166388			9.01981
		0.47272
		0.0918826
		0.0898828
		0.0631749
		0.0720641
		0.0742712
Figure 1D	Fnu/n nvalues				Figure 1E	% cells with MT filament association
						Untreated
GFP	P1	P3				Clear MTs	Total cells	Fields of View	% MTs
0.523681	0.654149	1.26589			GFP	0	19	15	0
0.709419	0.660879	1.40167			P1	0	42	20	0
0.672342	0.642594	1.4343			P3	8	34	20	0.235294
0.635676	0.696793	1.41649
0.648584	0.616563	1.40285				TAXOL
0.580485	0.647798	1.31797				Clear MTs	Total cells	Fields of View	%MTs
0.6082	0.663871	1.20346			GFP	0	37	16	0
0.493729	0.572307	1.31729			P1	1	42	20	0.0238095
0.734388	0.741667	1.29159			P3	23	36	20	0.638889
0.643744	0.63799	1.24794
0.647539	0.532838	1.34719
0.585442	0.54671	1.3287
0.669763	0.467748	1.33703
0.618592	0.618055	1.22302
0.604813	0.698752	1.07014
0.624375	0.539631	1.23611
0.64486	0.700137	1.0609
0.654725	0.488985	1.21041
0.576354	0.523274	1.42322
0.71352	0.545036	1.33632
0.670927	0.542908	1.22461
0.682716	0.731518	1.3357
0.70711	0.655172	1.39196
0.666004	0.637251	1.19555
0.71162	0.619953	1.19184
0.552741	0.616636	1.28784
0.627627	0.689483	1.23053
0.61354	0.609606	1.18001
	0.619646	1.10259
	0.671179	1.25578
	0.608869	1.6013
		1.65379
		1.21622
		1.28462
		1.5105
		1.19999
Figure 1G	Fnu/n values
GFP	WT	54-172	174-297	139-297	K54N,R55N	I125A	S210A	S210D	KRm	K282N	K285N	D289N
0.617469	1.3428	0.491522	1.02191	1.187	0.784699	0.995014	1.41856	0.872385	0.548387	0.670828	0.57133	3.43198
0.683197	1.19267	0.479881	1.09269	1.18852	0.897257	0.970878	1.56761	0.965331	0.58681	0.716585	0.670442	2.30252
0.63095	1.28732	0.419298	1.01235	1.21874	0.943336	0.887684	1.47555	0.852136	0.680096	0.767268	0.769267	2.2014
0.769152	1.28095	0.524459	1.04667	1.43998	0.854723	0.786041	1.20224	0.891293	0.528872	0.653852	0.733002	2.02094
0.601733	1.48127	0.404007	0.912316	1.46698	0.750282	0.729715	1.17466	0.990439	0.535582	0.66925	0.623378	2.04676
0.65985	1.20645	0.366001	1.0015	1.28041	0.81009	0.759534	1.45953	0.814488	0.578415	0.781278	0.724552	2.03503
0.687736	1.4539	0.577169	0.985787	1.22414	0.806855	0.819055	1.40721	0.936728	0.50831	0.611587	0.983471	1.75369
0.718911	1.48401	0.608085	1.08148	1.21532	0.692783	0.802451	1.27639	0.855946	0.560536	0.792464	0.606004	1.94681
0.647085	1.32271	0.692815	1.08684	1.42541	0.962403	0.904745	1.42079	0.898877	0.387492	0.605516	0.740577	3.22218
0.628048	1.46118	0.475983	0.966951	1.34543	0.790203	0.804137	1.36346	0.97369	0.616432	0.773828	0.828741	1.69003
0.758183	1.34153	0.606077	1.01669	1.33519	0.80898	0.903206	1.25053	0.958806	0.410902	0.768281	0.674605	1.68397
0.575149	1.12521	0.540517	1.22417	1.39247	0.987771	0.965738	1.36453	1.02352	0.605201	0.875578	0.700845	1.69831
0.699618	1.12989	0.522052	1.07613	1.38805	0.761335	0.833299	1.21996	0.951013	0.496864	0.835289	0.571954	1.72179
0.619575	1.37756	0.600374	1.06845	1.29412	0.81188	0.732674	1.20882	0.940031	0.415971	0.720693	0.786327	1.59522
0.699902	1.37961	0.49888	1.07831	1.16797	0.814404	0.998484	1.21142	1.03263	0.612205	0.778168	0.802582	1.6543
0.568052	1.26035	0.500525	1.12665	1.21692	0.843102	0.854941	1.23806	0.978214	0.531994	0.992924	0.79723	1.82637
0.629611	1.30508	0.510841	1.09083	1.26632	0.943162	0.961457	1.28397	1.01421	0.372435	0.938918	0.735544	1.49695
0.715451	1.40656	0.479437	1.04193	1.23233	0.9552	0.940405	1.24377	0.977653	0.577099	0.863608	0.987199	2.1894
0.642757	1.31707	0.560683	1.10665		0.757271	0.826325	1.3109	0.933413	0.619197	0.973073	0.868805	1.70793
0.805987	1.49051	0.605834	1.03343		0.825808	0.966128	1.31148	1.01538	0.492854	0.901364	0.859528	1.71016
0.722891	1.27327	0.505473	1.12873		1.03713	0.900839	1.19927	0.958025	0.580161	0.84815	0.825157	2.0672
0.747709	1.37331	0.466881	1.06102		0.885126	0.778918	1.26223	0.9048	0.621259	0.976228	0.837043	1.99011
0.606828	1.31823	0.509846	1.23866		0.993575	0.854344	1.43908	0.951734	0.574269	1.03521	0.961634	1.75132
0.652019	1.47998	0.539315	1.07319		0.889146	1.05434	1.56267	1.04797	0.510672	0.672804	0.736943	1.64681
0.615129	1.30149	0.406405			0.722265	0.895283	1.24119	1.02344	0.497461	0.885655	0.816397	2.91575
0.598388	1.07484	0.367828			0.988873	0.764397	1.33561	0.939106	0.733117	0.959868	0.798181	1.97861
0.615914	1.32852	0.618781			1.05613	0.908561	1.40412	0.98498	0.553405	0.912635	0.863829	1.64158
0.714636	1.24217				0.679853	0.850946	1.24933	0.943557	0.612375	0.778255	0.926566	2.68767
0.79436	1.4954				0.771652	0.892901	1.27216	0.970078	0.572002	0.793468	0.943444	2.08351
	1.65724				0.946607	0.820758	1.36091	0.863496	0.616834	0.895726	0.908777	3.50049
	1.35794				0.858617		1.30735	0.82218	0.45244	0.801929	0.887514	2.62083
	1.46737				0.888236		1.12041	0.901038	0.542607	0.823538	0.772777	2.11518
	1.35348				0.783067		1.3431	1.01498	0.551486	0.826217	0.925083
					0.821953		1.34456	1.14169	0.397809	0.753321	0.896225
					0.803729		1.43775	0.995643	0.464842	0.791993
					0.806047		1.46111	1.08706	0.505691	0.83011
					0.905645		1.1723	1.01484	0.549417	0.870103
					0.909677		1.41594	0.903102		0.918074
					0.960228		1.22107	1.11947
					1.06751		1.27263	1.07555
					0.850228		1.24641
					0.982083		1.13891
					0.901176		1.23666
					0.784354		1.26507
					0.788805		1.32381
					0.83567		1.28467
					0.862934

## Sheet: Figure 3
Figure 3B	% cells with MT association						Figure 3C	% cells with NBs					Figure 3D
		Untreated		LMB				Untreated		LMB				Untreated		LMB
		% cells with MTs	# of cells (n)	% cells with MTs	# of cells (n)			% cells with NBs	# of cells (n)	% cells with NBs	# of cells (n)			% cells with NBs	# of cells (n)	% cells with NBs	# of cells (n)
	WT	0.23	52	0.06	69		WT	0.81	52	0.68	69		WT	0.94	52	0.81	69
	KRm	0.04	67	0.02	82		KRm	0	67	0.02	82		KRm	0	67	0	82
	D289N	0.86	42	0.13	82		D289N	0	42	0.45	82		D289N	0	42	1	82
Figure 3F - MTfd values							Figure 3G - Relative Luciferase Activity (Firefly/Renilla
WT	D289N	KRm						Untreated			IFN
44.0351	46.2722	38.101					𝚫30	0.0299815	0.0352628	0.0361503	12.6794	14.5263	14.3741
50.2283	48.6977	42.5987					GFP	0.0402555	0.0498268	0.0518161	12.4085	13.0535	12.6288
51.3586	54.2786	43.4935					WT	0.0363085	0.0382503	0.039729	0.930231	1.00014	1.0503
52.2064	54.3257	44.3177					KRm	0.0355113	0.0299574	0.0293459	1.46293	1.7241	1.56566
53.9018	54.5376	44.7651					D289N	0.0315613	0.0339274	0.0352508	0.336299	0.418199	0.386731
53.9254	55.1499	45.0477
54.2315	55.2205	45.1419
54.3492	55.8563	45.66
54.4434	59.2237	45.6835
54.6318	59.365	47.6616
55.8092	59.5534	48.6035
57.1279	61.7669	48.6035
57.4341	61.9082	49.9928					Figure 3G - Blots
58.2347	64.0511	50.0399						Anti-GFP; Ladder = PageRuler Plus Pre-stained Protein Ladder (70 kDa band indicated)
60.1892	64.0982	50.3225
60.566	64.5927	50.9112
60.9898	64.6163	51.4764
61.5785	65.2992	51.6883
62.1673	66.1234	51.9709
62.3085	67.0888	52.4183
62.7559	67.2772	52.8657
62.9443	67.8424	53.1012
63.0621	67.8659	53.1483
63.4389	68.1485	53.1483
64.0276	68.4311	53.5722
64.6869	68.8549	54.1844
65.6759	68.8549	54.255
66.0998	69.7027	54.3963
66.2411	70.3856	54.8438
66.3824	71.2098	55.3383
66.5472	71.3981	55.7621
66.6885	71.4923	55.8799
66.8062	71.4923	55.8799
67.0417	71.7514	56.7276
67.0653	71.8691	57.175
67.1124	72.1988	57.1986						Anti-Tubulin; Ladder = PageRuler Plus Pre-stained Protein Ladder (70 kDa band indicated)
67.8188	72.6226	57.3163
67.8424	72.6697	57.646
68.2898	72.8346	57.7402
69.3259	73.282	57.9286
69.3966	73.3997	58.376
69.8911	73.8942	58.4231
70.2678	73.9649	58.7057
70.2678	74.012	58.8469
70.362	74.1297	58.8469
70.8565	74.742	58.9882
70.9036	74.9304	59.2708
71.6336	75.213	59.3886
71.7514	75.2836	59.4121
72.293	75.4484	59.7182
73.3055	75.5897	59.9066
73.3997	75.8958	59.9537
73.4233	75.99	60.1892
73.5881	76.0842	60.2598
73.8236	76.2255	60.2598
74.0826	76.2491	60.2834
74.5772	76.9791	60.3776
74.8597	77.2852	60.4011
74.9068	77.6384	60.5189
75.2601	77.6384	60.6131
75.6133	78.0387	60.6837
76.1078	78.392	60.6837
76.2255	78.5803	60.7779
76.4375	78.6274	60.9663
77.0733	78.651	60.9663
77.1675	78.8865	61.0605
77.3323	79.1926	61.1076
77.4029	79.5458	61.2724
78.0858	79.64	61.3195
78.3213	80.2523	61.5314
78.4391	80.5819	61.5314
78.9807	80.6526	61.6727
79.0042	80.8174	62.0966
79.1455	80.8645	62.2144
79.2161	81.1	62.285
79.2868	82.1361	62.4027
80.0874	82.1361	62.4263
80.2758	82.1597	62.5205
80.2994	82.2539	62.544
80.4407	82.2539	62.7559
80.4407	82.2774	63.015
80.629	82.6071	63.3918
80.629	82.6071	63.4389
80.629	83.1252	63.533
80.6526	83.5255	63.7685
80.7703	83.8316	64.1924
80.7703	84.1613	64.2159
80.8881	84.2084	64.3572
81.4768	84.279	64.3808
81.8535	84.7029	64.5221
82.1126	84.9384	64.6634
82.2068	84.9384	64.7575
82.5364	85.0561	64.8988
83.4784	85.3151	65.0401
83.5255	85.5271	65.0637
83.7609	85.5977	65.1343
84.1613	85.9274	65.1579
84.3732	86.0451	65.1814
84.7029	86.0687	65.1814
85.1503	86.0922	65.205
85.3387	86.1158	65.6759
85.4329	86.3983	65.9585
85.5506	86.7987	66.0998
85.5977	87.0106	66.1704
85.7155	87.67	66.2646
86.0451	87.7171	66.3588
86.1629	87.7641	66.5708
86.7516	88.3764	66.7592
87.4816	88.7296	66.7827
87.5051	88.8003	66.8062
87.8348	88.918	67.0417
87.9761	88.9416	67.1124
88.0467	89.0357	67.183
88.4941	89.2712	67.6304
88.918	89.7186	67.6304
89.2006	90.0719	67.8188
89.3183	90.0954	67.8188
89.9306	90.1896	68.0543
89.9777	90.6606	68.1014
90.4015	91.0373	68.5017
90.4957	91.1315	68.5253
90.8725	91.2257	68.5253
90.9667	91.3199	68.5724
90.9903	91.6496	68.7137
91.1551	92.2854	68.7372
91.3199	93.3451	68.7372
91.5083	93.4628	68.8549
92.0499	93.7925	68.9962
92.1677	93.9809	69.0433
93.086	94.028	69.114
94.2399	94.1457	69.1846
94.4518	94.1928	69.3259
94.4989	94.3105	69.4201
95.6057	94.4047	69.5614
96.006	94.4047	69.5849
96.1473	94.6167	69.6791
96.218	94.6402	69.7969
96.2415	94.8521	69.7969
96.8067	95.2525	69.844
96.9244	95.5115	70.0794
96.9479	95.5821	70.1501
97.0892	96.006	70.1736
97.1599	96.006	70.1972
97.5837	96.1473	70.1972
97.725	96.1709	70.2443
97.8899	96.3592	70.2914
97.9841	96.8773	70.4562
98.5492	97.0421	70.5975
100.056	97.8428	70.621
100.457	98.4079	70.7388
101.092	98.8083	70.7623
101.163	98.8789	70.7859
101.187	99.5382	70.8801
101.799	99.656	70.9978
103.659	99.8915	71.0685
103.683	99.9857	71.0685
103.848	100.362	71.1862
104.13	100.645	71.2098
105.59	100.716	71.2569
105.778	101.022	71.3275
105.778	102.906	71.3275
105.802	103	71.5159
106.297	103.329	71.563
106.626	104.295	71.7514
106.791	104.319	71.7749
107.262	104.436	71.9398
107.827	104.719	72.0104
108.275	105.308	72.293
108.345	105.567	72.4107
108.463	105.731	72.4343
108.487	106.438	72.4814
110.229	106.532	72.5049
110.441	106.838	72.5285
110.441	106.885	72.5991
110.959	107.121	72.7168
111.783	107.262	72.811
112.608	107.45	72.9759
114.821	107.545	73.0936
115.198	107.851	73.1643
115.551	108.18	73.2584
117.458	108.463	73.3055
117.529	108.981	73.3526
118.118	109.005	73.4468
118.141	109.217	73.4704
119.389	109.688	73.7765
120.096	110.229	73.8001
120.402	110.276	73.8472
120.402	112.16	73.9178
120.849	112.184	73.9413
121.415	112.49	74.0355
122.71	112.725	74.0826
123.369	112.89	74.1533
124.311	112.914	74.2004
124.664	113.055	74.271
125.206	113.597	74.271
125.559	113.785	74.4123
126.407	113.926	74.4123
127.561	114.115	74.4594
129.515	114.185	74.8126
129.868	114.609	74.8597
136.415	114.892	75.001
137.286	114.915	75.2365
137.663	115.575	75.2836
141.148	115.998	75.4249
141.76	116.257	75.5662
142.396	116.257	75.6604
142.49	116.493	75.9429
143.974	116.799	76.2491
151.085	117.529	76.72
154.147	117.788	77.0026
163.33	117.859	77.0026
166.98	118.165	77.2617
	118.353	77.3323
	118.447	77.4029
	118.495	77.5207
	118.848	77.5207
	119.036	77.5678
	119.507	77.6149
	120.119	77.8033
	120.237	77.8739
	120.496	77.921
	120.661	77.9681
	120.92	78.0152
	122.239	78.0387
	123.369	78.392
	124.24	78.4626
	124.594	79.1926
	124.641	79.4987
	124.711	79.5223
	124.735	79.6636
	124.782	80.0403
	124.9	80.1345
	125.041	80.629
	125.112	80.6761
	125.653	80.7939
	125.959	80.9352
	127.466	80.9587
	127.749	81.0294
	128.762	81.1942
	129.986	81.2413
	130.174	81.2884
	130.386	81.9006
	130.598	81.9242
	130.763	82.2303
	131.941	82.7248
	133.73	82.7248
	134.036	82.7484
	134.272	82.7955
	134.272	82.9839
	135.59	83.2664
	136.203	83.4784
	136.839	83.4784
	138.134	83.549
	138.416	83.5726
	139.099	84.4203
	139.594	84.538
	139.782	84.8206
	140.206	84.9384
	140.418	84.9384
	140.465	85.1974
	140.606	85.5506
	141.878	85.8332
	143.715	86.3042
	144.351	86.5867
	145.481	86.9635
	145.763	87.1754
	145.975	87.3638
	146.164	87.6228
	146.823	87.8112
	146.964	88.4235
	147.011	88.4706
	147.247	88.5648
	147.506	88.9651
	149.767	88.9887
	150.285	88.9887
	150.567	89.0828
	150.614	89.6009
	150.732	89.6244
	150.85	89.648
	152.569	89.7893
	152.639	89.9306
	154.947	90.1425
	156.101	90.3309
	158.385	90.4015
	159.092	90.5899
	159.233	90.8961
	160.128	91.1315
	162.365	91.367
	163.189	91.367
	163.354	91.3906
	164.225	91.4141
	168.393	91.5319
	169.194	91.6025
	169.217	91.6261
	171.148	91.7673
	172.02	91.7909
	173.173	92.2147
	173.362	92.5444
	173.597	92.8035
	174.162	92.8505
	174.445	93.086
	174.539	93.1802
	175.411	93.298
	179.579	93.5099
	180.073	93.8631
	180.992	94.0515
	182.169	94.287
	184.312	94.4047
	184.5	94.7344
	184.547	95.8647
	185.112	95.9354
	186.996	96.6418
	187.09	96.9244
	188.339	97.725
	191.117	97.7721
	191.776	98.1489
	193.284	98.196
	194.979	98.2666
	195.45	98.5728
	199.406	98.8083
	202.161	99.2557
	202.185	99.397
	203.056	99.5618
	207.789	100.033
	207.978	100.198
	211.298	100.598
	212.593	101.069
	214.1	101.163
	215.395	101.705
	221.023	102.388
	221.118	102.505
	222.813	102.576
	223.331	102.694
	224.838	102.788
	225.898	103.07
	233.198	103.918
	245.608	103.989
	253.614	105.567
	255.027	105.967
	260.914	106.297
	264.682	106.862
	270.569	107.239
	270.569	107.804
	276.691	108.016
	281.637	108.322
	291.291	108.322
	293.175	109.287
	306.833	110.182
		110.37
		111.666
		112.372
		112.678
		113.597
		113.973
		115.386
		115.504
		115.669
		115.669
		117.576
		118.659
		120.025
		120.355
		120.755
		120.802
		122.568
		122.851
		123.11
		123.251
		123.722
		124.523
		124.923
		124.947
		125.465
		126.43
		127.443
		128.385
		129.821
		131.046
		131.399
		136.061
		142.019
		144.091
		144.515
		145.339
		146.328
		151.038
		153.016
		157.702
		177.459
		178.59
		195.945

## Sheet: Figure 4
Figure 4F	Uncropped Blots
	Merged with ladder image (Colorimetiric channel)
Anti-GFP (IP samples); Ladder = PageRuler Plus Pre-stained Protein Ladder (70 kDa band indicated)								Anti-GFP (Input samples); Ladder = PageRuler Plus Pre-stained Protein Ladder (70 kDa band indicated)
Anti-NPM1 (IP samples); Ladder = PageRuler Plus Pre-stained Protein Ladder (70 kDa band indicated)									Anti-NPM1 (Input samples); Ladder = PageRuler Plus Pre-stained Protein Ladder (70 kDa band indicated)
Anti-RBM14 (IP samples); Ladder = PageRuler Plus Pre-stained Protein Ladder (70 kDa band indicated)									Anti-RBM14 (Input samples); Ladder = PageRuler Plus Pre-stained Protein Ladder (70 kDa band indicated)
Anti-NCL (IP samples); Ladder = PageRuler Plus Pre-stained Protein Ladder (70 kDa band indicated)									Anti-NCL (Input samples); Ladder = PageRuler Plus Pre-stained Protein Ladder (70 kDa band indicated)
									Note: This blot is re-probe of the GFP blot above. Both antibodies was rabbit. NCL band is indicated.
									Anti-Tubulin (Input samples); Ladder = PageRuler Plus Pre-stained Protein Ladder (70 kDa band indicated)
Anti-G3BP1 (IP samples); Ladder = PageRuler Plus Pre-stained Protein Ladder (70 kDa band indicated)
										Anti-G3BP1 (Input samples); Ladder = PageRuler Plus Pre-stained Protein Ladder (70 kDa band indicated)

## Sheet: Figure 7
Figure 7B	Droplet count
Protein concentrations (in µM)		12.5	12.5	12.5	25	25	25	50	50	50	75	75	75
P3_D289N		21	22	28	58	38	22	120	87	114	204	191	289
P3		26	44	28	121	137	156	179	176	166	140	159	144
P3_KRm		89	92	117	320	285	230	163	162	142	138	107	108
P1		1040	975	990	1828	1748	1343	1054	912	962	831	996	975
Figure 7C	Droplet size distribution (radius) in µm
Protein: CVS-P3-KRm															Protein: CVS-P3														Protein: CVS-P1														Protein: CVS-P3 D289N
Protein concentrations (in µM)		12.5	12.5	12.5	25	25	25	50	50	50	75	75	75			12.5	12.5	12.5	25	25	25	50	50	50	75	75	75			12.5	12.5	12.5	25	25	25	50	50	50	75	75	75			12.5	12.5	12.5	25	25	25
		0.461464	0.399739	0.507457	0.557378	1.29174	0.662773	0.580869	1.4911	0.685902	6.26347	2.80193	4.2222			0.511829	0.199471	0.4267	0.405275	0.48039	0.333302	0.382652	0.388431	0.503047	0.845344	1.41002	0.83206			0.351432	0.641541	0.202638	0.370394	0.721854	0.899524	2.50344	2.50617	0.972798	5.40725	0.536722	2.57638			0.468311	0.331386	0.468311	0.523816	0.468311	0.468311
		0.358605	0.511829	0.669463	0.358605	0.489579	0.776863	1.37169	1.18614	0.711192	2.29612	1.00372	2.25908			0.333302	0.507457	0.394126	0.57702	1.0015	0.312604	1.06586	0.394126	1.18426	1.01695	1.13443	2.24041			0.422201	0.261604	0.453462	0.438111	0.202638	0.573701	0.422201	1.73299	3.34727	1.13541	0.438111	6.72217			0.331386	0.468311	0.331386	0.468311	0.468311	0.468311
		0.431891	0.364765	0.45661	0.569245	0.553366	0.410736	1.07626	1.1027	1.71666	4.78814	2.9084	2.37403			0.326548	0.376784	0.388431	0.606865	0.545254	0.466268	1.11675	1.71016	0.610525	0.910952	1.51472	0.793885			0.438111	0.287128	0.261604	0.597082	0.802856	0.929458	0.794286	0.94407	0.702637	3.67724	0.828034	0.936793			0.331386	0.331386	0.331386	0.405668	0.702637	0.662533
		0.410736	0.399739	0.45661	0.791073	0.446744	0.382652	0.925512	0.599476	0.639055	0.86599	0.791073	0.86599			0.23056	0.48039	0.188814	0.437019	0.399739	0.565317	0.913395	1.31892	1.19723	2.61257	1.19908	1.62365			1.217	0.951459	0.549325	0.261604	0.202638	1.12329	1.17102	0.523816	0.287128	3.04704	2.18772	1.28283			0.405668	0.331386	0.523816	0.468311	0.405668	0.468311
		0.573146	0.358605	0.591996	0.532853	0.823987	0.475729	1.61264	1.04062	0.685902	1.6668	3.25543	1.14615			0.937472	0.569245	0.614164	0.591996	0.394126	0.932706	1.70363	0.394126	2.07695	2.90533	0.635559	0.69558			0.662533	0.496999	0.370394	1.00736	1.90634	0.388431	3.54817	0.802856	0.233986	1.63527	1.02086	0.202638			0.331386	0.331386	0.331386	0.523816	0.468311	0.468311
		0.370823	0.431891	0.591996	0.705124	0.524423	0.376784	0.850599	0.930314	0.918261	1.67603	2.59294	1.15583			0.48039	0.376784	0.410736	0.726688	0.549325	0.834734	1.18802	1.39584	0.528655	2.14006	0.545254	0.744858			0.641541	0.468311	0.630531	0.351432	0.828034	1.23376	0.9071	0.561645	0.619582	0.768003	0.370394	1.04748			0.468311	0.405668	0.405668	0.405668	0.468311	0.405668
		0.553366	0.394126	0.494109	0.639055	0.45661	0.549325	0.853214	1.50004	1.08039	0.69558	0.823987	1.90876			0.431891	0.610525	0.573146	0.753779	0.511829	0.461464	2.55504	0.656014	0.475729	2.05655	0.756729	0.779726			0.9071	1.21137	0.310048	0.776863	0.331386	0.811335	0.641541	0.740573	3.62274	0.608436	0.899524	0.819727			0.331386	0.331386	0.523816	0.468311	0.702637	0.405668
		0.364765	0.537018	0.388431	0.649431	0.446744	0.388431	0.569245	1.1786	2.29418	0.723616	1.87834	0.72053			0.339453	0.23056	0.249139	0.561362	0.421446	0.698776	0.714318	0.532853	0.676087	0.920684	0.376784	1.83288			0.202638	0.641541	0.776863	0.860643	0.536722	0.405668	0.405668	0.482704	0.370394	1.57549	0.929458	1.66851			0.405668	0.468311	0.405668	0.702637	0.468311	0.844402
		0.532853	0.399739	0.376784	0.507457	0.810354	0.744858	1.96829	1.29862	0.744858	2.55329	2.15968	0.923101			0.765304	0.595748	0.319652	0.416126	0.553366	0.645991	1.07833	1.80602	1.21935	2.41299	0.376784	2.09504			0.496999	0.652121	0.496999	0.261604	0.405668	0.986767	0.899524	0.510584	1.02086	2.77126	0.388431	0.662533			0.523816	0.331386	0.331386	0.405668	0.662533	0.523816
		0.711192	0.624953	0.399739	0.489579	0.475729	0.532853	2.1994	2.43316	1.35052	0.793885	1.11476	1.32734			0.511829	0.45661	0.659402	0.628508	0.624953	0.621377	0.656014	1.32398	0.669463	3.44225	1.23195	0.503047			0.468311	0.331386	0.630531	0.641541	0.351432	0.388431	0.405668	0.351432	0.438111	1.42462	0.630531	0.287128			0.405668	0.573701	0.331386	0.405668	0.468311	0.405668
		0.437019	0.466268	0.537018	0.826687	0.603182	0.507457	1.35546	0.87876	1.06167	1.45195	2.22644	0.639055			0.290434	0.358605	0.485006	0.662773	0.606865	0.399739	0.997036	1.12654	0.744858	1.53652	1.22651	1.29862			0.662533	0.233986	0.287128	0.405668	0.287128	0.852468	1.08597	0.261604	0.914614	0.261604	0.891884	1.52237			0.405668	0.405668	0.405668	0.523816	0.523816	0.573701
		0.358605	0.451704	0.565317	0.4267	0.376784	0.776863	0.946763	1.45797	0.888845	1.83531	2.56281	0.639055			0.352336	0.210345	0.240029	0.805033	0.545254	0.266427	0.956131	0.701957	1.37018	1.16338	3.08679	0.893844			0.202638	0.496999	1.22261	0.453462	0.351432	0.785623	1.92429	1.00736	0.929458	0.453462	0.662533	1.29346			0.331386	0.331386	0.573701	0.662533	0.468311	0.993679
		0.503047	0.394126	0.489579	0.545254	0.416126	0.370823	1.13835	1.01476	0.939676	3.38899	0.69558	0.981268			0.364765	0.466268	0.553366	0.565317	0.58822	0.796687	0.708052	0.810354	0.956131	0.58822	0.399739	2.17195			0.549325	0.749757	0.585508	1.7211	0.351432	0.438111	1.79524	0.202638	2.75888	0.331386	0.561645	1.02754			0.523816	0.573701	0.573701	0.523816	0.702637	0.776863
		0.58822	0.394126	0.557378	0.698776	0.624953	0.364765	1.27624	2.43499	1.38301	0.617781	0.621377	1.01256			0.606865	0.257928	0.45661	0.399739	0.662773	0.565317	0.516164	0.645991	1.48061	1.85334	1.35711	1.1935			0.936793	0.453462	0.233986	0.422201	0.828034	0.619582	1.01413	0.468311	2.51441	1.17685	2.17831	0.202638			0.331386	0.331386	0.468311	0.811335	0.523816	0.405668
		0.48039	0.421446	0.580869	0.511829	0.4267	0.545254	0.705124	1.68399	0.565317	1.38623	3.17258	0.773989			0.410736	0.45661	0.561362	0.537018	0.498598	0.345955	1.54376	1.03848	0.858236	2.87925	0.557378	2.00847			0.468311	0.860643	0.388431	0.860643	0.71231	0.9071	0.731273	0.672783	0.619582	0.929458	0.652121	0.536722			0.468311	0.331386	0.573701	0.468311	0.405668	0.468311
		0.639055	0.595748	0.635559	0.649431	0.410736	0.729748	0.744858	1.70885	1.99854	0.942045	1.09459	1.43653			0.249139	0.471022	0.345955	0.494109	0.405275	0.475729	0.628508	1.02335	1.19163	2.47473	1.81218	2.41114			0.731273	0.662533	0.422201	0.468311	0.202638	0.549325	0.682879	0.899524	0.619582	0.261604	2.42838	0.608436			0.331386	0.331386	0.468311	0.523816	0.405668	0.405668
		0.410736	0.76821	0.364765	0.96078	0.394126	0.652609	0.621377	0.963097	0.913395	1.35217	1.1539	0.853214			0.557378	0.257928	0.282658	0.524423	0.569245	0.376784	1.75879	1.45491	1.17671	1.30033	2.1098	0.405275			0.549325	0.523816	1.02086	0.233986	0.482704	0.468311	0.261604	0.405668	0.965737	0.860643	0.682879	0.536722			0.405668	0.468311	0.468311	0.523816	0.405668	0.573701
		0.537018	0.431891	0.561362	0.475729	0.635559	0.705124	0.87876	0.776863	1.55383	3.05064	1.07003	4.74299			0.399739	0.220684	0.466268	0.421446	0.431891	0.537018	1.08861	1.7688	0.584692	2.05655	0.87876	0.741861			0.71231	0.453462	0.351432	0.597082	1.2448	0.496999	0.510584	1.92785	0.370394	2.09161	1.83678	3.81093			0.405668	0.573701	0.405668	0.468311	0.619582	0.776863
		0.358605	0.410736	0.888845	0.541152	0.837399	0.584692	3.39556	0.842704	1.70232	5.5537	0.705124	1.73078			0.274662	0.532853	0.475729	0.382652	0.779726	0.416126	1.40051	1.42563	0.659402	0.78542	0.87876	1.01898			0.468311	0.438111	0.422201	0.468311	1.2282	0.370394	1.11718	1.03433	1.13541	0.958624	1.25042	0.310048			0.331386	0.405668	0.468311	0.619582	0.405668	0.468311
		0.516164	0.370823	0.405275	0.399739	0.639055	0.48039	1.16529	3.0426	1.81709	2.32874	3.3785	2.44041			0.339453	0.553366	0.679374	1.09459	0.370823	0.747844	0.610525	0.485006	1.75625	1.38623	0.549325	0.475729			0.523816	0.9071	0.287128	0.370394	0.811335	0.692828	0.202638	0.844402	0.641541	0.868559	1.42462	0.202638			0.619582	0.331386	0.331386	0.662533	0.619582	0.405668
		0.685902	0.388431	0.599476	0.591996	0.405275	0.906047	0.652609	1.18802	1.40527	1.36366	0.842704	1.02986			0.339453	0.773989	0.557378	0.802261	0.826687	0.388431	1.41318	0.416126	0.883817	1.19723	0.771105	1.63994			0.630531	0.422201	0.844402	0.202638	0.536722	0.351432	0.619582	0.597082	0.351432	0.287128	0.370394	1.22261			0.331386	0.331386	0.468311	0.468311	0.405668	0.573701
		0.446744	0.726688	0.364765	0.399739	0.382652	0.532853	1.89008	2.2215	0.632043	0.705124	3.23148	0.810354			0.416126	0.573146	0.312604	0.549325	0.756729	0.624953	0.821279	1.79621	0.507457	2.04249	1.89479	1.19908			0.388431	0.523816	0.310048	0.740573	0.482704	0.922066	2.61859	0.549325	0.979807	5.38182	2.54149	1.26673			0.468311		0.331386	0.468311	0.523816	0.405668
		0.553366	0.394126	0.532853	0.741861	0.511829	0.532853	0.788252	0.837399	3.09035	0.779726	1.7295	1.28828			0.249139	0.494109	0.632043	1.09255	0.358605	0.388431	0.494109	0.679374	0.829378	2.6772	1.29346	0.925512			0.310048	0.672783	0.202638	0.868559	0.662533	0.993679	0.351432	0.860643	1.77984	0.438111	1.10472	0.202638			0.405668			0.468311	0.405668
		0.541152	0.617781	0.528655	0.376784	0.451704	0.494109	1.37655	1.67869	0.659402	0.659402	0.747844	0.57702			0.532853	0.188814	0.692369	0.549325	0.441728	0.376784	0.57702	0.698776	0.532853	0.741861	0.726688	0.669463			0.672783	0.287128	0.740573	0.652121	0.422201	0.331386	0.549325	0.233986	1.29874	0.438111	1.08597	0.202638			0.331386			0.573701	0.662533
		1.09051	0.635559	0.821279	0.382652	0.485006	0.394126	1.82801	1.13443	0.985799	2.35437	0.956131	1.42719			0.199471	0.345955	0.188814	0.399739	0.57702	0.319652	0.692369	0.76821	0.826687	4.57777	0.837399	3.14801			0.370394	0.202638	0.549325	0.597082	1.09851	0.202638	0.836258	2.82275	0.759039	0.388431	0.721854	3.41822			0.468311			0.468311	0.405668
		0.388431	0.45661	0.561362	1.09051	0.726688	0.970012	1.34722	0.918261	0.958458	3.84366	1.69576	2.00299			0.485006	0.188814	0.274662	0.441728	0.507457	0.364765	0.591996	1.71795	0.410736	0.793885	0.610525	0.394126			0.662533	0.549325	0.585508	0.453462	0.233986	1.11104	0.811335	0.785623	1.35558	0.672783	0.94407	0.202638			0.331386			0.523816	0.523816
		0.358605	0.682646	0.466268	0.516164	0.676087	0.893844	1.21753	0.76821	0.595748	2.27383	3.08535	1.53217				0.305393	0.290434	0.382652	0.394126	0.266427	0.738851	0.466268	1.46863	1.6345	1.15776	0.826687			0.388431	0.641541	0.852468	0.965737	1.02086	0.453462	0.510584	2.23735	0.986767	0.9071	2.06851	0.561645			0.405668			0.619582	0.523816
		0.821279	0.584692	0.642532	0.624953	0.45661	0.421446	1.59467	0.580869	0.86599	1.9536	2.10239	1.60432				0.635559	0.528655	0.747844	0.4267	0.45661	0.853214	0.83206	0.669463	1.96156	2.15355	0.382652			0.496999	0.523816	0.536722	0.438111	0.692828	0.71231	1.39059	0.388431	1.27749	0.608436	0.630531	1.03433			0.468311			0.468311	0.405668
		0.4267	0.446744	0.358605	0.524423	0.507457	0.461464	2.03593	2.42582	2.31922	1.80241	0.942045	1.04489				0.199471		0.847975	0.888845	0.753779	1.6708	0.573146	0.685902	1.24096	0.591996	1.95815			0.468311	0.261604	0.721854	0.233986	0.561645	0.802856	1.59287	1.14142	0.331386	0.811335	0.202638	0.261604						0.523816	0.573701
		0.364765	0.659402	0.405275	0.726688	0.659402	0.503047	0.689143	1.18238	1.37169	0.708052	1.08451	0.708052				0.376784		0.610525	0.507457	0.635559	0.416126	0.632043	0.503047	3.07165	0.537018	1.27275			0.310048	0.749757	0.608436	0.523816	0.331386	0.388431	0.749757	0.759039	0.482704	0.388431	0.482704	1.26131						0.468311	0.9071
		0.461464	0.524423	0.524423	0.507457	0.45661	0.652609	0.580869	0.738851	0.738851	4.55004	1.3223	3.21014				0.57702		0.553366	0.850599	0.837399	0.842704	0.759459	0.421446	0.57702	0.573146	0.793885			0.233986	0.496999	0.233986	0.310048	0.202638	0.731273	0.71231	0.662533	0.785623	1.27749	1.06047	0.405668						0.468311	0.468311
		0.610525	0.364765	0.370823	0.520157	0.437019	0.776863	1.05746	0.669463	0.662773	0.805033	6.41193	0.606865				0.274662		0.915831	0.376784	0.73583	0.537018	0.682646	0.723616	0.382652	1.02986	1.17482			0.351432	0.310048	0.370394	0.936793	0.370394	0.749757	0.233986	2.83002	0.510584	0.310048	0.536722	0.641541						0.523816	0.662533
		0.603182	0.595748	0.466268	0.561362	0.617781	0.394126	0.711192	0.86599	1.04702	2.51479	2.38246	1.18989				0.333302		0.471022	0.682646	0.475729	0.753779	0.520157	0.672783	2.28841	0.364765	0.614164			0.496999	0.287128	0.331386	0.331386	0.868559	0.202638	0.608436	0.468311	0.972798	0.523816	1.07965	3.39204						0.405668	0.405668
		0.416126	0.416126	0.639055	0.557378	0.750817	0.382652	0.937472	0.656014	2.48102	1.04702	1.65741	1.13049				0.399739		0.503047	0.431891	0.565317	0.72053	1.51913	1.11675	1.40527	0.953797	1.50735			0.331386	0.662533	0.585508	0.759039	0.202638	0.891884	1.0733	0.422201	0.776863	0.233986	1.55802	0.482704						0.523816	0.468311
		0.376784	0.935092	0.416126	0.466268	0.541152	0.652609	0.958458	0.682646	0.753779	0.682646	4.34089	2.3572				0.698776		0.569245	0.370823	0.326548	0.606865	1.53071	0.494109	3.80479	1.18989	0.376784			1.05399	1.05399	0.331386	0.331386	0.819727	0.936793	3.90161	0.351432	1.40527	0.453462	0.331386	0.536722						0.776863	0.619582
		0.498598	0.376784	0.553366	0.364765	0.829378	0.726688	1.75879	1.67603	2.59809	1.20465	1.22118	0.679374				0.557378		0.557378	0.388431	0.339453	1.52059	0.967713	0.503047	1.61678	0.553366	0.580869			0.287128	0.261604	0.573701	0.482704	0.884177	0.202638	0.233986	2.17831	0.749757	0.310048	1.4004	0.438111						0.573701	0.468311
		0.507457	0.461464	0.679374	0.937472	0.394126	0.944407	1.5103	1.32061	0.573146	1.94224	2.22351	0.860828				0.23056		0.888845	0.8076	0.326548	1.50883	0.524423	0.421446	2.30484	2.01843	0.382652			0.482704	0.536722	0.672783	0.496999	0.972798	0.438111	0.438111	0.331386	0.836258	1.0733	3.19637	0.405668						0.619582	0.405668
		0.621377	0.388431	0.507457	0.485006	0.399739	0.441728	0.711192	0.881292	0.750817	2.16791	4.2604	1.10673				0.645991		0.451704	0.466268	1.17102	1.46102	1.43342	1.53071	0.949114	0.850599	0.437019			0.233986	0.972798	0.233986	0.573701	0.351432	0.619582	1.00054	0.951459	0.422201	4.32185	0.819727	0.233986						0.523816	0.405668
		0.545254	0.494109	0.485006	0.494109	0.717431	0.714318	0.805033	1.09459	1.01476	0.659402	1.28321	2.62187				0.298007		0.503047	0.685902	0.312604	0.541152	0.891348	0.76821	0.48039	0.569245	1.66144			0.233986	0.597082	0.721854	0.768003	0.608436	0.585508	0.721854	2.39139	0.891884	0.233986	1.11104	2.78112						0.468311
		0.565317	0.382652	0.466268	0.394126	0.358605	0.698776	0.685902	1.53217	0.8076	2.03593	1.43186	2.23842				0.220684		0.364765	0.545254	0.8076	1.42563	0.642532	0.528655	1.6071	0.782578	1.42104			0.702637	0.510584	1.00736	0.453462	0.836258	0.740573	0.351432	0.951459	0.388431	0.370394	0.868559	0.405668						0.523816
		0.475729	0.405275	0.466268	0.364765	0.532853	0.461464	2.19636	0.591996	2.56194	1.02769	0.632043	1.42417				0.569245		0.466268	0.553366	0.257928	0.898639	0.692369	0.541152	3.59549	1.00372	1.65741			0.899524	0.702637	0.721854	0.202638	0.287128	0.836258	0.9071	0.453462	0.759039	0.351432	3.27692	0.740573						0.523816
		0.466268	0.516164	0.584692	0.437019	0.451704	0.659402	0.610525	1.31723	0.939676	2.71093	3.13245	1.29862				0.451704		0.471022	0.679374	0.485006	0.591996	0.437019	0.87876	3.18929	1.99631	1.81587			0.702637	0.884177	0.496999	0.287128	0.468311	0.370394	0.202638	0.233986	1.0669	0.523816	0.202638	1.08597						0.405668
		0.410736	0.421446	0.494109	0.762387	0.494109	0.645991	0.793885	1.09662	1.1935	2.06728	2.35058	1.49409				0.610525		0.45661	0.437019	0.999269	0.461464	1.31057	0.73583	3.17815	0.83206	0.901115			0.641541	0.523816	0.233986	0.936793	0.405668	0.749757	0.94407	0.802856	0.608436	3.86986	0.351432	2.57366						0.702637
		0.376784	0.364765	0.364765	0.759459	0.364765	0.639055	0.776863	1.9111	1.56942	1.9111	1.31057	2.45944				0.339453		0.399739	0.840055	0.507457	0.711192	0.685902	0.896334	0.545254	1.49409	2.39824			1.11718	0.785623	0.233986	0.496999	0.536722	0.310048	0.958624	0.608436	0.202638	0.287128	0.261604	0.233986						0.619582
		0.4267	0.689143	0.853214	0.475729	0.370823	0.847975	1.05957	0.591996	0.624953	0.949114	3.12324	0.903584						0.541152	0.461464	0.339453	0.624953	0.364765	0.708052	0.545254	0.799479	0.441728			0.585508	0.672783	1.07965	0.768003	0.585508	0.510584	0.261604	0.573701	0.585508	5.23323	0.619582	3.0448						0.523816
		0.532853	0.471022	0.394126	0.666126	0.388431	0.791073	0.617781	0.771105	1.18802	1.8724	1.45042	0.711192						0.57702	0.485006	0.257928	0.893844	0.421446	1.54376	0.676087	1.13835	0.537018			0.405668	0.721854	0.759039	0.202638	0.702637	0.370394	0.370394	0.468311	0.884177	2.91124	1.15335	0.510584						0.468311
		0.561362	0.549325	0.58822	0.621377	1.11875	0.603182	1.37493	1.89714	2.7378	2.53496	1.61264	0.927916						0.639055	0.471022	1.08656	0.498598	1.26043	1.91924	0.893844	0.358605	1.67736			0.453462	0.619582	0.422201	0.828034	0.482704	0.951459	1.94199	0.819727	1.02086	0.958624	0.202638	0.287128						0.405668
		0.388431	0.376784	0.569245	1.03633	0.853214	0.399739	1.23556	1.46559	0.823987	1.09051	2.9114	0.796687						0.405275	0.441728	0.773989	0.394126	0.747844	1.22118	1.98407	0.461464	0.561362			0.405668	1.08597	0.370394	0.876403	0.94407	0.202638	0.914614	0.768003	0.331386	0.958624	0.986767	0.233986						0.405668
		0.475729	0.57702	0.471022	0.918261	0.388431	0.669463	1.43031	1.42417	1.04276	5.9402	3.23286	1.64401						1.09662	0.471022	0.437019	0.652609	0.935092	0.891348	0.834734	0.669463	1.20465			0.860643	0.619582	0.422201	0.785623	0.884177	1.16516	0.233986	0.261604	0.597082	3.99883	0.794286	1.34545						0.468311
		0.45661	0.394126	0.76821	0.599476	0.628508	0.679374	2.40566	1.18049	0.595748	1.3307	0.701957	1.08451						0.549325	0.532853	0.466268	0.376784	1.19163	1.17482	0.705124	1.01036	1.58345			0.438111	0.951459	0.422201	0.965737	0.71231	0.561645	0.202638	0.536722	0.287128	0.351432	0.979807	0.331386						0.468311
		0.541152	0.823987	0.569245	0.610525	0.606865	0.507457	0.883817	1.02335	0.965407	0.595748	1.15954	1.44117						0.545254	0.913395	0.388431	1.25866	0.669463	0.881292	0.901115	2.36469	0.949114			0.496999	0.405668	0.482704	0.922066	0.536722	0.202638	0.776863	0.202638	0.914614	0.261604	0.202638	0.388431						0.573701
		0.524423	0.498598	0.370823	0.692369	0.662773	0.376784	2.64634	0.603182	0.886334	2.1923	1.97055	0.818561						0.370823	1.08451	0.782578	0.489579	0.978995	2.56368	1.43031	0.370823	2.1276			0.852468	0.405668	0.202638	0.261604	0.438111	0.422201	0.351432	2.58168	0.468311	0.549325	1.60144	0.630531						0.405668
		0.421446	0.565317	0.441728	1.21018	0.553366	0.705124	1.9204	1.11476	0.580869	1.17482	0.988057	3.66032						0.441728	0.810354	0.345955	1.28828	0.511829	1.70885	0.507457	0.642532	0.672783			1.04748	0.523816	0.310048	1.5358	0.287128	0.585508	1.51335	0.233986	3.02671	0.630531	0.641541	1.34545						0.468311
		0.705124	0.471022	0.441728	0.923101	0.405275	0.537018	1.30717	1.94453	1.21935	0.73583	1.68002	3.64088						0.805033	0.561362	0.73583	0.992557	1.08245	0.741861	0.557378	0.520157	1.29862			0.202638	0.844402	0.482704	0.261604	0.405668	0.811335	0.692828	1.10472	0.287128	1.3955	0.929458	0.884177						0.662533
		0.580869	0.541152	0.524423	0.932706	0.676087	0.858236	0.756729	1.72821	1.05746	2.93118	1.32734	2.77568						0.437019	0.494109	0.282658	0.507457	0.73583	0.549325	5.0043	0.405275	0.606865			0.287128	0.331386	0.819727	0.561645	0.608436	0.351432	0.482704	0.310048	1.51787	0.453462	1.42462	0.876403						0.776863
		0.461464	0.565317	0.370823	0.632043	0.421446	0.471022	1.33237	1.58064	2.45134	4.67798	1.92272	0.591996						0.446744	0.87876	0.511829	1.07211	1.21935	1.11675	2.23742	1.07211	0.45661			0.310048	0.202638	0.202638	0.422201	0.672783	0.641541	4.04992	0.561645	0.496999	0.844402	0.749757	0.922066						0.573701
		0.549325	0.394126	0.466268	0.461464	0.87876	0.48039	0.834734	1.07626	1.97845	0.659402	1.36692	1.17102						0.4267	0.370823	0.416126	0.682646	0.624953	0.557378	2.6697	0.405275	0.471022			0.287128	1.06047	0.811335	0.233986	0.549325	0.965737	0.261604	0.794286	0.672783	0.351432	0.370394	0.652121						0.523816
		0.471022	0.656014	0.599476	0.705124	0.431891	0.765304	2.49082	0.639055	1.4911	5.59072	4.36688	1.44272						0.441728	0.72053	0.298007	1.00594	0.441728	0.466268	0.416126	0.524423	0.475729			0.630531	0.836258	0.233986	0.860643	0.482704	0.619582	0.202638	0.549325	0.287128	0.585508	0.776863	0.422201						0.468311
		0.399739	0.557378	0.591996	0.45661	0.388431	0.405275	0.591996	2.29806	0.645991	0.580869	2.30097	1.67337						0.591996	0.759459	0.58822	0.532853	0.58822	0.446744	2.43224	1.74862	2.0961			0.496999	0.287128	0.986767	0.523816	0.993679	1.44855	2.42273	0.310048	0.496999	1.40527	0.370394	0.721854
		0.382652	0.553366	0.642532	0.466268	0.437019	0.364765	0.717431	0.573146	1.02769	0.689143	1.26043	5.18462						0.591996	0.358605	0.305393	0.553366	2.52622	1.78261	0.388431	0.898639	0.738851			0.310048	0.438111	0.496999	0.202638	1.8142	0.549325	2.24651	0.71231	1.56678	0.630531	1.74096	3.04255
		0.511829	0.364765	0.628508	0.771105	0.915831	0.939676	0.659402	1.71666	0.732795	3.27988	1.46863	1.16529						0.364765	0.726688	0.266427	1.07003	1.13835	0.958458	0.370823	1.23014	0.868559			0.662533	0.438111	1.38566	0.549325	1.70512	1.07965	0.597082	0.202638	3.388	0.233986	0.692828	2.59226
		0.382652	0.606865	0.416126	0.524423	0.981268	0.692369	1.67213	1.53071	2.05979	1.903	0.652609	3.23217						0.747844	0.421446	0.405275	0.388431	0.711192	1.1027	1.16911	2.67637	0.708052			0.496999	1.02754	0.351432	0.482704	0.94407	1.0669	1.20001	0.819727	0.641541	2.31861	0.370394	0.619582
		0.416126	0.489579	0.358605	0.399739	0.466268	0.76821	0.692369	0.944407	1.59047	0.974596	3.90951	1.05339						0.685902	0.485006	0.475729	0.358605	0.965407	2.20742	0.416126	0.591996	0.815835			0.261604	0.619582	0.287128	0.405668	0.523816	0.351432	1.09851	0.388431	1.04093	0.585508	6.33894	1.41013
		0.431891	0.537018	0.573146	0.545254	0.565317	0.466268	1.53942	1.20465	1.53362	0.896334	1.6304	0.779726						0.617781	0.399739	0.437019	0.441728	0.437019	1.03633	1.48211	1.37493	0.886334			0.630531	0.233986	0.351432	0.287128	0.351432	0.573701	1.7211	1.18278	0.405668	0.287128	0.759039	0.619582
		0.394126	0.376784	0.863413	0.782578	0.494109	0.561362	0.756729	1.39424	1.69576	1.06794	3.10186	1.46863						0.967713	0.541152	0.935092	1.19163	1.79993	1.07418	0.805033	0.399739	0.569245			0.310048	0.438111	0.388431	0.811335	0.287128	0.261604	1.06047	0.438111	0.287128	0.979807	0.482704	1.86268
		0.621377	0.376784	0.451704	0.76821	1.1481	0.524423	0.628508	1.4458	1.20094	0.676087	2.01401	0.73583						1.24991	0.632043	0.923101	0.965407	0.451704	1.11675	6.127	0.669463	0.370823			1.25588	0.768003	0.641541	0.768003	0.702637	0.721854	0.453462	0.899524	1.49973	0.422201	0.597082	0.233986
		0.788252	0.642532	0.388431	1.03633	0.498598	0.48039	0.685902	0.624953	1.90651	0.958458	1.02986	2.83103						0.679374	0.603182	0.729748	0.405275	0.376784	1.0015	1.36366	0.569245	0.485006			0.740573	0.287128	0.536722	0.370394	0.233986	1.04748	0.405668	0.310048	1.859	0.597082	0.811335	0.630531
		0.528655	0.516164	0.717431	0.446744	0.382652	0.437019	0.906047	0.73583	0.591996	1.40844	0.793885	1.25347						0.503047	0.565317	0.475729	0.532853	1.80602	0.399739	1.71916	0.779726	0.659402			0.523816	0.731273	0.597082	0.819727	0.287128	0.310048	1.4004	1.2448	0.233986	5.08572	1.04748	0.768003
		0.370823	0.672783	0.382652	0.705124	0.370823	0.732795	1.1786	1.30375	1.24096	3.11967	1.12852	2.89078						0.507457	0.932706	0.274662	0.405275	1.50153	1.11875	0.405275	0.642532	2.30387			0.71231	0.573701	1.11104	0.202638	0.721854	0.768003	3.88575	1.53134	0.852468	0.585508	0.9071	0.233986
		0.503047	0.446744	0.498598	0.503047	0.48039	0.744858	0.635559	0.821279	2.54374	1.64672	0.8076	1.13443						0.930314	0.364765	0.520157	1.81464	0.498598	0.78542	0.584692	0.591996	0.779726			0.453462	1.25588	0.438111	0.652121	0.608436	0.986767	1.56241	0.573701	0.965737	0.922066	0.202638	0.702637
		0.494109	0.672783	0.466268	0.815835	0.48039	0.516164	1.40051	1.22118	1.02769	2.43224	1.05957	3.0731						0.818561	0.649431	0.524423	0.524423	0.756729	0.507457	1.58767	0.573146	1.89361			0.482704	0.510584	0.573701	0.608436	1.76826	0.202638	1.12329	0.388431	0.261604	1.68077	0.929458	0.914614
		0.421446	0.421446	0.431891	0.580869	0.815835	0.628508	1.14615	0.741861	4.00539	0.886334	1.13639	1.66546						0.532853	0.584692	0.489579	0.726688	1.19723	2.65385	0.717431	1.53942	0.405275			0.202638	0.662533	0.202638	0.619582	0.453462	0.802856	1.31977	0.597082	0.287128	3.6977	0.549325	0.759039
		0.759459	0.394126	0.48039	0.45661	0.614164	0.659402	0.771105	0.599476	2.0791	1.84016	2.37033	2.65553						0.520157	0.741861	0.494109	0.821279	0.610525	1.64807	0.714318	2.52092	0.451704			0.561645	0.510584	0.438111	0.438111	0.510584	0.388431	0.496999	0.749757	0.682879	1.96659	0.536722	1.85163
		0.645991	0.461464	0.376784	0.545254	0.48039	0.823987	0.652609	0.723616	2.13902	1.42104	1.01898	0.930314						0.48039	0.639055	0.8076	0.565317	0.69558	0.823987	0.771105	0.410736	1.76249			0.351432	0.597082	0.794286	0.405668	1.77213	0.438111	1.04748	0.405668	0.331386	0.573701	0.233986	0.202638
		0.584692	0.370823	0.370823	0.676087	0.573146	0.524423	1.66412	0.994799	0.813099	0.744858	0.821279	0.83206						0.617781	0.410736	0.399739	0.791073	1.31385	0.569245	0.930314	1.71276	0.649431			0.819727	0.422201	0.9071	0.979807	0.202638	0.692828	0.811335	0.702637	0.619582	0.261604	3.46805	2.28584
		0.358605	0.475729	0.431891	0.45661	0.364765	0.689143	0.802261	1.74862	2.45853	1.06376	4.17676	1.06167						0.569245	0.364765	1.00815	1.33904	1.08861	0.364765	0.756729	0.802261	0.399739			0.287128	0.405668	0.453462	0.331386	1.12937	0.573701	1.05399	0.388431	1.23929	5.29966	0.331386	0.202638
		0.635559	0.599476	0.451704	1.06586	0.565317	0.541152	1.44272	1.33237	2.19331	1.26572	2.15554	0.765304						0.569245	0.942045	0.266427	0.421446	0.927916	1.04489	3.40469	4.03902	0.759459			0.287128	0.331386	0.549325	0.899524	1.11718	0.405668	1.38566	0.619582	0.561645	0.561645	2.39996	0.794286
		0.461464	0.628508	0.679374	0.72053	1.03633	0.441728	0.908503	1.79621	1.47014	5.12479	2.45672	0.847975						0.475729	0.475729	0.599476	0.73583	0.701957	1.32902	0.738851	2.08124	1.30033			0.573701	0.536722	0.549325	0.549325	0.510584	0.860643	0.438111	2.30076	2.0817	0.914614	1.15927	0.852468
		0.388431	0.511829	0.410736	1.36039	0.370823	0.437019	1.43653	2.20446	1.39584	1.59746	1.43031	2.13797						0.776863	0.388431	0.257928	1.11675	1.71795	0.78542	2.41207	1.1027	0.813099			1.0733	0.561645	0.619582	0.641541	0.468311	0.702637	1.0733	1.61845	0.702637	0.388431	1.10472	0.388431
		0.4267	0.689143	0.561362	0.953797	0.421446	0.58822	1.08861	1.07626	1.04489	2.13902	0.624953	1.16338						0.358605	0.370823	0.312604	0.810354	2.174	1.22833	0.537018	0.557378	0.520157			0.619582	0.388431	0.351432	0.749757	0.261604	0.261604	1.45327	0.261604	1.95953	0.405668	0.819727	0.438111
		0.431891	0.498598	0.549325	0.569245	0.951459	0.561362	0.920684	2.6697	1.24096	1.16338	3.9417	3.70011						0.645991	0.698776	0.617781	0.981268	1.73336	0.394126	2.85833	0.927916	2.22744			0.388431	0.331386	0.233986	0.388431	0.388431	1.50428	1.38566	1.20001	1.53134	6.39707	0.233986	2.28584
		0.441728	0.524423	0.606865	0.557378	0.471022	0.949114	1.95815	1.30204	2.51125	0.717431	1.41633	0.86599						0.705124	0.489579	0.771105	1.93649	1.38301	1.02117	1.60432	0.507457	1.05746			0.310048	0.331386	0.438111	0.802856	0.331386	0.868559	0.561645	1.29874	1.43907	0.828034	0.482704	1.0669
		0.376784	0.388431	0.632043	0.388431	0.628508	0.507457	1.91343	2.41668	0.779726	3.30882	0.711192	1.40051						0.45661	0.913395	0.818561	0.511829	0.537018	1.26748	3.07527	1.22118	0.69558			0.692828	0.422201	0.608436	0.71231	0.844402	1.05399	0.422201	0.768003	1.64372	0.351432	2.24955	0.811335
		0.388431	0.394126	0.364765	0.553366	1.06167	0.358605	0.818561	0.685902	0.942045	3.87015	2.32115	1.903						0.394126	0.507457	0.829378	0.87876	1.0015	1.38301	1.12852	0.776863	3.18375			0.422201	1.02754	1.04748	0.510584	0.641541	0.608436	0.523816	0.641541	0.453462	0.510584	0.536722	0.630531
		0.549325	0.376784	0.446744	1.02552	0.466268	0.475729	1.76376	0.958458	2.5463	1.86772	3.38833	1.47468						0.494109	0.399739	0.599476	1.23376	0.881292	1.17671	1.54087	0.87112	1.23014			0.351432	0.561645	0.468311	0.759039	0.802856	0.388431	1.304	1.55362	0.523816	0.233986	0.202638	0.672783
		0.399739	0.503047	0.557378	1.08245	0.410736	0.358605	3.20944	0.805033	0.972307	0.927916	0.923101	0.918261						0.416126	0.666126	0.382652	0.692369	0.705124	1.79746	1.1935	1.92388	0.978995			0.951459	0.71231	1.29874	0.438111	0.510584	1.02086	3.20924	0.202638	0.438111	1.2282	0.702637	1.91708
		0.437019	0.503047	0.451704	0.516164	0.370823	0.58822	0.850599	2.40652	0.779726	1.40369	0.632043	1.18049						0.358605	0.376784	0.461464	0.747844	1.21018	0.58822	1.05535	0.685902	0.410736			0.370394	0.388431	0.233986	0.310048	0.597082	0.233986	0.662533	0.965737	1.76051	0.619582	0.811335	1.02086
		0.614164	0.399739	0.753779	0.569245	0.511829	0.421446	1.04915	0.96078	1.17102	2.20142	1.6668	0.956131						0.388431	0.639055	0.541152	0.944407	0.978995	0.394126	1.60848	0.45661	0.376784			0.261604	0.233986	0.370394	0.351432	0.496999	1.31977	1.08597	2.81298	0.405668	1.13541	3.21137	1.10472
		0.561362	0.364765	0.416126	0.370823	0.672783	1.03418	0.750817	0.708052	0.910952	0.635559	0.58822	0.652609						0.573146	0.541152	0.656014	1.05127	0.908503	0.69558	1.30546	0.370823	0.726688			0.202638	0.721854	0.482704	0.388431	1.06047	1.52686	1.7211	0.453462	1.74881	1.11104	0.641541	0.731273
			0.642532	0.78542	0.656014	0.461464	0.958458	1.05746	0.847975	1.29346	4.33013	1.13246	3.89471						0.815835	0.584692	0.717431	1.1935	1.38301	0.437019	1.72821	1.33904	0.692369			0.261604	0.202638	0.310048	1.10472	0.523816	0.672783	0.561645	0.496999	1.81042	3.49757	0.652121	0.836258
			0.358605	0.421446	0.842704	0.471022	0.791073	0.981268	0.893844	2.08124	0.818561	0.978995	1.11675						0.57702	0.537018	0.441728	0.705124	0.891348	1.67603	0.451704	0.399739	0.972307			0.422201	0.405668	0.370394	1.6767	0.351432	0.422201	0.351432	0.608436	2.10466	0.510584	1.04748	0.468311
			0.642532	0.451704	0.399739	0.485006	0.666126	0.985799	4.49656	2.50147	3.07382	1.39265	1.58345						0.461464	0.520157	0.305393	0.923101	0.662773	0.617781	1.27099	3.17955	0.545254			0.233986	0.585508	0.388431	0.549325	2.67815	0.202638	0.802856	1.00736	0.972798	0.468311	0.422201	4.40046
				0.437019	0.399739	0.431891	0.416126	0.584692	1.66278	2.74993	0.818561	1.83288	4.5549						0.813099	0.489579	0.580869	0.382652	0.541152	1.56516	2.44497	0.788252	0.985799			0.836258	0.261604	0.549325	0.549325	0.482704	0.561645	1.33523	0.261604	0.692828	1.08597	0.233986	0.331386
				0.431891	0.662773	0.399739	0.520157	0.930314	0.791073	0.659402	2.17195	0.796687	1.20465						0.649431	0.358605	0.298007	1.02117	0.541152	0.584692	1.05535	1.04276	0.561362			0.776863	0.370394	1.18278	0.721854	0.876403	1.02754	1.88468	1.44382	0.891884	1.69304	1.03433	0.731273
				0.376784	0.788252	0.437019	0.669463	0.656014	0.617781	0.72053	1.13443	0.717431	1.61402						0.466268	0.528655	0.282658	1.25347	1.52352	0.639055	1.31057	2.21447	0.520157			1.70512	0.561645	0.630531	0.619582	0.482704	0.510584	1.47198	1.03433	0.802856	0.370394	0.233986	0.608436
				0.437019	0.553366	0.489579	0.451704	1.40844	1.42261	1.78136	1.43497	0.738851	1.02769						0.652609	0.503047	0.701957	1.21935	0.796687	0.503047	1.66278	0.621377	0.405275			0.641541	0.261604	0.388431	0.510584	1.15927	0.422201	1.02754	0.405668	0.682879	0.776863	4.01594	0.287128
				0.370823	0.537018	0.642532	0.83206	1.84379	1.14421	0.698776	3.8425	1.3223	1.29346						0.532853	0.729748	0.312604	0.652609	0.624953	0.639055	0.573146	0.431891	1.1672			0.405668	0.496999	0.482704	0.768003	0.482704	0.405668	0.836258	0.768003	0.549325	0.876403	1.02086	0.993679
				0.410736	0.886334	0.520157	0.829378	1.63313	1.68267	1.48061	7.34791	1.09459	3.61641						0.48039	0.621377	0.471022	0.840055	2.06728	1.48061	1.37018	0.382652	0.410736			0.986767	0.233986	0.740573	0.884177	0.422201	0.388431	0.351432	1.05399	0.202638	0.351432	0.482704	0.652121
				0.441728	0.741861	0.729748	0.399739	0.805033	0.829378	0.881292	1.78876	1.23014	1.13443						0.606865	1.02335	0.810354	0.451704	0.503047	0.364765	1.37979	0.528655	0.516164			0.585508	0.573701	0.536722	0.549325	0.388431	0.702637	2.73641	3.66415	0.287128	0.561645	0.202638	0.453462
				0.669463	0.394126	0.485006	0.370823	1.51619	0.628508	1.20465	1.15583	3.11895	0.565317						0.376784	0.915831	0.642532	0.416126	0.466268	0.723616	1.54664	0.410736	0.662773			0.202638	0.652121	0.310048	1.05399	0.496999	1.0669	0.496999	0.233986	0.573701	0.331386	0.510584	1.8774
				0.410736	0.376784	0.520157	0.738851	0.692369	0.639055	1.02986	1.06794	1.41318	1.51178						0.621377	0.978995	0.274662	1.09459	0.382652	1.37817	2.36751	0.466268	0.466268			0.287128	0.672783	0.351432	0.682879	0.370394	0.310048	0.619582	0.482704	0.482704	0.876403	0.573701	0.922066
				0.639055	0.951459	0.689143	0.561362	0.823987	2.00958	1.3223	1.00594	0.78542	0.656014						0.48039	0.645991	0.741861	0.516164	0.537018	1.11875	1.13639	0.729748	1.22469			0.652121	0.331386	0.731273	0.202638	0.370394	0.71231	1.20001	1.39059	0.331386	1.74881	4.52644	0.71231
				0.48039	0.561362	0.78542	0.451704	0.958458	0.747844	0.87112	1.24455	0.708052	1.54087						0.503047	0.978995	1.27099	0.48039	0.927916	0.565317	1.1786	0.614164	0.364765			0.702637	0.388431	0.438111	0.811335	1.10472	0.261604	0.876403	0.749757	1.54035	0.202638	1.54479	1.94903
				0.614164	0.782578	0.565317	0.645991	1.43342	0.782578	1.05957	1.76249	0.565317	3.19971						0.370823	0.78542	0.639055	0.421446	0.416126	1.47619	2.12236	0.744858	1.67603			0.585508	0.776863	0.549325	0.370394	0.597082	1.86635	0.682879	0.331386	0.310048	0.405668	0.828034	1.09851
				0.705124	1.31057	0.358605	0.610525	1.32061	1.6747	2.27481	2.38339	0.599476	2.45315						0.541152	0.732795	0.274662	0.537018	1.35546	0.595748	1.34887	0.471022	0.573146			0.310048	0.310048	0.438111	1.04748	0.370394	0.388431	1.09226	0.608436	0.310048	1.00736	0.351432	1.0733
				0.358605	0.642532	0.850599	0.918261	0.72053	1.16146	0.591996	1.21753	1.06167	0.8076						0.776863	0.549325	0.446744	0.773989	0.723616	1.11476	0.711192	0.466268	1.39265			0.836258	0.233986	0.370394	0.836258	0.370394	0.261604	1.2448	0.608436	1.21137	1.6767	0.852468	1.89193
				0.494109	0.78542	0.376784	0.441728	1.89949	0.606865	1.30546	1.16146	0.932706	0.953797						0.545254	0.489579	0.405275	0.388431	0.394126	1.76132	1.5279	0.358605	0.421446			0.776863	0.585508	0.561645	1.2448	0.261604	1.2448	0.405668	0.523816	0.422201	1.11104	0.662533	1.04093
				0.376784	0.461464	0.376784	0.776863	0.711192	1.21935	0.805033	0.617781		1.05746						0.45661	0.4267	0.370823	0.394126	0.537018	0.376784	0.765304	0.591996	0.541152			0.405668	0.536722	0.482704	0.721854	1.16516	0.370394	0.310048	2.69598	0.794286	1.93493	1.08597	0.819727
				0.446744	0.553366	0.431891	0.416126	1.16338	0.958458	0.698776	3.35676								0.498598	0.698776	0.685902	0.364765	1.82801	0.441728	3.80596	0.557378	1.29862			0.310048	0.958624	0.351432	0.370394	1.07965	0.510584	1.34035	2.22193	1.92073	0.510584	1.13541	1.01413
				0.382652	0.632043	0.45661	0.394126	1.17102	0.937472	0.845344	1.26572								0.639055	0.4267	0.451704	0.689143	0.685902	0.498598	0.441728	1.37655	3.25132			0.233986	0.261604	0.768003	0.585508	1.18855	0.351432	0.287128	2.10466	2.5007	0.922066	0.819727	0.388431
				0.511829	0.364765	0.370823	0.729748	0.617781	0.595748	1.57923	2.39266								0.364765	0.537018	0.339453	1.04489	0.896334	0.714318	1.17102	1.82566	1.71666			0.868559	0.370394	0.597082	0.785623	0.94407	0.233986	0.71231	0.899524	1.36564	0.662533	0.287128	0.202638
				0.382652	0.946763	0.475729	0.595748	0.614164	0.624953	1.30887	1.75879								1.34071	0.632043	0.591996	0.83206	0.821279	0.516164	0.978995	0.698776	1.08039			0.202638	0.287128	0.510584	0.819727	0.233986	0.802856	1.3301	0.891884	2.61598	1.1943	0.287128	3.87163
				0.714318	1.21202	1.02335	0.705124	1.59607	1.3223	2.56716	1.43342								0.639055	0.45661	1.17671	0.937472	0.672783	0.416126	1.19723	0.421446	0.837399			1.34545	0.561645	0.468311	0.202638	0.94407	0.819727	0.261604	0.965737	1.11718	0.836258	0.549325	1.9631
				0.451704	1.5452	1.15954	0.437019	0.614164	1.49856	1.4911	0.649431								0.711192	0.358605	0.416126	0.886334	0.394126	0.388431	0.537018	1.5279	0.83206			0.233986	0.891884	0.573701	0.310048	0.370394	0.922066	0.453462	0.936793	1.39059	0.482704	1.41981	0.561645
				0.358605	0.669463	0.624953	0.565317	0.847975	0.896334	1.08245	0.580869								0.610525	0.545254	0.399739	0.57702	0.652609	0.729748	1.21386	2.03265	2.44679			0.630531	0.370394	0.310048	0.819727	0.496999	0.233986	1.15927	0.828034	0.749757	1.17102	0.287128	0.776863
				0.475729	0.711192	0.762387	0.498598	1.08245	0.802261	1.62903	1.09662								0.617781	0.494109	0.266427	0.370823	0.376784	0.920684	0.913395	0.793885	0.981268			0.899524	0.261604	0.585508	0.405668	0.233986	0.261604	1.3955	0.844402	1.07965	1.71712	1.25588	1.65616
				0.416126	0.437019	0.692369	0.935092	1.08245	1.23916	1.48061	1.33904								0.569245	0.896334	0.58822	0.382652	0.358605	0.595748	1.70885	1.1027	1.26572			0.496999	0.802856	0.422201	0.405668	0.482704	0.899524	1.26673	2.00458	0.287128	1.49057	1.35052	1.58416
					0.57702	0.723616	0.388431	1.6413	2.2205	1.1786	0.965407								0.475729	0.595748	0.345955	0.516164	0.793885	2.09397	2.02174	0.416126	0.57702			0.496999	0.819727	0.202638	0.468311	0.776863	0.405668	0.422201	0.422201	0.630531	0.597082	0.561645	0.641541
					1.00594	0.569245	0.805033	1.39265	0.978995	0.963097	1.07003								0.376784	0.394126	0.603182	0.537018	0.503047	1.21202	0.937472	1.21018	1.25689			0.965737	0.331386	0.453462	0.597082	0.482704	0.422201	0.331386	0.682879	0.608436	2.23115	0.261604	1.04093
					0.750817	0.511829	0.805033	1.44734	1.53217	1.43031	1.18989								0.451704	0.382652	0.753779	0.726688	1.01695	0.858236	1.08656	0.461464	0.410736			0.561645	0.585508	0.202638	1.2057	1.02754	1.04748	0.573701	1.52237	0.951459	0.261604	0.233986	3.47002
					0.461464	0.441728	0.382652	2.37871	0.990309	1.27799	0.918261								0.732795	0.532853	0.466268	2.17809	1.68267	1.21202	0.932706	1.14421	0.382652			0.370394	0.287128	0.523816	0.608436	0.438111	1.23376	0.768003	0.523816	0.468311	3.30814	2.02496	0.261604
					0.956131	0.561362	0.580869	0.903584	1.07833	2.18524	1.02552									0.4267	0.376784	1.51913	2.34489	0.652609	1.51766	0.569245	1.34722			0.422201	0.202638	0.422201	0.331386	0.261604	0.749757	1.04093	0.549325	1.64372	0.721854	2.72889	0.438111
					1.25169	0.810354	0.599476	1.73207	2.65637	1.06586	3.03458									0.705124	0.312604	0.431891	1.53217	0.837399	0.698776	0.580869	0.723616			0.202638	0.860643	0.692828	0.351432	0.287128	0.202638	0.9071	0.951459	0.852468	0.510584	0.331386	3.47987
					0.698776	0.437019	0.358605	1.66278	0.580869	2.43132	3.60658									0.382652	0.298007	0.58822	0.399739	0.494109	0.57702	1.73336	0.532853			0.331386	0.405668	0.233986	1.09851	1.43431	0.510584	0.662533	1.79524	0.331386	0.692828	0.536722	0.261604
					0.689143	0.532853	0.580869	0.639055	2.18626	4.42794	1.39105									0.388431	0.69558	0.471022	0.451704	0.958458	0.410736	0.606865	0.421446			0.453462	0.972798	0.453462	1.12937	0.536722	0.573701	0.261604	0.453462	1.58847	0.597082	0.482704	0.951459
					0.388431	0.584692	0.628508	0.765304	1.03633	0.805033	1.60571									0.76821	0.382652	0.682646	0.532853	0.802261	0.628508	0.858236	1.13639			0.405668	0.641541	0.496999	0.370394	0.71231	0.844402	1.46733	0.884177	0.759039	0.630531	1.66851	0.405668
					0.446744	0.358605	0.416126	1.37169	0.708052	1.30546	3.76023									0.815835	0.868559	0.834734	1.15954	0.532853	2.85292	0.645991	0.364765			0.388431	0.422201	0.422201	0.844402	0.202638	0.776863	1.11718	1.1474	1.1474	1.02086	0.310048	0.721854
					0.621377	0.471022	0.888845	0.939676	0.886334	1.01256	1.06167									0.4267	0.549325	0.376784	1.15954	1.58064	1.30033	1.30204	1.17482			0.573701	0.438111	0.202638	0.692828	0.351432	0.94407	0.351432	0.287128	0.828034	1.70913	1.47198	0.261604
					0.511829	0.584692	0.466268	1.10472	1.17671	0.876221	0.642532									0.485006	0.679374	0.815835	0.628508	0.76821	0.405275	0.726688	1.89714			0.422201	0.608436	0.523816	0.523816	0.310048	0.331386	0.233986	0.287128	2.45088	0.597082	1.8142	4.47463
					0.935092	0.617781	0.498598	0.805033	0.732795	0.782578	0.580869									0.617781	0.953797	0.471022	0.753779	0.503047	1.35052	0.45661	0.410736			0.370394	0.405668	0.682879	0.573701	0.482704	0.233986	1.26131	0.682879	0.405668	0.438111	0.819727	0.860643
					0.714318	0.4267	0.621377	1.56231	1.27099	1.24096	0.834734									1.15197	0.489579	0.399739	1.17482	0.970012	0.685902	1.03633	0.524423			0.287128	0.438111	0.453462	0.899524	0.868559	0.468311	0.619582	0.453462	2.18459	2.18145	0.993679	0.422201
					0.656014	0.498598	0.446744	0.614164	0.714318	2.84046	1.4116									0.642532	0.394126	0.364765	1.94903	1.07833	1.59327	0.388431	1.05339			0.351432	0.536722	0.619582	1.07965	0.891884	0.468311	0.884177	1.0733	0.94407	1.58416	0.993679	0.233986
					0.573146	0.635559	0.823987	0.738851	0.891348	0.738851	1.94682									0.557378	0.741861	0.382652	0.753779	2.07373	2.95228	0.762387	0.421446			0.202638	0.370394	0.496999	1.3955	1.84793	1.29346	1.48587	0.331386	1.08597	0.597082	0.523816	0.523816
					0.918261	0.446744	0.388431	1.44888	0.726688	1.25866	3.20249									0.461464	0.520157	0.528655	1.13443	1.53217	1.40686	1.52926	0.776863			0.749757	0.536722	0.438111	0.261604	0.682879	0.388431	0.860643	0.759039	0.351432	0.438111	2.43119	1.04748
					0.494109	1.21202	0.747844	1.93764	1.65203	0.847975	0.860828									0.741861	0.257928	0.421446	0.837399	1.88189	1.48361	0.446744	1.98848			0.351432	0.702637	0.692828	0.884177	0.405668	0.914614	0.261604	0.749757	0.331386	0.261604	1.09226	0.351432
					0.842704	0.364765	0.388431	1.38623	1.14421	1.09255	0.901115									0.451704	0.441728	1.80849	0.489579	1.55802	0.714318	0.858236	1.35711			0.682879	0.438111	0.438111	1.38566	0.802856	0.536722	0.993679	0.233986	0.510584	1.00736	0.692828	0.453462
					0.4267	0.741861	0.416126	1.21569	1.80241	1.04702	1.42875									0.511829	0.290434	0.896334	1.10673	1.73721	1.27973	0.498598	2.16483			0.891884	0.370394	0.310048	0.884177	0.852468	0.496999	1.46733	0.573701	0.549325	1.88831	0.422201	0.310048
					0.494109	0.659402	0.58822	0.726688	0.992557	1.04062	1.68267										0.717431	0.4267	0.489579	0.549325	0.918261	0.4267	1.11476			0.233986	0.388431	0.510584	0.468311	1.1943	0.936793	1.16516	0.422201	0.351432	0.496999	0.233986	2.54961
					0.516164	0.705124	0.437019	0.723616	1.50587	0.935092											0.358605	0.545254	0.985799	0.58822	1.04702	0.818561	1.83895			0.619582	0.370394	0.682879	0.351432	0.261604	0.549325	1.54479	1.04093	0.496999	0.71231	0.852468	0.641541
					0.553366	0.632043	0.776863	2.38339	0.744858	0.628508											0.669463	1.47468	0.747844	0.573146	0.606865	1.5103	2.54023			0.351432	0.388431	0.749757	0.94407	0.652121	0.523816	0.422201	2.48973	1.18855	0.351432	0.351432	0.388431
					0.810354	0.507457	0.810354	0.972307	0.642532	2.75074											0.358605	1.13639	0.451704	0.963097		0.714318	1.69454			0.951459	0.233986	0.523816	0.202638	0.868559	0.794286	0.351432	0.585508	1.28816	0.331386	0.370394	2.10791
					1.21018	0.762387	0.441728	1.70494	3.20666	1.18802											0.580869	1.81587	0.358605	2.20547		0.580869	2.91676			0.523816	0.287128	0.331386	0.573701	0.261604	0.482704	3.28942	0.388431	0.496999	0.965737	0.536722	0.597082
					0.446744	0.639055	0.358605	1.52206	0.815835												0.345955	0.466268	0.520157	0.983536		0.659402	1.65203			0.468311	0.672783	0.310048	1.47663	0.202638	0.370394	0.496999	0.561645	0.914614	0.597082	0.510584	0.202638
					0.528655	0.935092	0.799479	1.07211	1.09255												0.4267	0.431891	0.723616	1.17482		0.45661	0.382652			0.202638	0.702637	0.608436	0.523816	0.233986	1.28816	0.422201	1.93139	0.287128	1.07965	0.331386	0.922066
					0.528655	0.913395	0.744858	1.85575	0.69558												0.376784	1.18802	1.4021	0.494109		1.00372				0.351432	0.202638	0.370394	0.844402	0.549325	0.261604	0.331386	2.28883	0.468311	1.64788	0.561645	1.03433
					0.441728	0.376784	0.358605	1.34225	0.981268												0.847975	1.35875	0.956131	0.920684		1.1027				0.951459	0.731273	0.573701	0.811335	0.453462	0.749757	0.468311	1.49973	2.29778	0.202638	0.899524	1.06047
					0.489579	0.520157	0.370823	1.60571	2.4249												0.621377	0.410736	1.10874	1.1539		0.805033				0.287128	0.852468	0.523816	0.405668	1.01413	0.731273	0.310048	0.523816	1.23929	2.0148	3.54817	0.388431
					0.873674	0.370823	0.628508	0.834734	1.47468												0.451704	0.876221	1.50301	0.532853		2.19331				0.561645	0.914614	0.405668	0.749757	0.71231	0.422201	4.47616	0.619582	0.523816	0.951459	0.310048	0.523816
					0.96078	0.826687	0.399739	1.55383	0.823987												0.257928	1.30887	1.14421	0.507457		0.815835				0.405668	0.310048	0.370394	0.573701	1.15927	0.438111	1.01413	0.619582	0.536722	0.468311	0.438111	0.922066
					0.553366	0.421446	0.659402	2.01953	1.09865												0.779726	0.776863	1.35546	0.358605		0.903584				0.891884	0.510584	0.261604	0.802856	0.287128	0.310048	2.70111	1.64372	0.388431	0.202638	0.438111	0.351432
					0.565317	0.708052	0.541152	1.58064	0.656014												0.388431	1.46863	1.37018	2.29515		1.59886				0.776863	0.405668	0.768003	1.25588	0.608436	0.202638	2.61598	1.52686	1.77599	0.536722	1.52686	0.202638
					0.732795	0.549325	0.717431	1.18989	0.580869												0.333302	0.617781	0.842704	0.370823		0.410736				0.351432	0.422201	0.482704	1.7011	0.828034	0.836258	0.802856	0.468311	0.536722	0.468311	0.702637	1.29874
					0.666126	0.732795	0.692369	0.96078	2.63707												0.298007	0.705124	1.29001	1.81709		0.573146				0.662533	0.899524	0.692828	0.630531	0.233986	0.468311	1.37064	3.67724	0.388431	1.52237	0.979807	1.8142
					0.57702	0.532853	0.471022	1.48361	0.708052												0.779726	0.494109	0.364765	0.431891		3.28458				0.438111	0.94407	0.202638	0.682879	0.536722	0.573701	0.351432	2.65757	0.351432	0.811335	0.202638	1.33523
					0.944407	0.87876	0.649431	0.659402	3.05934												0.274662	0.614164	1.25866	0.901115		1.07418				0.536722	0.914614	0.641541	1.02754	0.510584	0.561645	1.2057	0.662533	0.702637	0.202638	0.573701	0.233986
					0.553366	0.498598	0.410736	1.27449	0.845344												0.573146	0.421446	0.965407	1.12074		1.33904				0.388431	0.331386	0.233986	0.692828	0.794286	0.422201	1.65616	0.310048	0.496999	1.21137	0.561645	1.10472
					0.370823	0.405275	0.621377	1.13639	1.16338													0.437019	0.405275	0.906047		0.834734				0.702637	0.388431	0.351432	0.652121	0.662533	0.331386	0.405668	0.9071	0.914614	3.304	1.18855	1.87367
					0.394126	0.471022	0.876221	1.99742	1.99072													0.431891	0.750817	0.847975		0.466268				0.630531	0.768003	0.331386	0.731273	0.702637	0.573701	1.25042	0.702637	0.585508	3.49757	0.405668	1.43907
					0.399739	0.416126	0.679374	0.689143	0.96078													1.34887	1.31554	1.60848		0.416126				0.608436	0.891884	0.672783	0.331386	1.29346	0.482704	0.662533	0.388431	0.794286	0.422201	5.18321	0.261604
					0.632043	0.475729	0.549325	0.821279	1.06167													0.87876	0.829378	0.858236						0.71231	0.852468	0.287128	2.26773	0.523816	0.331386	0.438111	0.721854	0.468311	0.233986	0.802856	0.852468
					0.87112	0.541152	0.850599	0.860828	1.11875													1.2065	1.19163	0.621377						0.388431	0.884177	0.202638	0.914614	1.06047	0.422201	0.662533	1.16516	1.12937	0.287128	1.57114	0.261604
					0.537018	0.532853	0.565317	0.57702	0.679374													0.906047	1.35217	0.723616						0.972798	0.641541	1.16516	0.233986	1.51787	1.06047	0.740573	0.536722	2.07841	2.25866	0.202638	0.370394
					0.701957	0.364765	0.446744	0.944407														1.19536	0.584692	0.603182						0.405668	0.422201	0.630531	0.202638	0.202638	0.630531	2.5007	0.310048	0.731273	0.731273	0.287128	1.00736
					0.569245	0.591996	0.370823															0.446744	1.57084	0.591996						0.261604	0.422201	0.510584	0.261604	0.899524	0.351432	1.36564	0.972798	0.287128	2.29182	0.819727	1.17102
					0.569245	0.614164	0.446744															0.834734	1.21753	0.358605						0.682879	0.310048	0.585508	0.585508	0.785623	0.536722	0.721854	2.79345	0.496999	0.331386	1.15335	0.929458
					0.595748	0.370823	0.358605															0.662773	0.541152	0.498598						0.899524	0.573701	0.860643	0.422201	0.652121	0.370394	0.759039	0.608436	0.721854	0.71231	0.405668	2.63423
					0.364765	0.584692	0.603182															0.382652	0.896334							0.468311	0.9071	0.468311	0.619582	0.749757	0.482704	0.672783	0.351432	1.29874	1.14142	1.28816	0.202638
					0.886334	0.382652	0.405275															0.666126	0.662773							0.422201	0.979807	0.202638	0.585508	0.852468	0.958624	1.49973	0.438111	0.453462	0.438111	0.819727	0.536722
					1.41633	0.394126	0.451704															0.893844	0.405275							0.261604	0.388431	0.811335	0.936793	0.597082	0.370394	0.549325	0.860643	0.468311	1.02754	0.233986	0.876403
					0.679374	0.461464	0.524423															0.358605	1.70885							0.619582	0.202638	0.573701	1.11104	0.453462	1.02086	0.438111	1.16516	0.370394	2.49522	0.331386	0.453462
					0.520157	0.942045	0.624953															0.956131	0.520157							0.287128	0.453462	0.310048	0.202638	1.13541	0.351432	0.261604	0.388431	0.692828	0.351432	1.2448	0.608436
					0.364765	0.416126	0.471022															0.4267	0.610525							0.422201	0.405668	0.597082	1.27749	0.453462	1.28816	0.561645	1.04093	0.405668	2.9603	6.03641	0.261604
					0.685902	0.599476	0.672783															1.73336	1.18049							0.261604	0.202638	0.370394	0.202638	0.453462	0.630531	0.468311	1.77213	0.496999	0.523816	0.860643	0.351432
					0.441728	0.580869	0.584692															0.584692	0.753779							0.597082	0.608436	0.523816	0.405668	0.202638	0.287128	0.986767	0.819727	0.468311	2.15296	0.721854	0.986767
					0.956131	0.485006	0.753779															1.24455	0.370823							0.536722	0.794286	0.310048	0.496999	1.0669	0.585508	0.536722	0.573701	1.94903	0.630531	0.310048	0.233986
					0.639055	0.405275	0.489579															0.410736	0.57702							0.682879	0.233986	0.468311	0.561645	0.549325	1.05399	1.04093	0.740573	2.7959	3.52296	0.585508	0.351432
					0.364765	0.635559	0.394126															0.569245								0.482704	0.388431	0.370394	0.652121	0.662533	0.370394	1.38071	0.370394	1.57983	0.536722	0.202638	1.81797
					0.896334	1.06376	0.779726															0.76821								0.287128	0.438111	0.721854	0.233986	0.453462	0.523816	0.536722	0.482704	0.844402	1.26673	0.233986	0.287128
					0.399739	0.858236	0.918261															0.903584								0.496999	0.891884	0.233986	0.351432	0.672783	0.202638	0.310048	1.00054	0.261604	0.844402	1.00736	1.32495
					0.595748	0.845344	0.624953																							0.630531	0.9071	0.608436	0.468311	0.652121	0.310048	0.370394	1.217	0.884177	0.891884	0.310048	0.202638
					0.388431	0.388431	0.845344																							0.468311	0.468311	0.71231	0.852468	0.794286	0.233986	0.819727	2.48147	0.453462	0.468311	0.682879	1.7876
					0.388431	0.610525	0.860828																							0.405668	0.370394	0.468311	0.561645	0.836258	0.536722	0.597082	0.608436	1.18855	0.438111	0.884177	1.29346
					0.823987	0.405275	0.364765																							0.438111	0.331386	0.802856	1.00736	1.12937	0.510584	0.405668	1.11718	0.331386	2.55765	0.233986	1.22261
					0.642532	0.4267	0.937472																							0.233986	0.261604	1.09851	0.819727	0.759039	0.662533	0.702637	2.7314	0.422201	2.55765	0.482704	0.721854
					1.5452	0.886334	1.06586																							0.468311	0.585508	0.438111	0.721854	0.536722	0.202638	0.979807	0.682879	0.749757	1.93847	0.405668	1.45797
					0.898639	0.701957	0.545254																							0.597082	0.759039	0.482704	0.453462	0.388431	1.45797	0.523816	1.23929	1.12937	1.37064	0.287128	1.36062
					0.503047	0.451704	0.603182																							0.388431	0.388431	0.310048	0.828034	1.34545	0.899524	1.36564	1.1943	0.496999	2.59754	0.597082	1.89554
					0.451704	0.860828	0.405275																							0.261604	0.852468	0.496999	0.202638	0.785623	0.422201	1.04748	0.619582	0.453462	0.351432	0.310048	1.09851
					0.682646	0.756729	0.750817																							0.233986	0.388431	0.370394	0.331386	0.287128	0.482704	0.370394	0.287128	0.672783	0.202638	0.652121	0.482704
					0.364765	0.840055	0.524423																							0.585508	0.422201	0.331386	0.662533	0.233986	0.202638	0.573701	0.929458	1.68077	0.891884	0.388431	4.46545
					0.520157	0.595748	0.561362																							0.523816	0.597082	0.370394	0.608436	0.819727	0.608436	0.721854	4.17004	0.71231	0.672783	0.860643	0.202638
					0.606865	0.779726	0.595748																							0.261604	0.549325	0.979807	0.768003	1.88105	1.01413	0.202638	0.510584	0.405668	0.914614	1.52686	0.405668
					0.796687	0.617781	1.23014																							0.233986	0.768003	0.510584	0.802856	0.731273	0.794286	0.310048	0.776863	1.02754	1.81042	1.17102	1.04748
					0.437019	0.45661	0.813099																							0.828034	0.370394	0.351432	0.785623	0.692828	0.233986	0.630531	0.702637	0.630531	0.682879	0.202638	0.523816
					0.489579	0.992557	0.642532																							0.422201	0.310048	0.641541	0.287128	1.59287	0.510584	0.585508	1.29874	0.682879	1.77213	0.233986	0.261604
					0.382652	0.662773	0.910952																							0.405668	0.608436	0.351432	0.682879	0.828034	0.794286	3.01992	2.20027	0.608436	0.936793	0.453462	1.43907
					1.05339	0.516164	0.475729																							0.702637	0.482704	0.536722	0.536722	0.388431	0.202638	0.310048	0.331386	0.482704	0.496999	0.993679	1.31457
					0.932706	0.711192	0.826687																							0.438111	0.388431	0.388431	0.351432	0.202638	1.47198	3.4422	0.844402	2.52528	0.776863	0.759039	0.776863
					0.705124	0.370823	0.779726																							0.287128	0.310048	0.536722	0.979807	0.370394	0.405668	3.92264	0.844402	1.17685	0.331386	1.30924	1.02754
					0.701957	0.451704	0.621377																							0.261604	0.261604	0.287128	0.370394	0.721854	0.951459	0.721854	0.351432	0.662533	0.986767	4.20607	0.202638
					0.606865	0.461464	0.485006																							0.453462	0.71231	0.496999	0.422201	2.35383	0.561645	0.619582	0.71231	0.876403	0.785623	0.828034	0.702637
					0.489579	0.86599	0.524423																							0.585508	0.585508	0.561645	1.31977	0.510584	0.749757	1.26131	0.868559	0.496999	0.496999	1.83678	0.422201
					0.431891	0.726688	0.461464																							0.202638	0.405668	0.536722	0.310048	0.482704	1.07965	1.17102	0.351432	2.7213	0.573701	2.12086	1.49057
					0.788252	1.06586	0.466268																							0.899524	0.510584	0.785623	0.573701	0.510584	0.405668	1.77984	0.630531	0.585508	1.217	0.619582	0.510584
					0.461464	0.606865	0.410736																							0.261604	0.287128	0.682879	0.496999	1.44382	1.12329	0.482704	2.09488	0.453462	0.496999	0.370394	2.23115
					0.437019	0.639055	0.569245																							0.536722	0.884177	0.438111	1.00736	0.731273	0.370394	0.453462	1.08597	0.422201	0.202638	2.43119	0.261604
					0.376784	0.437019	0.541152																							0.619582	0.233986	0.561645	0.731273	0.496999	0.331386	1.45327	0.549325	1.63108	3.26431	1.17685	1.37574
					0.388431	0.410736	0.532853																							0.721854	0.351432	0.702637	0.261604	0.929458	0.573701	0.388431	0.351432	3.21563	7.54862	0.785623	0.233986
					0.791073	0.394126	0.645991																							0.510584	0.496999	0.405668	0.836258	0.233986	0.233986	1.38071	3.98507	0.652121	0.759039	0.510584	0.868559
					0.753779	0.639055	0.421446																							0.331386	0.422201	0.388431	0.468311	0.785623	0.453462	0.819727	1.11718	0.731273	0.573701	0.573701	0.561645
					0.446744	0.614164	0.545254																							0.768003	0.496999	0.510584	0.496999	0.496999	0.388431	0.422201	2.30373	4.41912	0.261604	2.24955	1.25588
					0.364765	1.2969	1.02335																							0.202638	0.287128	0.523816	0.682879	0.310048	0.749757	1.3955	0.672783	1.1943	0.94407	0.523816	2.21576
					0.606865	0.624953	0.471022																							0.310048	0.233986	0.641541	0.453462	0.331386	0.641541	2.37409	1.7876	1.61845	0.608436	0.721854	0.641541
					1.04489	0.669463	0.666126																							0.331386	1.00054	0.453462	0.608436	0.929458	0.630531	0.844402	0.510584	0.405668	0.202638	0.202638	1.11104
					0.741861	0.569245	0.628508																							0.287128	0.287128	0.740573	0.453462	1.23376	0.573701	1.59287	0.287128	0.836258	1.82923	0.233986	2.60812
					0.498598	1.10068	0.610525																							0.585508	0.573701	0.370394	0.287128	0.331386	0.261604	0.692828	0.233986	0.993679	0.71231	0.261604	0.261604
					0.461464	0.632043	0.431891																							0.682879	0.202638	0.573701	1.02086	0.597082	0.523816	1.27749	3.27269	2.22501	1.08597	0.619582	0.422201
					0.45661	0.461464	0.840055																							0.965737	0.202638	1.13541	0.630531	1.39059	0.749757	0.536722	0.468311	0.496999	0.561645	0.549325	0.561645
					0.628508	0.776863	0.876221																							1.00736	0.682879	0.630531	0.422201	0.453462	0.261604	0.370394	0.202638	0.802856	1.23376	0.202638	0.422201
					0.708052	0.853214	0.528655																							0.740573	0.972798	0.405668	1.12329	1.51787	0.844402	0.202638	2.90418	2.64207	0.496999	0.71231	0.370394
					0.503047	0.779726	0.545254																							0.331386	0.721854	0.233986	0.630531	0.453462	0.468311	0.652121	0.785623	0.828034	1.6767	0.692828	0.776863
					0.776863	0.923101	0.498598																							0.965737	0.261604	0.979807	0.652121	0.936793	0.740573	0.759039	3.36973	1.36062	1.83678	1.38071	0.331386
					0.4267	0.662773	0.405275																							0.233986	0.261604	0.523816	0.202638	0.233986	0.619582	0.510584	0.731273	1.7011	0.641541	0.692828	0.453462
					0.545254	0.475729	0.682646																							0.794286	0.202638	0.891884	0.979807	0.836258	0.536722	0.510584	0.899524	2.28584	1.26131	0.619582	2.8179
					0.466268	0.485006	0.532853																							0.422201	0.929458	0.482704	1.10472	1.02754	0.884177	3.27692	0.573701	0.573701	0.233986	5.51522	3.13793
					1.21569	0.662773	0.45661																							0.310048	0.202638	0.351432	0.811335	1.52686	0.608436	1.53134	1.7876	1.13541	1.45327	2.28584	1.17102
					0.553366	0.410736	0.461464																							0.405668	0.802856	0.768003	0.468311	0.922066	0.388431	0.749757	0.561645	0.682879	0.692828	0.370394	1.16516
					0.416126	0.364765	0.376784																							0.561645	0.868559	1.09851	1.43907	0.740573	0.785623	1.18855	0.370394	0.811335	1.64788	0.860643	1.37574
					0.69558	0.711192	0.489579																							0.702637	1.05399	0.914614	0.482704	0.261604	1.30924	0.202638	0.202638	1.74489	3.72357	0.370394	0.422201
					0.394126	0.431891	0.507457																							0.261604	0.388431	0.351432	0.811335	0.549325	0.331386	0.914614	0.776863	0.785623	1.18278	1.2057	1.4004
					0.489579	0.48039																								0.759039	0.561645	0.929458	0.597082	0.388431	0.652121	1.35558	0.852468	0.523816	2.82518	0.233986	1.64372
					1.01898	0.799479																								0.641541	0.682879	0.852468	0.619582	0.233986	0.287128	0.438111	0.468311	1.03433	0.422201	0.682879	0.731273
					1.05127	0.498598																								0.731273	1.44855	0.536722	0.682879	0.438111	1.02086	0.860643	0.608436	2.791	4.09035	1.52237	0.899524
					0.561362	0.528655																								0.438111	0.202638	0.536722	0.468311	0.233986	0.370394	1.11104	1.31977	0.749757	0.549325	2.28584	0.652121
					0.771105	0.632043																								0.468311	0.388431	0.951459	0.922066	0.370394	0.331386	0.986767	0.405668	1.41498	0.405668	1.8774	1.45797
					1.07211	0.451704																								0.819727	0.549325	0.388431	0.965737	0.331386	0.233986	0.331386	2.7439	0.510584	0.202638	2.73391	0.619582
					0.416126	0.666126																								0.549325	0.721854	0.585508	0.876403	0.561645	0.405668	0.573701	0.986767	1.68077	1.44382	0.310048	4.64753
					0.410736	0.494109																								0.561645	0.370394	0.597082	0.731273	0.721854	0.405668	0.202638	0.573701	1.28283	2.563	0.652121	0.597082
					0.762387	0.416126																								0.261604	0.405668	0.986767	0.630531	0.630531	0.641541	1.3301	0.370394	0.453462	5.62724	0.958624	1.7211
					0.370823	0.358605																								0.388431	0.819727	0.549325	0.721854	2.10791	0.561645	0.523816	1.89554	2.03171	0.979807	0.422201	1.56241
					0.446744	0.416126																								0.561645	0.536722	0.233986	0.287128	0.287128	0.523816	0.422201	0.388431	1.41981	0.573701	0.331386	0.496999
					1.1786	0.930314																								0.702637	0.331386	0.619582	0.536722	0.233986	1.04748	0.310048	0.233986	0.585508	0.261604	0.573701	0.951459
					0.410736	0.606865																								0.351432	0.510584	0.721854	0.641541	0.331386	0.776863	1.93139	1.37574	0.482704	3.38194	0.370394	1.68077
					1.07833	0.69558																								0.573701	0.597082	0.608436	0.287128	0.351432	1.23929	0.202638	0.597082	1.16516	0.914614	0.233986	0.94407
					0.461464	0.96078																								0.202638	0.202638	0.641541	1.13541	0.287128	0.482704	0.922066	0.922066	1.62688	0.884177	0.202638	0.641541
					1.05957	0.475729																								0.453462	0.523816	1.02086	0.868559	0.453462	1.01413	0.202638	0.785623	1.5358	0.768003	0.662533	0.261604
					0.511829	0.753779																								0.438111	0.641541	0.351432	1.40527	0.388431	0.802856	0.94407	0.836258	2.36253	1.03433	0.585508	0.233986
					0.635559	0.532853																								0.776863	0.891884	0.597082	0.979807	0.71231	0.597082	0.608436	0.422201	0.71231	0.233986	0.965737	0.682879
					1.10874	0.868559																								0.608436	0.597082	0.370394	0.819727	0.740573	0.261604	3.03348	0.721854	0.453462	0.573701	0.331386	0.438111
					0.57702	0.498598																								0.453462	0.405668	0.370394	0.876403	0.405668	0.702637	0.287128	1.00054	0.94407	0.310048	1.57114	1.41013
					0.621377	0.537018																								0.876403	0.740573	0.536722	0.836258	0.759039	0.510584	0.370394	0.482704	2.86373	0.836258	0.573701	0.351432
					0.632043	0.503047																								1.10472	0.868559	0.496999	0.702637	0.828034	0.702637	0.811335	2.68325	0.573701	0.721854	0.233986	0.468311
					0.779726	1.51619																								0.233986	0.608436	0.523816	1.28283	0.331386	0.662533	0.585508	0.740573	0.422201	0.370394	0.233986	1.26673
					0.431891	0.639055																								0.641541	0.619582	0.936793	0.585508	0.482704	0.549325	1.09226	1.06047	0.331386	0.860643	1.06047	0.573701
					0.698776	0.682646																								0.936793	0.261604	0.351432	0.351432	0.310048	1.02086	0.523816	1.35558	0.233986	0.597082	0.405668	0.310048
					1.10472	0.405275																								0.731273	0.388431	0.233986	0.891884	0.899524	0.438111	2.24346	0.828034	0.802856	1.13541	0.619582	0.951459
					0.437019	0.666126																								0.597082	1.01413	0.351432	0.523816	1.13541	0.351432	2.34509	0.261604	0.388431	0.682879	2.09161	0.405668
					0.793885	0.69558																								0.597082	0.608436	0.585508	0.331386	0.202638	0.405668	1.11718	1.46266	0.561645	0.287128	0.510584	1.26673
					0.645991	1.10068																								0.776863	0.453462	0.597082	0.287128	0.453462	0.422201	0.9071	0.388431	1.01413	0.94407	1.23376	0.261604
					0.813099	0.57702																								0.482704	0.776863	0.405668	1.17102	0.287128	1.18278	0.536722	0.682879	1.10472	1.06047	0.702637	0.388431
					0.930314	0.471022																								0.287128	0.561645	0.331386	0.536722	0.287128	0.351432	2.22501	0.549325	3.94356	1.02754	1.09851	0.438111
					0.549325	0.689143																								0.370394	0.496999	0.619582	1.47198	0.351432	0.202638	0.310048	0.370394	0.370394	0.202638	0.438111	0.573701
					0.57702	0.741861																								0.370394	0.405668	0.422201	0.740573	0.561645	0.585508	3.30607	2.45925	0.261604	0.310048	0.482704	0.749757
					0.656014	0.441728																								0.608436	0.585508	0.453462	0.672783	0.287128	0.202638	0.929458	1.41498	0.287128	1.00736	0.388431	0.922066
					0.692369	1.26396																								0.662533	0.549325	0.496999	0.496999	0.370394	0.608436	1.29346	0.794286	1.94551	0.405668	0.619582	0.986767
					0.662773	0.87112																								0.453462	0.202638	0.768003	0.672783	0.794286	0.331386	0.523816	0.682879	0.573701	0.310048	0.652121	1.11718
					0.57702	1.1672																								0.922066	0.523816	0.261604	1.26131	0.510584	0.468311	0.453462	0.836258	0.453462	0.899524	0.876403	0.731273
					0.83206	0.376784																								0.233986	0.523816	0.852468	0.682879	0.523816	0.523816	0.619582	4.0533	1.38566	0.523816	0.405668	0.852468
					0.399739	0.565317																								0.310048	0.597082	0.641541	0.468311	1.09226	0.811335	1.34035	0.608436	0.662533	1.68077	0.351432	0.852468
					0.659402	0.689143																								0.310048	0.310048	0.740573	0.453462	0.914614	0.573701	3.02445	0.951459	1.49516	0.453462	2.58698	0.731273
					0.503047	0.599476																								0.549325	0.768003	0.630531	0.310048	1.00736	0.536722	1.42462	0.585508	0.422201	0.573701	1.03433	0.438111
					0.58822	0.4267																								0.662533	0.422201	1.217	1.217	0.884177	0.482704	0.405668	1.41013	0.331386	2.23429	1.27212	2.51169
					0.394126	1.23014																								0.331386	0.914614	0.482704	0.702637	0.331386	0.785623	0.958624	1.06047	0.405668	0.202638	0.561645	0.608436
					0.610525	0.58822																								0.891884	0.233986	0.453462	0.331386	0.672783	0.876403	0.438111	0.388431	1.20001	0.868559	0.482704	0.351432
					0.883817	0.842704																								0.630531	0.585508	0.405668	1.21137	0.310048	0.597082	0.731273	0.828034	0.936793	1.03433	6.11876	0.652121
					0.441728	0.528655																								0.351432	0.351432	0.585508	0.202638	0.922066	0.331386	0.619582	0.585508	0.768003	1.05399	0.662533	1.11104
					0.624953	0.405275																								0.802856	0.261604	0.287128	0.202638	0.759039	0.549325	1.11718	1.26673	0.233986	0.549325	0.672783	0.310048
					0.532853	0.437019																								0.351432	0.860643	0.641541	0.884177	0.331386	0.682879	1.18278	0.776863	0.958624	1.18278	2.3245	0.287128
					0.466268	0.705124																								0.453462	0.597082	0.202638	1.2282	0.731273	0.561645	0.585508	1.59287	2.23735	1.2448	0.510584	0.899524
					0.437019	0.606865																								0.958624	0.482704	0.682879	1.56678	1.2282	0.370394	0.202638	0.405668	0.740573	0.422201	0.405668	2.62642
					0.370823	0.850599																								0.233986	0.868559	0.331386	0.453462	0.453462	1.49973	2.53339	0.482704	0.510584	1.13541	0.468311	0.914614
					0.883817	0.652609																								0.936793	0.388431	0.287128	1.29346	0.573701	0.884177	0.721854	2.09488	0.468311	1.05399	0.561645	0.899524
					0.394126	0.394126																								0.641541	0.453462	0.370394	0.233986	0.351432	0.202638	0.482704	0.549325	0.794286	1.09226	0.453462	1.35558
					0.421446	0.475729																								0.453462	0.692828	0.405668	0.929458	1.02754	0.202638	0.929458	2.08834	1.57549	0.287128	0.986767	0.682879
					0.489579	0.431891																								0.202638	0.287128	0.310048	0.682879	0.561645	0.740573	0.573701	0.496999	0.692828	0.310048	0.233986	0.561645
					0.606865																									0.852468	0.233986	0.310048	0.287128	0.573701	0.405668	0.233986	1.46733	1.46733	0.852468	0.608436	6.62352
					1.05746																									0.573701	0.922066	0.202638	0.608436	0.388431	1.71313	0.510584	1.90634	1.61845	0.310048	0.523816	1.18855
					0.8076																									0.549325	0.630531	0.630531	0.496999	0.523816	2.12416	0.351432	0.202638	0.573701	0.261604	0.702637	0.523816
					0.747844																									0.585508	0.868559	0.630531	0.370394	0.422201	0.536722	4.27881	1.53134	1.31457	1.17102	0.261604	0.310048
					0.553366																									0.351432	0.523816	0.233986	1.04093	0.261604	0.482704	3.24745	0.405668	0.721854	0.422201	0.202638	0.608436
					0.410736																									0.388431	0.453462	0.682879	0.468311	0.422201	0.836258	1.91351	0.351432	1.76051	0.641541	0.287128	0.740573
					0.446744																									0.844402	0.721854	0.453462	0.702637	0.597082	0.287128	0.573701	0.561645	0.388431	0.731273	0.986767	0.438111
					0.364765																									0.453462	0.819727	0.351432	0.740573	0.641541	0.759039	0.287128	0.662533	0.702637	0.891884	0.496999	4.98221
					0.561362																									0.702637	0.482704	1.02086	0.951459	0.619582	0.958624	2.0652	0.811335	0.608436	0.536722	0.585508	1.00736
					0.86599																									0.388431	0.71231	0.405668	0.482704	1.12329	1.59287	0.828034	0.510584	0.453462	1.44382	0.523816	0.641541
					0.370823																									0.233986	0.692828	0.561645	0.523816	0.94407	0.370394	1.90634	0.702637	0.608436	0.936793	1.11104	0.233986
					0.621377																									0.453462	0.233986	0.914614	0.351432	1.41981	0.561645	1.04748	2.0519	1.30924	2.32744	0.351432	0.819727
					0.858236																									0.468311	0.405668	0.549325	0.652121	0.453462	0.468311	0.860643	1.28816	0.331386	0.986767	1.7876	0.549325
					0.782578																									0.233986	0.523816	1.16516	0.233986	0.287128	0.608436	0.979807	0.785623	0.438111	0.94407	0.261604	0.549325
					1.0015																									0.405668	0.523816	0.482704	0.922066	1.18278	1.11104	1.56678	0.682879	0.331386	0.836258	0.868559	2.5949
					0.779726																									1.41981	0.692828	0.202638	0.630531	0.202638	0.785623	1.04748	0.438111	0.233986	0.608436	0.405668	0.662533
					0.461464																									0.536722	0.549325	0.536722	0.768003	0.482704	0.331386	0.802856	0.936793	0.972798	0.759039	0.876403	0.331386
					0.891348																									0.549325	0.496999	0.630531	0.573701	0.405668	1.57983	0.331386	0.891884	0.453462	0.672783	0.662533	0.672783
					0.599476																									0.310048	0.468311	0.331386	0.662533	0.351432	0.936793	0.608436	0.794286	1.0733	0.785623	0.619582	1.27212
					0.855636																									0.438111	1.39059	0.233986	0.868559	0.438111	0.597082	0.261604	2.84449	0.287128	1.21137	0.844402	0.662533
					0.399739																									0.731273	0.549325	0.310048	0.468311	0.641541	0.453462	0.662533	0.405668	0.388431	0.422201	3.34522	0.438111
					0.553366																									0.438111	0.561645	0.233986	0.929458	0.573701	0.608436	0.630531	0.405668	1.23929	0.868559	0.310048	4.6696
					0.485006																									0.310048	0.370394	1.17102	0.868559	0.630531	0.438111	2.41141	0.884177	1.1943	1.01413	0.573701	0.261604
					0.639055																									0.523816	0.438111	1.30924	0.261604	1.40527	1.14142	0.776863	1.977	0.844402	0.852468	0.331386	0.951459
					0.741861																									0.405668	0.233986	1.60144	0.261604	0.972798	0.619582	0.453462	0.836258	1.45797	0.438111	0.523816	1.35558
					0.679374																									0.702637	0.351432	0.287128	1.25042	0.794286	0.836258	0.202638	1.77984	0.929458	0.836258	0.802856	1.34545
					0.729748																									0.768003	0.233986	0.287128	0.510584	1.31977	0.597082	1.93847	1.63108	0.536722	0.233986	0.876403	1.26673
					0.738851																									0.287128	0.388431	0.287128	0.261604	0.641541	0.438111	1.59287	0.233986	1.65616	1.13541	0.682879	1.35558
					0.965407																									0.331386	0.287128	0.351432	1.859	0.561645	0.405668	0.630531	0.597082	0.468311	0.749757	0.641541	0.202638
					0.614164																									0.202638	0.662533	0.405668	0.672783	0.453462	0.287128	0.9071	0.794286	1.45327	1.18278	1.2448	2.78112
					0.701957																									0.510584	0.202638	0.202638	0.884177	0.388431	0.405668	0.619582	0.351432	0.899524	0.287128	0.370394	0.388431
					0.541152																									0.310048	0.776863	0.496999	1.93847	1.46733	0.652121	2.33332	0.405668	0.702637	0.768003	0.287128	0.202638
					0.399739																									0.549325	0.233986	0.630531	0.261604	0.388431	1.51787	1.08597	0.388431	0.287128	0.233986	0.496999	0.71231
					0.410736																									0.523816	0.619582	0.261604	0.836258	1.74489	0.351432	0.233986	0.233986	0.287128	0.860643	0.453462	1.94903
					0.573146																									0.202638	0.261604	1.03433	1.23376	0.233986	0.844402	2.37992	1.69708	0.561645	0.608436	2.45646	0.202638
																														0.370394	0.233986	0.261604	0.811335	0.536722	0.868559	0.731273	0.597082	2.71122	1.27749	1.26673	0.233986
																														0.310048	0.468311	0.261604	0.536722	1.00054	0.405668	1.1943	0.662533	0.233986	4.51433	1.35052	4.26275
																														0.310048	1.18855	0.749757	0.721854	0.619582	0.597082	0.388431	0.549325	0.749757	0.608436	3.14886	0.496999
																														0.388431	0.233986	0.422201	0.351432	0.71231	0.370394	0.202638	0.979807	0.422201	0.811335	0.94407	0.422201
																														0.496999	0.652121	0.310048	0.370394	0.468311	0.852468	1.46266	0.958624	1.61421	1.304	2.57903	0.510584
																														0.740573	0.523816	0.310048	0.233986	1.0669	0.630531	0.482704	1.0669	0.331386	0.523816	0.876403	0.523816
																														0.287128	0.310048	0.261604	0.682879	2.27082	0.785623	0.510584	0.453462	0.202638	0.672783	0.287128	0.523816
																														0.331386	0.310048	0.785623	0.561645	1.15335	1.34035	0.958624	0.94407	0.884177	0.852468	1.54921	0.972798
																														0.523816	0.351432	0.310048	0.202638	1.57983	0.836258	0.549325	0.388431	0.202638	0.759039	1.18855	1.41981
																														0.561645	0.438111	0.868559	0.261604	0.549325	0.202638	1.23929	0.388431	0.453462	0.261604	1.0669	0.287128
																														0.71231	0.468311	0.692828	0.496999	1.81042	0.702637	1.15335	0.310048	0.819727	0.438111	0.682879	1.00736
																														0.261604	0.702637	0.310048	0.993679	0.619582	0.261604	1.37574	0.202638	0.608436	1.59716	0.71231	1.03433
																														0.482704	0.233986	0.388431	0.202638	0.619582	0.405668	0.740573	0.785623	0.351432	1.31457	0.993679	0.536722
																														0.351432	0.453462	1.51335	0.740573	0.692828	0.422201	1.35558	0.261604	0.438111	0.597082	0.310048	4.5956
																														0.310048	0.310048	0.523816	0.310048	0.958624	0.868559	1.00054	4.0584	0.536722	2.69857	1.11718	0.922066
																														0.422201	0.71231	0.202638	1.1943	0.510584	0.682879	1.11104	0.202638	0.662533	2.9603	0.331386	1.0669
																														0.233986	0.468311	0.405668	1.15335	0.482704	0.836258	0.496999	0.310048	0.233986	0.852468	1.38071	0.682879
																														0.585508	0.549325	0.585508	0.438111	0.287128	0.573701	1.38071	1.11718	0.233986	0.453462	2.17517	2.97414
																														0.310048	0.405668	0.405668	0.597082	0.914614	1.34545	0.731273	0.422201	1.02086	1.25588	0.702637	0.370394
																														0.261604	0.652121	0.388431	0.287128	0.331386	0.549325	0.287128	1.8774	0.261604	0.71231	0.310048	0.641541
																														0.438111	0.310048	1.23929	0.370394	0.672783	0.702637	3.03123	2.18145	0.573701	0.619582	1.66441	0.202638
																														0.536722	0.261604	0.662533	0.860643	0.672783	0.549325	0.536722	0.922066	0.922066	1.38566	1.77984	0.510584
																														0.936793	0.287128	0.482704	0.422201	0.721854	0.310048	0.936793	1.38071	1.42462	1.02086	0.702637	0.351432
																														0.405668	0.496999	0.811335	0.702637	0.731273	0.233986	0.740573	0.388431	0.641541	0.630531	0.287128	0.852468
																														0.405668	0.682879	0.899524	0.972798	0.233986	0.561645	0.482704	0.828034	0.233986	4.45774	1.35558	0.630531
																														0.233986	0.287128	0.536722	0.310048	0.523816	0.261604	0.785623	0.370394	0.986767	0.388431	1.0733	0.721854
																														0.202638	0.202638	0.233986	1.50883	0.331386	0.233986	0.965737	0.422201	1.30924	0.310048	1.55362	0.844402
																														0.496999	0.405668	0.496999	0.731273	1.07965	0.261604	0.388431	0.233986	0.261604	0.914614	0.811335	1.80285
																														0.536722	0.468311	0.202638	0.496999	0.233986	0.836258	2.00458	0.630531	0.370394	0.388431	0.438111	0.453462
																														0.561645	0.899524	0.287128	0.388431	0.852468	0.202638	0.561645	1.63945	0.468311	0.891884	0.573701	0.405668
																														0.608436	0.370394	0.370394	0.388431	0.652121	0.922066	0.619582	0.287128	2.71627	0.768003	1.304	1.28283
																														0.768003	0.422201	0.453462	0.561645	0.261604	0.287128	0.496999	0.828034	0.261604	0.468311	0.331386	0.549325
																														0.468311	0.496999	0.202638	0.287128	0.261604	0.388431	1.8142	2.22193	1.57114	0.993679	0.884177	1.14142
																														0.785623	0.523816	0.202638	0.860643	0.802856	0.721854	0.768003	2.54693	0.794286	0.652121	0.608436	0.662533
																														0.351432	0.608436	0.802856	0.468311	0.597082	1.20001	0.202638	0.573701	0.261604	0.202638	0.630531	0.453462
																														0.233986	0.652121	0.682879	0.672783	0.202638	0.331386	0.482704	0.561645	0.202638	0.914614	0.261604	1.26131
																														0.388431	0.405668	0.468311	1.46266	1.09851	0.233986	1.09851	3.31641	3.50148	0.233986	0.672783	2.19715
																														0.759039	0.233986	1.10472	0.233986	0.351432	0.261604	1.49973	0.331386	2.22193	1.75272	0.951459	0.468311
																														0.844402	0.692828	0.510584	0.721854	0.692828	0.388431	0.652121	1.60997	0.652121	1.02754	3.09395	1.63945
																														0.482704	0.573701	0.630531	0.310048	1.36062	0.523816	3.23055	0.573701	2.00458	0.351432	0.749757	0.561645
																														0.261604	0.405668	0.331386	0.585508	0.914614	0.561645	0.972798	0.652121	0.682879	0.310048	0.482704	0.310048
																														0.482704	0.608436	0.549325	0.785623	0.672783	0.438111	2.24041	1.23376	2.26471	0.721854	0.740573	0.819727
																														0.202638	0.749757	0.702637	0.536722	0.453462	0.561645	1.01413	0.585508	3.42426	0.370394	0.819727	0.405668
																														0.641541	0.785623	0.740573	0.510584	0.986767	0.202638	1.15335	0.331386	0.536722	0.819727	1.29874	2.1402
																														0.310048	0.422201	0.453462	0.202638	0.370394	0.233986	1.87001	1.30924	0.597082	0.641541	8.48681	0.672783
																														0.331386	0.202638	0.585508	1.70913	0.422201	0.836258	0.608436	0.351432	0.802856	2.43962	0.652121	0.370394
																														0.71231	0.405668	0.819727	1.27749	0.619582	0.682879	1.68077	0.922066	0.986767	1.45327	1.12329	0.510584
																														0.619582	0.692828	0.672783	0.802856	0.836258	0.331386	1.04748	1.11104	0.702637	0.536722	1.22261	0.619582
																														0.936793	0.536722	0.438111	0.287128	1.88105	1.04748	0.899524	0.370394	0.523816	1.0733	0.884177	0.819727
																														0.740573	0.929458	0.331386	0.331386	1.94199	0.388431	0.630531	0.936793	1.27212	0.852468	0.523816	1.64788
																														0.422201	0.549325	0.899524	0.523816	0.776863	0.453462	0.573701	2.89468	0.597082	1.44855	0.876403	0.388431
																														0.510584	0.71231	0.641541	0.768003	0.9071	0.785623	1.22261	0.233986	0.828034	0.951459	1.27212	1.2448
																														0.405668	0.370394	0.536722	0.972798	0.523816	0.630531	2.52799	0.682879	1.73693	2.54149	0.261604	1.41498
																														0.261604	0.468311	0.331386	0.573701	0.702637	1.49516	0.405668	0.828034	0.261604	1.17685	0.496999	0.422201
																														0.468311	0.287128	0.523816	0.768003	0.233986	0.884177	1.08597	0.233986	2.10791	0.351432	1.23929	1.977
																														0.523816	0.523816	1.00736	0.561645	0.287128	0.202638	1.02086	1.56241	0.496999	0.202638	0.860643	1.15927
																														0.619582	0.422201	0.405668	0.536722	0.597082	0.819727	0.852468	1.27212	1.57114	0.523816	1.61421	0.331386
																														0.662533	0.585508	0.819727	0.388431	1.11718	0.619582	2.15613	0.405668	0.468311	1.09851	0.331386	2.29778
																														0.261604	0.561645	0.468311	1.2448	0.608436	0.287128	0.202638	0.759039	4.34558	1.63108	1.43431	1.15927
																														0.468311	0.496999	0.510584	0.233986	0.958624	0.692828	0.740573	0.836258	0.876403	1.03433	0.468311	0.468311
																														0.510584	0.233986	0.287128	0.794286	0.749757	0.438111	0.468311	0.438111	1.49973	0.94407	2.53609	0.71231
																														0.672783	0.422201	0.860643	0.233986	0.438111	0.453462	0.287128	2.12086	0.731273	4.82845	0.94407	0.261604
																														0.351432	1.1474	0.370394	0.979807	1.15335	0.202638	0.608436	0.836258	0.405668	1.55362	2.19715	0.652121
																														0.405668	0.682879	0.619582	0.972798	0.785623	0.233986	3.90511	0.652121	1.60571	0.310048	0.405668	5.93558
																														0.202638	0.351432	0.468311	0.94407	1.18278	0.630531	1.1474	0.662533	3.74194	0.233986	0.287128	0.597082
																														0.202638	0.261604	0.388431	0.310048	1.37064	0.899524	0.261604	0.310048	0.523816	2.42556	3.16621	0.233986
																														0.972798	0.202638	0.536722	0.370394	0.202638	0.468311	0.692828	1.2057	0.202638	0.608436	0.202638	0.731273
																														0.828034	0.802856	0.573701	0.422201	0.860643	1.2448	1.61421	0.652121	0.331386	0.482704	0.202638	1.22261
																														0.287128	0.561645	1.0733	0.422201	0.351432	0.652121	0.749757	0.630531	0.202638	0.523816	2.27383	0.573701
																														0.597082	0.597082	0.523816	0.233986	0.287128	1.217	0.619582	1.54479	0.422201	0.585508	0.233986	0.662533
																														0.662533	0.619582	0.438111	1.17685	0.202638	0.351432	0.585508	0.819727	0.958624	0.496999	0.482704	1.44382
																														0.608436	0.202638	0.561645	0.608436	0.422201	0.731273	1.27749	2.06851	1.15927	0.331386	0.233986	3.58085
																														0.496999	0.453462	0.510584	0.561645	0.71231	0.585508	0.422201	0.261604	0.405668	0.630531	0.370394	0.94407
																														0.482704	0.496999	0.482704	0.438111	0.422201	0.740573	0.641541	1.92785	1.87367	0.608436	1.54035	0.438111
																														0.496999	0.287128	0.310048	0.351432	0.202638	0.922066	0.71231	0.682879	1.48125	3.90511	0.819727	0.802856
																														0.868559	0.597082	0.759039	0.438111	0.261604	0.721854	1.12329	1.40527	2.57366	1.09226	0.523816	2.52799
																														0.860643	0.731273	0.860643	0.876403	0.422201	0.202638	0.721854	1.38071	1.17685	0.202638	0.388431	0.202638
																														0.585508	0.876403	0.641541	1.52686	0.310048	0.233986	1.36062	1.44855	0.388431	0.261604	0.482704	0.468311
																														0.468311	0.860643	0.422201	0.422201	0.682879	1.21137	0.721854	0.749757	1.27212	1.6767	0.749757	0.370394
																														0.370394	0.310048	0.482704	0.438111	0.287128	0.422201	0.233986	1.08597	1.13541	4.48383	0.233986	0.794286
																														0.71231	0.573701	0.662533	0.585508	0.510584	0.819727	0.331386	0.310048	0.438111	0.233986	2.24955	0.922066
																														0.468311	0.351432	0.852468	0.536722	0.388431	1.10472	1.76439	0.287128	1.00054	0.261604	0.510584	0.310048
																														0.536722	0.721854	0.71231	0.388431	0.482704	0.876403	2.19715	0.468311	1.8405	0.405668	0.852468	0.388431
																														0.496999	0.536722	0.287128	0.597082	0.233986	0.202638	0.370394	2.09161	0.422201	0.233986	0.986767	4.25793
																														0.351432	0.510584	0.749757	0.422201	0.876403	0.768003	4.03468	1.47663	0.496999	2.07511	0.453462	0.233986
																														0.202638	0.573701	0.630531	0.202638	0.482704	0.287128	0.641541	1.25042	2.36253	0.422201	0.868559	0.202638
																														0.573701	0.331386	1.14142	0.692828	0.794286	0.261604	0.608436	0.468311	0.844402	0.785623	2.0148	1.69708
																														0.261604	0.438111	0.310048	1.10472	0.844402	0.261604	1.05399	1.45327	0.370394	0.819727	0.876403	2.08834
																														0.331386	0.233986	0.310048	0.536722	1.05399	0.662533	1.04093	0.523816	0.836258	0.287128	1.74881	0.922066
																														0.310048	0.287128	0.549325	0.261604	0.682879	0.310048	1.15335	0.561645	1.38566	1.63945	0.233986	1.95953
																														0.468311	0.233986	0.331386	1.18855	0.510584	0.536722	0.740573	1.23376	1.00054	0.388431	1.12329	0.370394
																														0.536722	0.422201	0.536722	0.261604	0.740573	1.00736	0.811335	0.482704	1.51787	1.04093	1.23929	0.202638
																														0.597082	0.496999	0.852468	1.04093	0.71231	0.597082	1.30924	0.630531	0.672783	0.619582	2.6807	0.370394
																														0.828034	0.233986	0.868559	0.482704	0.468311	0.331386	1.11104	0.876403	0.549325	0.979807	0.310048	0.233986
																														0.438111	0.597082	0.405668	0.287128	0.202638	1.3301	0.405668	1.04748	5.01377	1.8405	4.79996	0.993679
																														0.202638	0.811335	0.811335	1.10472	0.202638	1.06047	0.682879	1.09226	0.852468	2.73641	0.852468	0.9071
																														0.510584	1.01413	0.370394	1.14142	0.852468	0.652121	0.331386	0.405668	0.740573	1.37574	0.287128	0.692828
																														0.641541	0.523816	0.287128	0.9071	1.48587	0.331386	1.72507	1.08597	0.331386	0.405668	0.71231	0.261604
																														0.702637	0.641541	0.261604	0.561645	0.233986	0.828034	0.993679	0.759039	0.549325	0.496999	0.287128	0.202638
																														0.233986	0.549325	0.438111	0.287128	0.641541	0.438111	0.536722	3.25802	0.310048	5.51646	0.768003	1.217
																														0.585508	0.523816	0.794286	0.876403	0.438111	0.453462	0.453462	1.25588	0.482704	0.619582	0.482704	1.77213
																														0.370394	0.202638	0.202638	0.662533	0.721854	0.740573	0.331386	0.740573	0.922066	1.00736	0.310048	0.740573
																														0.310048	0.287128	0.749757	0.561645	0.776863	0.310048	1.05399	0.819727	0.438111	0.702637	0.899524	0.958624
																														0.388431	0.388431	0.202638	0.388431	0.652121	0.573701	0.331386	1.03433	0.405668	1.65203	0.370394	4.89754
																														0.630531	0.619582	0.94407	0.721854	0.523816	0.287128	2.89468	0.759039	1.12937	1.02754	0.811335	0.776863
																														0.202638	0.202638	1.15927	0.453462	0.523816	0.287128	0.561645	1.00054	0.641541	0.438111	0.585508	3.25381
																														0.619582	0.794286	0.972798	0.310048	0.836258	0.438111	0.585508	1.48587	0.9071	0.468311	0.922066	0.71231
																														0.351432	1.28816	0.202638	0.740573	1.63527	0.682879	0.351432	0.759039	0.672783	1.64788	1.43431	9.1845
																														0.536722	1.03433	0.828034	0.351432	0.388431	1.56241	0.836258	0.233986	2.64466	0.233986	1.36062	1.51335
																														0.202638	0.731273	0.233986	0.662533	1.95604	0.287128	1.31457	1.60144	0.929458	0.662533	0.310048	0.641541
																														0.802856	0.641541	0.388431	0.731273	0.482704	0.261604	1.77213	0.310048	0.233986	0.776863	0.287128	0.202638
																														0.802856	0.453462	0.549325	0.672783	0.891884	0.523816	0.811335	1.43431	0.597082	0.453462	2.43401	0.405668
																														1.06047	0.261604	0.468311	0.202638	0.641541	0.388431	2.78112	0.702637	0.914614	1.91708	0.310048	0.482704
																														0.759039	0.438111	0.549325	0.496999	0.652121	1.14142	1.57114	0.438111	0.986767	0.619582	2.47871	0.802856
																														0.331386	0.331386	0.630531	0.438111	0.836258	0.71231	0.287128	0.619582	2.69344	0.482704	1.76826	0.351432
																														0.438111	0.585508	0.310048	1.42462	0.422201	0.496999	1.28816	0.523816	1.9908	0.233986	2.28584	0.536722
																														0.351432	0.405668	1.17685	0.597082	0.351432	0.351432	1.14142	1.2448	2.10791	0.972798	1.11718	0.585508
																														0.619582	1.14142	0.972798	0.951459	0.585508	0.331386	0.536722	0.523816	0.662533	0.811335	0.202638	1.18278
																														0.496999	0.482704	0.740573	0.71231	0.287128	0.202638	0.261604	0.71231	0.388431	0.682879	0.202638	1.33523
																														0.496999	0.331386	0.836258	0.561645	0.619582	0.597082	0.287128	0.811335	0.549325	0.202638	0.884177	0.468311
																														0.388431	0.405668	0.630531	0.202638	0.202638	0.287128	0.721854	1.06047	0.608436	0.776863	0.71231	1.06047
																														0.523816	0.351432	0.721854	0.561645	0.453462	0.405668	0.310048	2.85655	0.868559	0.899524	0.310048	1.94199
																														1.25588	0.370394	0.549325	0.351432	0.860643	0.922066	0.233986	2.11763	0.261604	0.453462	0.202638	2.55229
																														0.453462	0.233986	0.561645	0.836258	0.573701	1.32495	1.56678	1.49516	1.15927	2.94402	0.370394	0.731273
																														0.388431	1.15927	0.482704	0.438111	0.749757	0.549325	0.914614	0.692828	0.310048	0.388431	0.641541	0.202638
																														0.536722	0.310048	0.388431	2.00799	0.785623	0.233986	1.74881	0.71231	0.768003	1.45327	0.233986	0.310048
																														0.438111	0.662533	1.32495	1.46733	1.16516	0.351432	1.73693	0.261604	0.802856	1.14142	1.94199	0.310048
																														1.16516	0.370394	0.549325	0.536722	0.922066	0.630531	0.523816	3.33292	0.202638	0.9071	2.63948	1.30924
																														0.891884	0.608436	0.496999	0.852468	0.453462	0.370394	0.630531	0.662533	0.619582	0.370394	0.597082	0.202638
																														0.310048	0.351432	0.630531	0.523816	0.979807	0.759039	1.14142	0.958624	0.876403	0.202638	2.14978	0.261604
																														0.310048	0.608436	0.438111	0.776863	0.776863	0.852468	0.876403	0.731273	0.585508	0.310048	0.71231	0.641541
																														0.287128	0.721854	0.287128	0.585508	0.453462	0.608436	0.597082	0.573701	3.42226	1.59716	1.68484	0.523816
																														0.261604	1.02086	0.351432	1.01413	0.94407	0.496999	1.02086	0.351432	1.05399	0.702637	0.422201	0.682879
																														0.202638	0.331386	0.510584	0.202638	0.331386	0.482704	1.15927	0.510584	1.88831	2.09488	0.202638	0.331386
																														0.202638	0.261604	0.630531	0.233986	0.331386	0.979807	2.07511	0.9071	0.310048	1.92073	1.23376	0.536722
																														0.388431	0.94407	0.860643	0.287128	0.721854	1.31977	1.02754	0.482704	0.585508	1.15335	0.438111	0.536722
																														0.672783	0.844402	0.785623	0.388431	1.63527	0.310048	1.26673	0.405668	0.672783	1.57114	0.759039	0.233986
																														0.608436	0.951459	0.9071	0.233986	0.331386	0.422201	0.844402	1.79142	0.536722	0.523816	5.23062	0.899524
																														0.233986	0.561645	0.331386	0.652121	0.523816	1.63108	0.868559	0.891884	0.662533	0.802856	0.351432	0.510584
																														0.453462	0.836258	0.405668	0.438111	1.77984	0.922066	0.233986	3.97648	1.03433	0.233986	0.405668	0.802856
																														0.94407	0.388431	1.03433	0.965737	0.759039	0.619582	0.71231	1.81797	0.585508	1.0669	0.331386	0.662533
																														0.523816	0.438111	0.573701	0.202638	0.597082	0.405668	0.331386	0.233986	0.351432	0.641541	0.630531	0.619582
																														0.597082	0.287128	0.388431	0.370394	0.958624	0.202638	0.438111	0.922066	0.549325	3.0403	0.233986	2.74888
																														0.453462	0.202638	0.310048	0.331386	0.608436	0.549325	0.573701	1.29874	0.536722	1.92429	0.405668	0.261604
																														0.438111	0.496999	0.597082	0.370394	0.630531	0.951459	0.585508	1.00736	1.76439	1.11718	1.2448	3.00396
																														0.561645	0.310048	0.310048	1.87001	0.828034	0.405668	4.58815	0.202638	0.702637	0.972798	0.641541	0.202638
																														0.482704	0.287128	0.482704	1.02754	0.652121	0.876403	0.261604	0.573701	1.45797	0.536722	0.233986	2.24651
																														0.310048	0.573701	0.261604	0.202638	0.310048	0.619582	0.852468	2.12086	0.702637	2.22193	0.868559	0.310048
																														0.652121	0.876403	0.405668	0.844402	0.422201	0.652121	0.233986	1.38566	0.619582	0.549325	1.02754	0.9071
																														0.202638	0.351432	0.573701	0.979807	0.310048	0.287128	0.202638	0.510584	0.405668	0.630531	5.20301	1.95604
																														0.510584	0.331386	0.71231	0.331386	0.422201	0.482704	0.844402	0.740573	0.287128	0.951459	0.951459	0.692828
																														0.597082	1.08597	0.965737	0.958624	1.2057	0.331386	0.422201	2.563	0.536722	5.73942	0.370394	0.468311
																														0.844402	0.233986	0.370394	0.233986	0.351432	1.31977	1.32495	0.652121	0.422201	4.56115	2.57638	4.04654
																														0.351432	0.662533	0.585508	0.438111	0.438111	0.891884	0.630531	0.731273	0.672783	0.370394	0.549325	2.12738
																														0.692828	0.536722	0.331386	0.287128	0.310048	0.331386	0.202638	0.899524	1.50428	1.2057	0.619582	1.99423
																														0.388431	0.652121	0.71231	0.453462	0.573701	0.388431	1.04093	0.422201	0.929458	0.641541	2.2948	1.28816
																														0.287128	0.740573	0.287128	0.287128	0.453462	0.836258	0.891884	0.482704	0.468311	1.36062	0.482704	0.536722
																														0.233986	0.388431	0.331386	0.287128	1.07965	1.00054	0.202638	0.453462	0.993679	0.71231	1.18855	1.2448
																														0.573701	0.523816	0.202638	0.662533	0.868559	0.261604	1.79142	0.630531	0.496999	1.72904	0.523816	0.9071
																														0.652121	0.468311	0.438111	0.749757	0.536722	0.536722	1.2057	3.77295	0.776863	0.438111	0.370394	0.468311
																														0.652121	0.388431	0.310048	1.11718	0.482704	0.496999	0.740573	0.233986	0.510584	1.07965	0.202638	0.438111
																														0.422201	0.202638	0.740573	1.66441	0.510584	1.88468	0.951459	5.14472	0.331386	0.388431	2.30973	0.630531
																														0.573701	0.370394	0.202638	1.23376	0.202638	0.233986	0.776863	0.510584	0.261604	1.23929	0.9071	0.422201
																														0.536722	0.202638	0.929458	0.202638	0.749757	0.468311	0.641541	0.453462	0.510584	1.10472	0.202638	1.55802
																														0.453462	0.351432	0.702637	0.422201	0.619582	0.979807	0.496999	0.958624	1.49516	0.331386	0.496999	0.233986
																														0.202638	0.641541	0.388431	0.836258	0.619582	0.453462	0.860643	0.482704	1.84793	0.287128	1.02754	0.759039
																														0.740573	0.261604	0.405668	0.876403	0.405668	1.51335	0.852468	1.92429	1.46733	2.45367	2.44809	0.759039
																														0.422201	0.438111	0.233986	1.56678	0.94407	0.852468	0.482704	0.899524	1.44382	1.3301	0.438111	0.482704
																														0.233986	0.597082	0.510584	0.979807	0.482704	0.536722	0.482704	1.14142	0.852468	0.202638	0.422201	0.608436
																														0.202638	0.573701	0.370394	0.422201	0.233986	0.768003	0.662533	1.09226	0.852468	0.759039	0.692828	0.388431
																														0.370394	1.05399	0.652121	1.76439	0.811335	1.28283	1.01413	0.922066	0.641541	1.3955	0.233986	0.662533
																														1.17102	0.561645	0.331386	0.641541	1.48125	0.453462	1.05399	1.00736	0.936793	1.89554	2.27383	0.453462
																														0.702637	1.49973	0.630531	0.370394	0.233986	0.351432	0.585508	0.536722	0.233986	0.202638	4.45006	1.31977
																														0.682879	0.523816	0.453462	0.811335	0.202638	0.561645	0.202638	0.287128	0.731273	0.641541	1.16516	0.233986
																														0.388431	0.405668	0.405668	0.721854	0.802856	0.468311	0.310048	0.510584	1.23929	0.608436	0.331386	0.482704
																														0.388431	0.202638	0.523816	0.692828	1.04748	0.351432	1.23929	1.91708	1.38566	1.17102	1.54035	1.00054
																														0.641541	0.785623	0.811335	0.202638	0.641541	0.662533	0.993679	0.652121	0.573701	0.836258	0.310048	3.88927
																														1.09226	0.453462	0.662533	1.41498	0.585508	0.768003	0.619582	1.31977	1.96659	2.25563	1.20001	1.27749
																														0.573701	0.405668	0.630531	0.405668	0.496999	0.233986	0.388431	0.331386	0.310048	1.72507	1.57114	1.47663
																														1.50428	0.287128	0.965737	0.453462	0.287128	1.70512	0.662533	0.482704	0.388431	1.62688	0.331386	1.38071
																														0.438111	0.71231	0.71231	0.261604	0.261604	0.9071	0.202638	0.561645	3.6435	0.310048	0.233986	0.836258
																														0.287128	0.523816	0.388431	0.405668	0.641541	0.785623	0.585508	1.54479	0.370394	0.740573	1.21137	0.351432
																														0.310048	0.370394	0.405668	0.731273	0.844402	0.233986	0.682879	0.202638	0.351432	0.702637	1.50428	0.802856
																														0.811335	0.287128	0.549325	0.993679	0.958624	0.811335	1.63108	0.692828	0.310048	4.77129	0.860643	0.405668
																														0.438111	0.496999	0.331386	0.979807	0.561645	0.819727	0.370394	0.523816	0.536722	0.672783	0.453462	0.94407
																														0.453462	0.573701	0.261604	0.836258	1.18855	0.482704	1.10472	1.42942	0.71231	0.71231	1.36564	1.38071
																														0.202638	0.233986	0.721854	0.608436	1.65616	0.482704	0.836258	0.597082	0.388431	2.44809	0.549325	1.27212
																														0.731273	0.482704	0.802856	0.94407	1.30924	1.3301	0.370394	0.819727	1.29874	1.42462	0.331386	2.00108
																														0.561645	0.287128	1.10472	0.310048	0.202638	0.597082	0.641541	0.233986	0.388431	1.3955	0.641541	0.370394
																														0.287128	0.561645	0.608436	0.836258	0.370394	0.287128	0.370394	0.721854	0.351432	1.91708	0.597082	0.672783
																														0.860643	0.370394	0.844402	0.482704	1.17102	0.585508	0.510584	0.331386	0.287128	0.287128	0.549325	0.351432
																														0.597082	0.768003	0.573701	0.811335	0.549325	0.233986	0.202638	0.561645	0.630531	1.16516	0.71231	0.453462
																														0.261604	0.482704	0.287128	0.468311	1.4004	0.828034	3.45812	0.619582	1.57983	0.785623	0.749757	0.662533
																														0.482704	0.549325	0.310048	0.261604	0.979807	0.405668	0.351432	2.37992	0.731273	0.351432	5.86822	0.202638
																														0.370394	0.468311	0.721854	0.310048	0.561645	0.453462	3.3514	0.261604	0.261604	0.828034	0.310048	0.310048
																														0.202638	0.405668	0.496999	0.523816	0.876403	0.619582	0.202638	0.692828	0.652121	0.536722	1.42942	0.958624
																														0.585508	0.261604	0.496999	0.993679	0.510584	0.331386	0.561645	1.90275	0.310048	1.61421	0.202638	0.536722
																														0.672783	0.731273	0.468311	0.496999	0.388431	0.549325	1.25588	0.510584	0.405668	0.979807	0.388431	0.749757
																														0.510584	0.585508	0.202638	0.702637	0.828034	2.1338	2.20648	0.852468	1.57983	3.25381	2.98333	1.52686
																														0.573701	0.453462	0.702637	0.202638	0.740573	0.536722	0.929458	0.585508	0.652121	0.523816	0.405668	0.287128
																														0.287128	0.287128	0.233986	0.702637	0.370394	0.468311	0.608436	1.17102	0.608436	0.261604	0.370394	0.585508
																														0.641541	0.438111	0.468311	1.36062	0.468311	0.993679	0.652121	0.776863	0.233986	1.00054	0.438111	0.331386
																														0.422201	0.510584	0.310048	0.233986	0.202638	0.370394	0.776863	0.202638	0.388431	0.351432	0.561645	0.202638
																														0.630531	0.619582	0.828034	0.619582	1.04093	0.630531	0.331386	1.40527	2.02834	0.641541	2.80079	1.99423
																														0.608436	0.370394	0.351432	0.233986	0.370394	0.453462	1.46733	0.536722	0.496999	1.32495	0.868559	3.1792
																														0.510584	0.523816	0.573701	1.06047	0.759039	0.884177	0.202638	0.202638	1.81797	1.12329	0.630531	1.48587
																														0.453462	0.641541	0.388431	0.331386	1.42942	0.287128	0.702637	0.233986	1.30924	1.49057	1.32495	0.370394
																														0.510584	0.388431	0.370394	0.536722	0.202638	1.27212	0.405668	0.630531	0.672783	0.310048	0.468311	1.74881
																														0.749757	0.884177	0.287128	0.536722	1.37064	1.3955	1.38566	0.438111	0.819727	1.12937	2.51985	0.536722
																														0.422201	0.682879	0.630531	0.630531	0.310048	0.482704	1.23376	0.922066	0.844402	0.496999	0.922066	4.24179
																														0.468311	0.388431	0.482704	0.310048	0.682879	0.422201	0.261604	0.310048	0.287128	0.351432	0.619582	0.523816
																														0.731273	0.585508	0.202638	0.351432	0.261604	0.619582	0.496999	1.65616	0.510584	1.77599	1.0669	2.7439
																														0.453462	0.523816	0.561645	0.388431	0.672783	0.986767	0.936793	0.351432	0.261604	0.993679	0.860643	0.482704
																														0.422201	0.496999	0.202638	0.233986	0.405668	0.496999	0.496999	0.287128	0.9071	2.66014	1.31457	0.482704
																														0.202638	0.405668	0.453462	0.585508	0.310048	0.388431	0.836258	1.25042	1.70913	0.692828	0.496999	0.986767
																														0.523816	0.794286	0.573701	1.01413	0.287128	0.370394	0.438111	0.630531	0.794286	0.310048	0.233986	1.43431
																														0.510584	0.331386	0.388431	0.785623	0.453462	0.585508	2.25866	0.468311	1.56678	0.597082	0.759039	1.08597
																														0.261604	0.468311	0.672783	0.702637	0.936793	0.662533	1.42462	0.585508	0.828034	1.52237	2.33332	0.561645
																														0.261604	0.453462	0.951459	0.721854	0.496999	0.496999	0.619582	0.261604	1.03433	0.438111	0.672783	1.77599
																														0.370394	0.768003	0.819727	0.9071	1.0733	1.304	2.91828	1.04748	0.331386	0.233986	1.22261	1.20001
																														0.388431	0.331386	0.438111	0.287128	0.310048	0.630531	0.261604	0.702637	0.573701	1.44855	0.202638	4.04654
																														0.388431	0.388431	0.351432	0.233986	0.860643	0.351432	0.405668	0.819727	0.468311	0.351432	1.54479	0.370394
																														0.619582	0.672783	0.453462	0.287128	0.453462	0.768003	0.287128	1.18278	0.972798	0.202638	0.453462	0.573701
																														0.597082	0.310048	1.16516	0.682879	0.802856	0.202638	1.17102	1.49057	0.785623	1.91351	0.405668	4.04654
																														0.482704	0.468311	0.202638	0.233986	0.899524	0.388431	0.641541	1.859	0.482704	2.21885	0.468311	0.776863
																														0.438111	0.422201	0.468311	0.802856	0.749757	0.468311	0.536722	0.802856	0.884177	0.468311	1.01413	0.510584
																														0.351432	1.17685	0.261604	0.573701	0.202638	0.370394	0.619582	1.62267	0.202638	1.1943	1.60997	0.405668
																														0.388431	0.536722	0.202638	0.261604	0.453462	0.619582	2.02496	0.972798	0.819727	0.619582	0.672783	0.993679
																														0.202638	0.482704	0.619582	1.69304	0.331386	0.585508	1.44382	1.68484	0.351432	0.94407	0.672783	1.97006
																														0.482704	0.482704	0.351432	0.785623	0.536722	0.619582	0.388431	3.99711	3.02671	0.71231	0.351432	0.202638
																														0.468311	0.819727	0.702637	1.29874	0.496999	0.233986	0.468311	2.14978	2.33918	0.388431	1.43907	1.90993
																														0.682879	0.523816	0.233986	1.0733	0.453462	0.370394	1.42462	2.00108	2.24955	0.549325	0.630531	1.81042
																														0.573701	0.630531	0.702637	0.438111	0.951459	0.993679	0.351432	0.94407	0.438111	0.573701	0.510584	1.23929
																														0.310048	0.233986	0.331386	0.573701	0.692828	0.785623	0.510584	0.331386	1.46266	0.585508	0.749757	0.438111
																														0.510584	0.370394	0.233986	0.641541	0.94407	0.585508	0.749757	0.310048	0.876403	1.0733	0.405668	1.21137
																														0.388431	0.641541	0.468311	0.261604	0.233986	0.287128	0.819727	0.388431	0.852468	0.422201	0.958624	0.802856
																														0.71231	0.630531	0.331386	0.672783	0.202638	0.630531	0.388431	0.914614	3.56745	0.951459	2.57366	0.202638
																														0.468311	1.2282	0.836258	0.652121	1.05399	0.422201	0.370394	2.06851	0.468311	1.25588	0.731273	0.844402
																														0.523816	0.702637	0.71231	1.45327	1.02086	0.438111	1.39059	2.27984	1.07965	1.27212	0.536722	2.18459
																														0.630531	0.405668	0.749757	1.95254	0.331386	1.44855	0.370394	0.536722	0.438111	1.20001	0.405668	0.759039
																														0.261604	0.351432	0.351432	0.561645	0.453462	0.261604	0.630531	0.351432	0.922066	2.87571	0.310048	0.405668
																														0.370394	0.370394	0.536722	0.597082	1.12937	0.979807	1.12329	0.496999	0.914614	2.5007	0.561645	0.310048
																														0.510584	0.9071	0.287128	0.682879	0.202638	0.438111	0.310048	0.422201	1.20001	0.573701	0.630531	1.48587
																														0.202638	0.585508	0.351432	0.852468	0.630531	0.71231	0.972798	0.702637	1.04748	1.44855	0.496999	0.453462
																														0.370394	1.00054	0.310048	0.573701	1.1474	0.287128	0.860643	0.482704	2.36832	1.02754	1.71313	0.370394
																														0.828034	0.608436	0.692828	0.370394	0.405668	0.468311	0.740573	3.54237	0.233986	1.8142	0.597082	1.14142
																														0.310048	0.370394	0.422201	0.891884	0.331386	0.852468	1.64788	0.986767	0.608436	1.06047	0.422201	3.06947
																														0.202638	0.287128	0.510584	0.261604	0.702637	0.405668	1.98046	0.936793	1.14142	3.13138	0.370394	0.351432
																														0.662533	0.468311	0.573701	0.630531	1.15335	0.388431	0.702637	1.84793	0.721854	0.749757	0.836258	1.37064
																														0.261604	0.405668	0.768003	0.453462	0.958624	1.02086	2.39711	0.692828	3.15755	0.331386	0.641541	0.619582
																														0.202638	0.523816	0.768003	1.07965	0.811335	0.802856	1.25588	1.859	0.641541	0.608436	1.01413	0.573701
																														0.608436	0.261604	0.331386	0.482704	1.1943	1.43907	0.692828	2.47871	0.860643	0.287128	0.331386	2.89232
																														0.884177	0.202638	0.310048	0.630531	1.49973	0.71231	0.682879	0.233986	0.388431	0.261604	1.45327	0.310048
																														0.388431	0.510584	0.573701	0.496999	0.233986	0.310048	0.914614	0.630531	0.852468	0.261604	0.630531	1.03433
																														0.662533	0.641541	0.287128	0.453462	0.965737	0.731273	0.619582	0.630531	2.22809	0.682879	1.47198	0.802856
																														0.672783	0.986767	0.619582	0.794286	0.422201	0.597082	1.304	0.523816	0.672783	0.922066	1.70913	0.202638
																														1.23929	0.844402	0.468311	0.287128	0.585508	1.25042	0.310048	0.468311	0.405668	1.45327	2.63948	0.585508
																														0.702637	0.422201	0.561645	0.438111	0.482704	0.202638	0.936793	0.482704	1.41981	1.35052	1.70913	0.202638
																														0.233986	0.202638	0.233986	0.202638	0.844402	0.523816	0.331386	1.0669	2.0817	0.202638	0.929458	0.496999
																														0.652121	0.453462	0.405668	0.310048	1.54035	0.438111	0.692828	0.233986	0.740573	0.936793	1.08597	1.27212
																														0.370394	0.573701	0.331386	0.496999	0.510584	0.438111	0.573701	3.92961	0.993679	1.89193	0.692828	0.331386
																														0.496999	0.585508	0.652121	0.702637	0.549325	1.15927	0.721854	0.979807	0.202638	1.859	0.794286	0.608436
																														0.388431	0.608436	1.26673	0.310048	0.71231	0.496999	0.351432	2.61336	1.18855	0.71231	0.819727	0.202638
																														0.453462	0.536722	0.561645	0.573701	0.388431	0.682879	0.819727	0.233986	2.17517	0.202638	4.29003	0.899524
																														0.536722	0.261604	0.510584	0.692828	0.331386	0.561645	0.692828	0.652121	2.61859	2.70617	0.573701	2.48973
																														0.9071	0.731273	0.71231	0.331386	0.261604	0.202638	0.388431	0.370394	0.405668	0.608436	2.35963	0.388431
																														0.597082	0.202638	0.287128	1.41498	0.370394	0.482704	1.03433	0.233986	1.3301	0.261604	0.951459	0.652121
																														1.02754	0.731273	0.536722	0.233986	1.52686	0.310048	0.370394	1.56678	1.0669	0.233986	1.03433	0.785623
																														0.597082	0.453462	0.331386	0.482704	0.331386	0.71231	0.794286	1.50883	0.662533	0.749757	0.597082	1.49973
																														0.585508	0.351432	0.370394	0.388431	1.25588	0.749757	0.405668	0.453462	0.549325	1.15927	0.951459	1.56241
																														0.331386	0.682879	0.860643	0.482704	0.482704	0.561645	0.71231	0.536722	0.972798	1.74881	0.422201	0.468311
																														0.496999	0.510584	0.682879	0.702637	0.844402	0.310048	1.71313	0.422201	0.202638	0.202638	0.453462	0.630531
																														0.453462	0.233986	0.405668	0.202638	0.630531	0.561645	0.785623	0.310048	0.785623	0.233986	0.261604	4.13205
																														0.496999	0.438111	0.261604	0.331386	0.202638	0.261604	0.388431	0.388431	0.482704	0.202638	0.331386	0.785623
																														0.370394	0.749757	0.510584	0.261604	1.02754	0.233986	0.731273	0.828034	1.0669	0.233986	1.50883	1.40527
																														0.261604	0.468311	0.438111	0.828034	0.536722	0.549325	3.0717	0.233986	2.29182	0.331386	0.549325	0.536722
																														0.561645	0.561645	0.202638	1.09226	1.07965	0.852468	0.261604	0.630531	1.48587	2.37704	2.1402	0.641541
																														0.759039	0.438111	0.370394	1.00736	0.721854	1.20001	1.94551	0.261604	1.11718	3.2369	0.482704	1.35052
																														0.662533	0.438111	0.549325	0.958624	1.50428	0.608436	0.641541	1.1943	0.740573	0.468311	1.09226	0.370394
																														0.891884	0.202638	0.202638	0.310048	0.561645	0.202638	1.36564	1.51787	1.73299	0.94407	1.34545	1.14142
																														1.31457	0.641541	0.438111	0.233986	0.310048	1.18855	0.510584	1.04093	0.652121	1.40527	1.00736	0.94407
																														0.510584	0.536722	0.453462	0.351432	0.388431	0.682879	0.388431	0.388431	0.802856	0.785623	3.63598	0.388431
																														0.573701	1.04093	0.370394	0.438111	0.351432	0.233986	2.35963	0.482704	2.563	0.261604	0.287128	3.2369
																														0.619582	0.536722	0.94407	0.597082	0.768003	0.852468	0.233986	1.85532	0.993679	0.549325	1.82173	0.453462
																														0.549325	0.310048	0.496999	0.836258	0.794286	0.922066	1.11104	0.261604	0.682879	1.09851	0.768003	0.233986
																														0.351432	0.453462	0.630531	0.662533	1.38071	0.692828	0.468311	0.482704	1.46733	3.90511	0.370394	0.388431
																														0.749757	0.94407	0.641541	0.630531	0.370394	1.31977	0.510584	0.261604	0.261604	0.261604	0.331386	0.828034
																														0.630531	0.852468	0.597082	1.88468	1.15335	0.453462	0.438111	1.02754	0.233986	1.38566	0.958624	0.233986
																														0.287128	0.482704	0.331386	0.405668	0.740573	0.422201	2.62382	0.233986	0.310048	0.523816	1.2057	2.05523
																														0.287128	0.351432	0.759039	0.597082	0.561645	0.310048	0.405668	2.75386	1.02086	0.370394	0.261604	0.951459
																														0.958624	0.370394	0.331386	0.597082	0.351432	0.453462	1.09226	0.979807	0.370394	0.652121	0.630531	1.3955
																														0.422201	0.331386	0.287128	0.819727	0.510584	0.287128	0.922066	1.27749	1.11718	1.76439	0.496999	0.740573
																														0.405668	0.202638	0.202638	1.65203	0.740573	0.496999	0.351432	2.80323	0.652121	2.563	0.619582	0.819727
																														0.536722	0.573701	0.768003	0.405668	0.619582	0.549325	1.2448	0.619582	0.331386	0.619582	0.844402	0.9071
																														0.71231	0.351432	1.00736	0.233986	0.261604	0.310048	3.37176	0.510584	0.261604	0.776863	0.453462	1.63527
																														0.549325	0.370394	0.438111	0.405668	0.422201	0.608436	0.202638	1.05399	2.26773	0.811335	0.536722	0.287128
																														0.261604	0.536722	0.573701	0.536722	0.510584	0.802856	1.34545	0.740573	0.405668	3.69025	0.405668	0.351432
																														0.351432	0.233986	0.233986	0.287128	0.573701	0.261604	3.81093	0.619582	0.776863	0.496999	0.202638	0.573701
																														0.802856	0.597082	0.836258	0.731273	0.351432	0.331386	3.33292	1.63527	0.496999	1.68484	0.202638	0.785623
																														0.749757	0.672783	0.828034	1.08597	0.202638	0.731273	0.776863	0.331386	0.721854	0.71231	1.70913	1.70913
																														0.310048	0.972798	0.549325	0.536722	0.876403	0.202638	1.2282	0.331386	1.50883	0.351432	0.468311	1.01413
																														1.54921	0.233986	1.04748	0.482704	1.04093	0.405668	1.80285	2.38853	1.977	1.27749	0.891884	2.15938
																														0.496999	0.682879	0.261604	0.310048	0.331386	1.7011	1.25042	0.233986	0.310048	0.370394	1.11718	0.287128
																														0.422201	0.482704	0.759039	0.468311	0.422201	0.405668	0.202638	1.97354	0.958624	0.979807	1.33523	0.438111
																														0.310048	0.233986	0.233986	0.422201	1.16516	0.549325	1.8774	0.287128	2.78603	0.692828	1.79905	0.202638
																														0.202638	0.287128	0.438111	0.630531	0.573701	0.597082	0.388431	0.597082	1.71712	0.261604	1.29874	0.287128
																														1.06047	0.630531	0.785623	0.776863	0.536722	1.29346	0.619582	0.370394	0.844402	0.438111	1.217	2.11116
																														0.351432	0.261604	0.331386	0.233986	1.18278	0.71231	0.561645	1.01413	1.18278	0.523816	0.884177	0.536722
																														0.438111	0.482704	0.585508	1.44382	0.422201	0.287128	0.652121	0.351432	0.573701	1.0733	1.57983	1.18855
																														0.422201	0.468311	0.652121	0.496999	0.438111	0.536722	0.351432	2.64983	0.785623	1.04093	0.422201	1.18855
																														0.523816	0.662533	0.233986	0.785623	1.31457	0.202638	0.310048	1.33523	1.72904	0.310048	1.17102	1.01413
																														0.422201	0.422201	0.9071	0.672783	0.287128	0.202638	1.56678	3.5578	1.04093	3.49169	1.45327	1.79142
																														0.405668	0.233986	0.422201	0.202638	1.304	0.510584	0.811335	0.438111	0.740573	3.01078	1.12329	2.96492
																														0.523816	0.438111	1.00054	0.876403	0.597082	0.692828	0.549325	1.2282	1.1474	0.585508	1.35052	0.202638
																														0.310048	0.351432	0.202638	0.672783	0.785623	0.351432	0.482704	0.731273	1.80285	0.351432	0.331386	0.202638
																														0.453462	0.682879	0.351432	0.619582	1.41498	1.04093	1.41498	0.702637	0.868559	0.785623	0.749757	0.836258
																														0.438111	0.468311	0.585508	0.405668	0.914614	0.438111	0.422201	0.662533	0.287128	2.30677	0.202638	0.549325
																														0.405668	0.702637	0.351432	0.641541	0.692828	0.549325	1.41981	0.641541	1.11104	0.891884	0.310048	0.510584
																														0.233986	0.597082	0.785623	1.25588	1.2282	0.510584	0.523816	0.768003	0.422201	0.351432	0.721854	3.61517
																														0.585508	0.261604	0.692828	0.573701	0.468311	0.549325	0.202638	0.261604	0.287128	0.233986	0.662533	0.641541
																														0.405668	0.310048	0.993679	1.1943	0.682879	0.510584	0.759039	0.819727	0.641541	1.21137	0.422201	0.233986
																														0.536722	0.370394	0.794286	0.914614	0.794286	0.310048	0.482704	0.422201	0.310048	1.41013	0.453462	2.20027
																														0.310048	0.331386	0.370394	1.15927	0.776863	0.844402	0.652121	0.672783	1.55802	1.90993	0.692828	0.549325
																														0.585508	0.422201	0.929458	1.28283	0.672783	1.09226	1.38071	1.977	0.641541	1.02086	0.422201	0.9071
																														0.331386	0.287128	0.351432	1.82548	1.02086	0.71231	0.405668	0.388431	1.98046	1.42942	1.0733	0.662533
																														0.692828	0.860643	0.370394	0.619582	0.749757	0.914614	1.18855	0.233986	1.27212	0.884177	1.69708	1.11718
																														1.09226	0.331386	0.794286	1.09851	1.02754	1.80664	0.310048	0.233986	1.63108	0.351432	0.884177	0.422201
																														0.672783	0.749757	0.682879	0.261604	1.55362	0.71231	0.828034	0.922066	0.682879	0.731273	0.482704	0.351432
																														0.261604	0.351432	0.536722	0.768003	0.573701	0.388431	0.860643	0.388431	1.81797	1.21137	0.233986	0.438111
																														0.331386	0.202638	0.652121	0.233986	1.88831	1.70512	1.70512	2.26169	0.702637	0.585508	1.12937	0.536722
																														0.233986	0.331386	1.90275	0.287128	0.785623	0.549325	3.74925	0.438111	0.802856	1.10472	0.261604	0.310048
																														0.468311	0.811335	0.202638	0.523816	0.811335	0.202638	0.370394	0.561645	0.405668	3.95919	1.13541	0.652121
																														0.261604	1.1474	0.405668	0.785623	0.929458	0.993679	0.453462	0.482704	0.202638	0.585508	0.496999	1.49516
																														0.641541	0.641541	0.351432	0.573701	1.25588	0.331386	0.453462	0.71231	0.759039	0.453462	0.233986	0.768003
																														0.523816	0.496999	0.202638	0.986767	0.899524	0.652121	0.405668	1.62267	0.549325	0.9071	0.682879	1.977
																														0.510584	0.914614	0.523816	0.422201	0.453462	0.370394	0.652121	0.844402	1.29346	3.94876	0.573701	0.811335
																														0.682879	0.261604	0.310048	0.619582	0.405668	0.852468	0.692828	0.608436	2.30076	0.597082	0.585508	0.740573
																														0.496999	0.202638	0.468311	0.523816	0.388431	0.496999	0.630531	0.993679	0.549325	1.304	1.99423	0.370394
																														0.482704	0.370394	1.04748	0.261604	0.523816	1.3301	3.37992	2.48147	0.573701	0.202638	0.523816	0.811335
																														0.662533	0.510584	0.351432	0.233986	0.422201	0.936793	0.630531	0.936793	1.12937	0.662533	0.936793	0.836258
																														0.702637	0.768003	0.310048	1.31457	0.388431	0.405668	0.692828	1.68484	0.370394	1.23376	1.54479	2.34217
																														0.261604	0.468311	0.331386	0.202638	0.731273	1.49973	1.70913	1.11718	1.13541	0.662533	2.02158	0.233986
																														0.453462	1.04748	1.04748	0.692828	0.549325	0.422201	1.08597	0.331386	0.993679	3.2369	0.287128	0.202638
																														0.619582	0.496999	0.536722	1.1474	0.958624	1.05399	0.619582	0.261604	0.405668	1.06047	1.62688	0.482704
																														0.310048	0.202638	0.453462	1.20001	0.310048	0.523816	0.287128	0.468311	1.00736	1.36062	0.776863	0.370394
																														0.261604	0.351432	0.453462	0.597082	0.310048	0.561645	1.00736	1.03433	0.468311	0.510584	0.287128	0.523816
																														0.287128	0.261604	0.287128	0.510584	0.202638	0.202638	0.768003	0.884177	2.63688	2.50344	5.15402	1.83678
																														0.233986	0.794286	1.217	0.619582	1.28816	0.202638	1.31977	0.351432	1.51335	0.233986	0.202638	0.549325
																														0.891884	0.482704	0.573701	0.71231	0.794286	0.261604	0.597082	0.682879	2.37121	0.536722	0.768003	0.749757
																														0.202638	0.561645	0.453462	0.233986	1.27749	0.331386	0.836258	0.573701	0.351432	1.38566	0.202638	0.662533
																														0.351432	0.672783	0.233986	0.261604	1.03433	0.844402	0.662533	0.370394	0.721854	0.71231	2.46481	0.202638
																														0.370394	0.351432	0.233986	1.10472	1.25588	0.233986	0.836258	0.453462	1.32495	0.776863	2.76631	0.438111
																														0.370394	0.573701	0.261604	0.702637	0.453462	0.619582	0.619582	0.876403	0.899524	0.351432	0.759039	0.468311
																														0.652121	0.202638	0.482704	1.22261	0.233986	1.02754	0.331386	0.261604	1.97006	1.66029	0.958624	0.496999
																														0.585508	1.12937	0.388431	0.233986	0.608436	0.351432	0.561645	1.82923	0.662533	1.0669	2.36253	1.21137
																														0.692828	0.496999	0.468311	0.993679	1.18278	0.619582	1.08597	0.819727	0.619582	7.44987	0.351432	4.37547
																														0.682879	0.261604	0.749757	0.202638	0.740573	0.422201	3.01992	0.287128	0.641541	0.453462	1.34035	1.66029
																														0.523816	0.351432	0.482704	0.233986	0.597082	0.202638	0.702637	0.523816	0.794286	2.09488	0.585508	1.71313
																														0.405668	0.692828	0.482704	0.233986	0.682879	0.573701	0.510584	0.233986	0.802856	1.17102	0.202638	2.63688
																														0.482704	0.852468	0.331386	0.597082	0.496999	0.405668	0.731273	1.04093	1.52237	0.438111	0.438111	1.09851
																														0.453462	0.351432	0.899524	0.740573	0.884177	0.652121	0.523816	1.27749	1.2282	1.8405	0.731273	0.652121
																														1.00054	0.453462	0.844402	0.453462	0.692828	0.233986	0.351432	0.351432	0.549325	4.67549	0.759039	0.597082
																														0.405668	0.331386	0.287128	0.672783	1.87001	0.261604	0.510584	0.536722	0.597082	1.74881	0.405668	2.30373
																														0.749757	0.370394	0.233986	0.287128	0.261604	0.536722	0.630531	1.39059	1.16516	0.496999	0.868559	0.261604
																														1.07965	1.17102	0.370394	0.482704	0.202638	0.979807	1.59287	1.11718	0.510584	0.852468	1.13541	0.860643
																														0.523816	0.682879	0.71231	0.496999	0.523816	0.811335	0.422201	0.860643	0.496999	0.405668	1.02754	1.48587
																														0.233986	1.0669	0.233986	0.561645	0.549325	0.388431	1.25588	0.202638	0.785623	0.876403	1.18278	2.50617
																														0.261604	0.261604	0.702637	0.202638	1.10472	0.860643	2.49797	0.310048	1.31457	0.585508	0.287128	2.77373
																														0.608436	1.0669	0.721854	0.233986	1.10472	0.794286	0.482704	2.33918	0.233986	1.91351	0.388431	0.261604
																														0.405668	0.652121	0.536722	0.585508	0.287128	0.202638	0.536722	0.388431	1.08597	1.03433	0.388431	0.523816
																														0.482704	0.652121	0.351432	0.844402	0.682879	0.351432	0.731273	0.388431	2.5007	0.523816	0.287128	0.496999
																														0.233986	0.310048	0.702637	0.453462	1.36564	0.749757	1.22261	0.682879	0.794286	3.8271	0.482704	1.31457
																														0.496999	0.405668	0.331386	0.287128	0.662533	0.233986	0.692828	0.351432	0.630531	0.523816	0.523816	3.05601
																														0.549325	0.692828	0.261604	0.438111	0.202638	0.331386	1.37064	0.721854	0.630531	2.41708	2.58168	0.438111
																														0.597082	0.549325	0.468311	0.438111	0.702637	0.405668	1.00054	1.37064	1.00054	0.731273	0.811335	0.740573
																														0.388431	0.261604	0.549325	0.202638	0.438111	0.233986	0.261604	0.523816	0.597082	0.523816	0.438111	0.331386
																														0.370394	0.496999	0.370394	0.776863	0.523816	0.202638	0.9071	0.468311	0.468311	0.453462	0.652121	2.24346
																														0.287128	0.370394	0.496999	0.310048	1.62688	0.482704	1.51787	0.438111	3.19209	0.585508	0.731273	2.08506
																														1.13541	0.884177	0.573701	0.202638	0.597082	0.202638	2.93704	0.619582	0.453462	0.652121	0.922066	0.573701
																														0.692828	0.958624	0.768003	0.468311	0.860643	0.510584	0.608436	1.88831	1.53134	0.202638	0.662533	0.776863
																														0.388431	0.370394	0.585508	0.310048	0.608436	0.936793	1.304	0.785623	0.261604	0.496999	0.202638	0.310048
																														0.422201	0.310048	0.287128	1.38071	0.310048	0.922066	1.9908	0.573701	0.202638	0.310048	0.929458	2.56833
																														0.496999	0.202638	0.573701	0.202638	0.662533	0.692828	0.510584	3.1878	1.2057	0.608436	0.702637	0.652121
																														0.331386	0.496999	0.740573	1.11718	0.202638	0.202638	1.41013	3.05377	0.561645	1.8142	0.785623	0.549325
																														0.370394	0.202638	0.310048	0.549325	1.17685	0.536722	0.662533	0.202638	0.202638	1.5358	0.692828	1.0733
																														1.09851	0.287128	0.331386	0.233986	0.682879	0.438111	2.0817	0.331386	0.438111	0.453462	1.4004	0.972798
																														1.2057	0.310048	0.370394	0.682879	0.331386	1.35558	0.482704	0.573701	1.2057	0.233986	1.05399	2.12086
																														0.351432	0.351432	0.482704	1.23376	1.10472	0.388431	0.785623	0.9071	0.510584	0.422201	0.682879	0.202638
																														0.310048	0.652121	0.468311	0.405668	0.438111	0.202638	1.27212	2.76384	0.993679	1.88105	1.49973	0.536722
																														0.370394	0.202638	0.496999	0.496999	0.482704	0.740573	2.69598	0.641541	0.202638	1.43431	0.405668	0.828034
																														1.0669	0.202638	0.422201	0.388431	0.768003	0.438111	0.731273	1.15335	0.94407	0.351432	0.202638	0.468311
																														0.310048	0.310048	0.438111	0.202638	0.310048	0.351432	1.13541	0.405668	0.951459	0.351432	2.90418	0.768003
																														0.652121	0.202638	0.388431	1.17102	0.453462	0.351432	0.233986	0.261604	0.891884	4.23044	2.45925	0.794286
																														0.71231	0.261604	0.468311	0.261604	1.20001	0.585508	0.936793	0.202638	0.202638	1.63108	2.72889	0.287128
																														0.731273	0.310048	1.1474	0.630531	0.351432	0.202638	0.802856	0.549325	3.61328	3.15538	1.04748	1.66029
																														0.573701	0.794286	0.261604	1.35558	0.597082	0.828034	0.702637	2.90889	0.422201	0.759039	0.202638	0.794286
																														0.468311	0.331386	0.388431	1.63108	0.233986	0.351432	0.310048	1.73299	0.802856	0.844402	0.370394	0.951459
																														0.811335	0.233986	0.630531	0.523816	0.876403	0.641541	2.27684	0.630531	1.0669	1.59287	4.65933	0.310048
																														0.287128	0.202638	0.523816	0.71231	0.405668	0.287128	0.852468	0.721854	1.85163	0.922066	0.351432	0.561645
																														0.71231	0.682879	0.794286	0.891884	1.00736	0.331386	0.585508	0.370394	0.523816	0.819727	0.608436	3.05377
																														0.405668	0.876403	0.405668	0.914614	0.608436	0.453462	0.802856	0.585508	0.819727	1.46266	0.702637	1.41981
																														1.01413	0.682879	0.261604	1.43907	0.331386	0.310048	2.58168	0.202638	0.523816	0.388431	0.776863	1.12329
																														0.287128	0.482704	0.370394	0.922066	0.496999	0.794286	0.702637	0.331386	0.261604	0.9071	2.03507	0.453462
																														0.438111	0.261604	0.682879	0.405668	0.523816	0.370394	0.351432	1.38566	0.510584	1.01413	1.44382	7.47101
																														0.422201	0.287128	0.759039	0.561645	0.785623	0.438111	1.2448	0.405668	2.32744	0.468311	5.06547	0.233986
																														0.351432	0.561645	0.597082	0.876403	1.38071	0.496999	0.310048	0.388431	0.844402	1.76439	1.45797	0.585508
																														0.422201	0.233986	0.828034	0.233986	0.202638	0.405668	1.38566	0.585508	0.351432	2.137	1.23376	0.721854
																														0.536722	0.776863	0.914614	0.351432	1.18855	0.721854	0.233986	0.802856	0.453462	0.776863	1.66441	2.72633
																														0.310048	0.331386	0.370394	0.510584	0.331386	0.370394	1.62267	2.45646	0.630531	0.71231	1.00736	3.56361
																														0.261604	0.608436	0.331386	0.388431	0.422201	0.523816	0.287128	2.3127	2.45088	0.482704	2.04179	1.17102
																														0.422201	0.287128	0.468311	0.233986	1.75662	1.33523	1.48125	1.06047	1.64788	0.652121	6.39814	0.561645
																														0.682879	0.287128	0.630531	0.573701	0.828034	0.692828	1.62267	0.740573	1.50428	0.523816	0.852468	0.914614
																														0.438111	0.310048	0.641541	1.72904	1.13541	1.11718	1.38566	0.9071	0.331386	2.00108	0.351432	0.233986
																														0.370394	0.261604	0.202638	0.608436	0.922066	0.287128	0.682879	0.438111	1.46266	0.510584	0.233986	1.05399
																														0.261604	0.351432	0.468311	0.731273	1.23929	0.523816	1.1474	0.388431	0.692828	0.731273	0.71231	0.370394
																														0.641541	0.331386	0.422201	0.731273	0.972798	0.662533	0.388431	0.662533	2.45088	0.261604	0.438111	0.662533
																														0.261604	0.510584	0.510584	0.891884	0.914614	1.0733	0.496999	0.768003	0.549325	0.536722	0.692828	0.561645
																														0.388431	0.585508	0.672783	0.630531	2.02834	0.405668	0.468311	0.721854	0.802856	0.641541	0.370394	0.287128
																														0.202638	0.261604	0.202638	0.310048	0.759039	0.749757	0.261604	0.287128	1.03433	0.523816	0.682879	1.05399
																														0.310048	0.510584	0.496999	0.310048	0.351432	0.523816	1.94551	0.468311	1.95604	0.749757	0.438111	0.202638
																														0.868559	0.310048	0.351432	0.597082	0.310048	0.868559	1.37574	0.202638	0.914614	0.619582	0.585508	1.74881
																														0.261604	1.15335	0.619582	0.351432	0.868559	0.692828	0.388431	0.310048	0.819727	2.563	0.233986	2.74888
																														0.523816	0.702637	0.233986	0.868559	0.453462	0.261604	0.202638	1.20001	0.287128	1.85163	1.47198	1.02754
																														0.388431	0.951459	1.30924	0.261604	1.6767	1.22261	1.31457	0.899524	0.597082	0.202638	5.66728	0.585508
																														0.233986	0.453462	0.351432	0.836258	0.692828	0.71231	0.929458	0.482704	0.731273	0.721854	0.310048	0.523816
																														0.641541	0.261604	0.233986	0.370394	0.388431	0.482704	0.561645	1.10472	0.958624	1.27212	1.34035	3.98507
																														0.233986	0.794286	0.261604	0.287128	0.692828	0.860643	0.405668	1.45327	0.731273	0.759039	0.388431	0.202638
																														0.202638	0.351432	0.702637	0.597082	0.844402	1.38566	0.482704	0.331386	0.370394	0.510584	0.468311	0.351432
																														0.536722	0.422201	0.682879	0.351432	0.261604	0.331386	1.06047	0.351432	0.370394	0.768003	0.202638	1.63945
																														0.405668	0.597082	0.202638	0.536722	0.261604	0.261604	0.860643	1.74489	2.03171	0.936793	0.71231	0.202638
																														0.351432	0.405668	0.468311	0.261604	0.573701	0.496999	1.08597	3.0403	2.17831	2.65499	1.23376	0.287128
																														1.00054	0.388431	0.561645	0.310048	1.00054	0.597082	1.34035	1.80285	2.42273	0.510584	0.536722	0.597082
																														0.287128	0.388431	0.287128	1.57114	1.14142	0.794286	0.641541	0.828034	0.692828	0.549325	0.468311	0.453462
																														0.261604	0.233986	0.331386	0.468311	0.310048	0.860643	1.217	1.02086	0.619582	0.523816	0.819727	0.233986
																														0.310048	0.388431	0.453462	0.496999	0.731273	0.759039	0.721854	0.370394	1.53134	0.597082	1.25042	0.914614
																														0.287128	0.233986	0.836258	1.00736	1.14142	0.202638	0.351432	0.261604	0.523816	0.482704	0.468311	0.310048
																														0.768003	1.18278	1.41013	0.233986	2.39711	0.71231	0.922066	2.54149	1.48125	1.38566	0.652121	0.641541
																														0.641541	1.26673	0.702637	1.11718	0.597082	0.828034	0.768003	0.899524	0.768003	1.64788	2.48147	0.523816
																														0.388431	0.740573	0.468311	1.50883	2.06188	0.261604	1.69708	0.287128	0.510584	1.0733	0.482704	0.899524
																														0.702637	0.482704	0.630531	0.536722	0.662533	0.405668	0.662533	0.731273	0.573701	2.0148	0.702637	0.202638
																														0.370394	0.496999	0.202638	1.28283	0.388431	0.549325	0.702637	0.523816	0.876403	0.536722	0.351432	0.922066
																														0.370394	0.202638	1.25588	0.597082	0.261604	0.310048	0.233986	0.662533	0.652121	0.672783	0.682879	0.370394
																														0.310048	0.438111	0.641541	0.468311	0.388431	1.18855	0.561645	0.899524	1.03433	0.202638	1.74489	0.202638
																														0.287128	0.811335	0.794286	1.2282	1.02086	0.692828	1.25588	0.844402	2.10141	1.39059	0.951459	0.388431
																														0.523816	0.233986	0.608436	0.759039	0.828034	0.202638	0.202638	0.682879	0.702637	3.62463	0.453462	0.351432
																														0.405668	0.652121	0.630531	0.510584	0.202638	0.202638	3.39612	0.972798	1.09226	0.482704	1.02086	0.438111
																														0.453462	0.453462	0.811335	0.261604	0.549325	0.749757	0.438111	0.844402	0.922066	0.868559	0.422201	0.310048
																														0.287128	0.310048	0.768003	0.261604	0.468311	0.740573	0.672783	0.561645	0.351432	0.233986	0.597082	0.702637
																														0.351432	0.630531	0.388431	0.702637	1.97354	0.202638	1.13541	0.759039	1.57549	1.44382	0.561645	0.868559
																														0.536722	0.422201	0.860643	1.01413	0.619582	0.496999	0.388431	1.41013	0.468311	1.04093	0.702637	0.682879
																														0.331386	1.0733	0.536722	0.331386	0.261604	0.287128	0.702637	1.23376	0.523816	3.71616	1.53134	0.523816
																														0.482704	0.331386	0.884177	0.405668	0.884177	0.860643	2.51441	3.34317	2.67815	0.794286	0.351432	1.48125
																														0.608436	0.468311	0.662533	0.993679	0.785623	0.536722	0.549325	1.16516	1.38566	0.310048	1.33523	0.438111
																														1.14142	0.692828	0.388431	0.549325	0.721854	0.619582	0.405668	0.692828	1.55802	0.233986	3.05153	1.58847
																														0.351432	0.482704	0.438111	0.641541	0.468311	0.768003	1.37574	1.304	1.93493	0.370394	6.37345	0.370394
																														0.619582	0.536722	0.523816	0.405668	0.202638	1.23376	0.785623	0.630531	0.261604	0.536722	1.51787	0.233986
																														0.468311	0.482704	0.331386	1.46733	0.438111	0.662533	1.15927	0.597082	0.672783	0.561645	0.549325	0.844402
																														0.261604	0.261604	0.749757	0.388431	0.721854	0.468311	3.88751	1.2282	0.482704	1.67261	4.33927	1.20001
																														0.331386	0.692828	0.692828	0.652121	0.929458	0.811335	1.47663	0.233986	0.261604	0.510584	0.630531	1.41013
																														0.936793	0.573701	0.682879	0.573701	0.468311	0.438111	0.899524	1.77984	1.28816	0.331386	0.71231	2.54693
																														0.836258	0.405668	0.749757	1.75662	0.233986	0.523816	1.95604	1.90634	0.759039	3.93835	0.331386	1.25042
																														0.388431	0.233986	0.351432	0.287128	0.884177	0.71231	0.523816	0.972798	0.351432	0.922066	0.351432	2.50344
																														0.453462	0.468311	0.331386	0.561645	0.573701	0.536722	0.261604	0.802856	1.18855	0.828034	0.768003	1.63527
																														0.422201	0.310048	1.2448	0.261604	0.868559	0.233986	0.597082	3.01538	1.84422	0.868559	0.496999	0.233986
																														0.597082	0.482704	0.351432	0.819727	0.759039	1.57549	1.50428	0.468311	0.71231	1.43907	0.370394	0.370394
																														0.740573	0.662533	0.510584	0.776863	1.52237	0.828034	1.18278	0.619582	1.61845	0.202638	0.261604	0.619582
																														0.370394	0.202638	0.261604	0.523816	0.438111	0.370394	0.422201	1.34035	0.929458	0.287128	8.23837	0.202638
																														0.438111	0.438111	1.26131	0.608436	0.561645	0.422201	0.608436	0.422201	1.73299	1.42462	1.2282	0.388431
																														0.438111	0.310048	0.573701	0.749757	0.331386	0.768003	1.18855	0.836258	1.63527	0.388431	0.468311	3.07838
																														0.233986	0.672783	0.759039	0.233986	1.16516	0.468311	0.958624	0.388431	0.721854	0.310048	1.37574	0.852468
																														1.44855	0.860643	1.23376	0.331386	1.2282	0.662533	2.44529	1.74489	0.202638	0.287128	0.287128	0.331386
																														0.662533	0.287128	0.536722	0.844402	1.38071	0.573701	2.04179	0.405668	0.608436	0.608436	0.828034	1.00736
																														1.20001	0.561645	1.13541	0.388431	1.02086	0.453462	2.1338	0.388431	0.561645	0.351432	1.80285	0.597082
																														0.233986	0.71231	0.776863	0.597082	0.261604	0.388431	2.05856	2.10466	0.597082	0.608436	0.749757	0.536722
																														0.749757	0.422201	0.619582	0.453462	0.370394	0.351432	0.261604	0.310048	0.561645	0.405668	0.641541	0.958624
																														0.523816	0.438111	0.561645	0.453462	0.233986	0.482704	0.702637	2.38566	0.71231	0.468311	0.482704	1.68484
																														0.496999	0.438111	0.370394	0.261604	0.608436	0.310048	2.83002	0.652121	1.00054	0.608436	0.233986	0.261604
																														0.868559	0.261604	0.202638	0.351432	0.802856	0.405668	3.4422	1.58416	0.899524	0.331386	0.759039	0.310048
																														0.261604	1.17102	0.202638	0.776863	0.351432	0.836258	0.405668	0.438111	0.388431	1.0733	0.721854	1.27749
																														0.71231	0.936793	0.561645	0.202638	0.351432	0.331386	0.852468	1.50428	0.929458	1.26131	0.202638	0.261604
																														0.468311	0.536722	1.23929	0.496999	0.844402	0.891884	1.25588	0.672783	3.23478	2.05523	0.597082	1.74096
																														0.331386	0.405668	0.468311	0.785623	0.331386	0.370394	1.14142	0.261604	0.776863	0.899524	1.59287	1.36564
																														0.422201	0.549325	0.405668	0.468311	0.561645	0.749757	0.972798	1.22261	0.536722	1.1474	0.496999	1.2282
																														0.510584	0.261604	0.405668	0.351432	1.44855	0.836258	1.6767	2.37121	1.11718	1.20001	0.287128	0.536722
																														0.370394	0.482704	0.202638	0.641541	0.202638	0.523816	3.11819	0.692828	2.91359	3.59615	0.422201	0.351432
																														0.573701	0.422201	0.405668	1.977	0.536722	1.09226	0.899524	0.619582	0.331386	4.02276	0.672783	0.287128
																														0.510584	1.1474	0.233986	0.523816	0.351432	0.453462	0.759039	0.496999	2.16571	1.15927	2.94867	0.9071
																														0.749757	0.468311	0.536722	0.549325	0.422201	0.422201	1.28816	1.44382	0.749757	2.40281	1.28283	0.287128
																														0.536722	0.405668	0.972798	0.453462	0.310048	0.993679	2.26471	0.9071	0.652121	1.09851	0.422201	0.287128
																														0.549325	0.453462	0.331386	0.438111	0.261604	0.202638	0.549325	0.482704	0.351432	0.287128	0.331386	1.00054
																														0.802856	0.731273	1.06047	0.287128	0.496999	0.496999	0.261604	1.03433	2.14978	0.682879	0.405668	6.68433
																														0.468311	0.233986	0.702637	0.929458	0.331386	0.287128	1.09226	0.351432	1.35558	0.597082	1.41498	2.48423
																														0.351432	0.785623	0.561645	0.597082	0.388431	0.388431	0.523816	0.351432	0.287128	1.18278	0.468311	0.202638
																														0.585508	0.811335	0.202638	0.561645	0.351432	0.71231	3.09837	0.405668	1.9631	0.641541	0.672783	0.351432
																														0.71231	0.802856	0.202638	0.261604	0.370394	0.958624	2.15938	0.662533	0.929458	0.468311	0.261604	1.80664
																														0.287128	0.351432	0.351432	1.01413	1.21137	0.388431	0.523816	0.979807	0.549325	0.922066	0.202638	0.868559
																														0.496999	1.26131	0.261604	0.721854	0.561645	0.819727	0.287128	0.468311	1.09851	0.310048	0.468311	0.510584
																														0.438111	0.468311	0.9071	0.641541	0.405668	0.585508	1.49057	1.26673	0.261604	1.35052	1.13541	1.79524
																														1.25588	1.01413	1.15927	0.438111	0.549325	0.510584	0.202638	0.768003	0.523816	0.287128	2.08506	1.45797
																														0.331386	0.630531	0.573701	1.28816	0.438111	0.914614	0.986767	1.48587	0.370394	0.549325	3.52878	0.310048
																														0.453462	0.936793	0.310048	0.641541	0.233986	0.482704	0.802856	0.585508	0.608436	0.844402	0.202638	2.33918
																														0.561645	0.388431	0.310048	0.860643	0.422201	0.370394	0.388431	1.01413	0.453462	1.22261	1.0733	0.202638
																														0.662533	0.828034	0.422201	0.370394	0.287128	0.261604	1.27749	0.702637	0.630531	0.202638	0.652121	0.993679
																														0.776863	0.868559	0.731273	0.641541	0.619582	0.202638	0.287128	0.536722	1.63108	0.351432	0.958624	0.261604
																														0.482704	0.958624	0.233986	0.597082	1.56241	0.619582	0.496999	0.94407	0.310048	0.692828	2.15613	1.76051
																														0.287128	0.740573	0.672783	0.860643	0.597082	0.370394	1.28816	0.794286	3.0448	0.233986	0.662533	0.351432
																														0.331386	0.496999	0.202638	1.02754	0.202638	0.202638	0.233986	1.03433	0.802856	0.510584	0.261604	0.202638
																														0.652121	0.202638	0.608436	0.702637	0.9071	1.06047	0.811335	1.0669	0.496999	0.468311	1.1474	0.523816
																														0.233986	0.510584	0.468311	0.785623	0.573701	0.422201	2.10466	0.936793	0.549325	0.740573	1.33523	0.536722
																														0.287128	1.14142	0.261604	0.652121	0.630531	1.02086	1.76439	0.351432	0.370394	0.549325	1.39059	0.453462
																														0.468311	0.776863	0.310048	0.682879	0.597082	0.370394	0.422201	0.405668	0.759039	0.233986	0.482704	0.561645
																														0.331386	0.652121	0.261604	0.438111	0.979807	1.00054	0.641541	0.202638	0.71231		0.351432	0.759039
																														0.549325	0.630531	1.39059	0.261604	0.652121	0.202638	1.98736	1.98391	0.672783		2.0652	0.261604
																														0.794286	0.422201	0.287128	1.09226	0.958624	1.37064	0.965737	0.561645	0.891884		0.682879	2.74639
																														0.405668	0.662533	0.731273	0.608436	0.331386	0.929458	1.35052	0.482704	0.768003		1.25042	1.99423
																														0.388431	0.453462	1.03433	0.630531	1.217	0.331386	0.482704	0.585508	1.4004		0.860643	0.202638
																														0.597082	0.202638	0.776863	0.453462	0.619582	0.768003	0.405668	0.261604	0.929458		0.860643	1.44382
																														0.453462	0.388431	0.759039	0.608436	0.972798	0.310048	0.652121	1.99423	0.597082		0.641541	1.15927
																														0.929458	0.619582	0.891884	0.233986	0.662533	0.951459	1.21137	0.422201	0.523816		1.11718	0.573701
																														0.351432	0.891884	0.331386	0.261604	0.891884	0.536722	0.619582	0.370394	3.3677		0.453462	0.202638
																														1.17685	0.482704	0.619582	0.468311	1.33523	0.662533	0.749757	1.44855	4.47463		1.27749	0.740573
																														0.482704	0.608436	0.573701	0.993679	0.608436	0.261604	0.422201	0.482704	1.11104		6.20998	0.388431
																														0.561645	0.405668	0.692828	0.692828	0.585508	0.641541	2.59226	0.310048	0.261604		0.619582	0.794286
																														0.287128	0.619582	0.310048	0.630531	0.740573	0.536722	0.496999	1.8774	0.811335		0.641541	0.608436
																														0.310048	0.682879	0.749757	0.331386	0.523816	0.702637	1.15335	2.30677	0.844402		2.8179	2.42838
																														0.585508	0.662533	0.388431	0.482704	0.310048	0.453462	0.71231	0.287128	0.619582		0.351432	0.233986
																														0.536722	0.71231	0.573701	0.641541	0.202638	0.536722	0.608436	0.672783	0.986767		0.422201	2.66528
																														0.573701	0.844402	0.630531	0.811335	0.561645	0.331386	0.71231	0.828034	0.71231		0.482704	0.844402
																														0.202638	0.351432	0.370394	0.202638	0.496999	0.630531	1.217	0.468311	1.02754		0.202638	0.438111
																														0.422201	0.619582	0.233986	0.202638	1.15927	0.536722	0.310048	0.422201	0.608436		2.87089	1.17685
																														0.287128	0.510584	0.868559	0.388431	0.979807	0.468311	1.01413	1.64788	0.310048		0.549325	0.351432
																														0.619582	0.202638	0.811335	0.310048	1.49516	0.682879	0.662533	1.17102	1.1474		1.31457	0.287128
																														0.453462	0.630531	0.261604	0.310048	0.852468	0.202638	0.852468	1.60144	0.692828		3.30814	2.11763
																														0.310048	0.370394	0.468311	0.468311	0.561645	0.510584	0.422201	0.331386	0.608436		2.38853	0.776863
																														0.672783	0.852468	0.641541	0.351432	0.641541	0.561645	0.641541	0.453462	1.38071		1.16516	0.672783
																														0.740573	0.549325	0.468311	0.597082	0.453462	0.860643	0.852468	1.217	0.422201		0.422201	1.37574
																														0.868559	0.619582	0.233986	0.731273	0.202638	0.836258	0.740573	2.35383	0.749757		0.860643	0.536722
																														1.41013	0.438111	0.536722	0.438111	0.794286	0.422201	1.58847	0.310048	0.261604		1.31977	1.48587
																														0.331386	0.287128	0.287128	0.619582	1.54035	0.202638	0.573701	0.202638	0.331386		0.438111	1.2282
																														0.405668	0.811335	0.630531	0.523816	0.510584	0.561645	1.20001	0.828034	1.37064		0.422201	0.233986
																														0.802856	0.331386	0.453462	0.94407	0.536722	0.785623	1.18278	1.99423	1.01413		0.202638	0.202638
																														0.496999	0.702637	0.630531	0.422201	1.49973	0.672783	0.536722	1.39059	0.630531		0.331386	0.510584
																														1.03433	0.422201	0.536722	0.438111	1.22261	0.597082	0.233986	0.641541	1.66851		2.7959	0.652121
																														0.630531	0.619582	0.549325	0.351432	0.929458	0.482704	1.04093	0.641541	1.7211		0.914614	0.482704
																														0.630531	0.868559	0.453462	0.523816	0.287128	1.1943	2.75386	1.23376	0.202638		1.77984	1.99766
																														0.979807	0.536722	0.261604	0.233986	0.422201	1.07965	1.57549	0.71231	1.99423		0.828034	0.922066
																														0.422201	0.523816	0.71231	1.09226	0.662533	0.619582	0.536722	0.951459	0.202638		1.17102	0.468311
																														0.438111	0.672783	0.585508	0.233986	0.914614	0.370394	1.67261	0.405668	0.482704		4.19956	0.202638
																														0.868559	0.388431	0.388431	0.899524	1.12937	0.721854	2.08834	2.11439	0.682879		0.768003	1.35558
																														0.868559	0.310048	0.496999	0.731273	1.86268	0.852468	0.692828	1.60571	0.573701		0.405668	2.52528
																														0.776863	0.496999	0.585508	2.20958	0.331386	1.20001	0.261604	1.52237	0.672783		2.00458	1.02754
																														0.287128	0.993679	0.468311	0.561645	0.370394	0.287128	1.0733	0.202638	0.202638		0.740573	1.67261
																														0.597082	0.641541	0.852468	0.405668	0.370394	1.93493	0.597082	0.573701	0.608436		1.0733	1.26131
																														1.20001	0.261604	0.785623	0.993679	0.692828	0.549325	2.9603	0.819727	0.370394		0.585508	1.94903
																														0.731273	0.585508	1.11104	0.860643	1.55362	1.43431	0.536722	0.202638	0.876403		2.1338	3.59995
																														0.202638	0.914614	0.523816	0.233986	1.1943	0.876403	0.794286	0.482704	1.70512		1.49057	0.422201
																														0.388431	0.482704	0.899524	0.405668	0.331386	0.776863	1.54921	0.922066	1.25042		1.23929	0.261604
																														0.438111	0.692828	0.836258	1.01413	1.3301	0.965737	0.482704	2.68835	0.351432		0.331386	2.64983
																														0.702637	0.496999	0.438111	1.17685	0.261604	0.233986	0.370394	0.388431	0.844402		0.523816	0.523816
																														0.233986	0.549325	0.652121	0.692828	0.287128	0.202638	0.331386	0.261604	0.965737		0.549325	1.25588
																														0.233986	0.672783	0.370394	0.652121	0.510584	0.496999	0.759039	0.510584	0.802856		1.00736	0.819727
																														0.310048	0.438111	0.692828	0.536722	0.662533	0.233986	0.536722	0.287128	0.310048		0.836258	1.35052
																														0.993679	0.496999	0.619582	0.662533	0.388431	0.844402	1.217	0.802856	0.630531		1.49516	0.662533
																														0.682879	0.482704	0.652121	0.202638	0.561645	0.370394	0.422201	0.9071	1.09851		0.370394	0.608436
																														0.585508	0.405668	0.71231	1.12329	0.388431	1.04748	1.07965	0.619582	0.811335		0.310048	0.828034
																														0.929458	0.802856	0.261604	0.351432	0.852468	0.202638	0.794286	1.04093	0.422201		0.619582	1.56678
																														0.510584	0.749757	0.71231	0.331386	1.09226	0.438111	0.811335	0.261604	0.561645		0.702637	0.388431
																														0.331386	0.233986	0.261604	0.496999	0.287128	0.388431	2.43401	0.405668	0.482704		1.12937	0.721854
																														0.630531	0.388431	0.876403	0.202638	0.641541	0.287128	0.370394	1.02086	1.15927		0.438111	3.24323
																														0.702637	0.438111	0.422201	0.202638	0.202638	0.682879	0.233986	0.828034	1.73693		0.468311	1.56241
																														0.692828	0.422201	0.453462	0.405668	0.261604	0.370394	0.536722	0.652121	1.34035		1.49973	0.914614
																														0.731273	0.453462	0.549325	0.641541	0.496999	0.287128	0.573701	2.11763	0.802856		0.310048	3.38194
																														0.287128	0.351432	0.351432	0.388431	0.662533	0.619582	1.17102	1.57549	0.310048		0.438111	0.740573
																														0.852468	0.785623	0.536722	1.03433	0.811335	2.26471	1.00054	1.21137	0.496999		0.811335	1.63527
																														0.652121	0.468311	0.351432	0.287128	0.549325	1.16516	2.75137	0.482704	0.438111		1.88105	4.17828
																														0.202638	1.26131	0.768003	1.60571	1.27749	1.09226	0.405668	0.899524	0.482704		1.51787	0.310048
																														0.370394	0.287128	0.561645	0.868559	1.2448	0.510584	0.731273	0.261604	0.573701		0.868559	0.561645
																														0.692828	0.233986	0.261604	0.652121	0.692828	0.536722	0.561645	1.68077	0.922066		0.438111	1.65203
																														0.536722	0.619582	0.388431	0.310048	0.370394	0.405668	1.02086	1.07965	0.597082		0.287128	0.496999
																														0.641541	0.233986	0.482704	1.46266	0.759039	1.77984	0.261604	0.836258	1.4004		0.202638	1.80285
																														0.202638	0.468311	0.662533	0.233986	0.958624	0.561645	0.936793	0.876403	1.11718		0.802856	0.523816
																														0.453462	0.884177	0.682879	0.936793	0.202638	0.202638	0.836258	1.77984	0.561645		0.331386	0.370394
																														0.351432	0.287128	0.351432	0.549325	0.672783	0.811335	0.453462	1.51787	0.585508		0.852468	1.25042
																														0.388431	0.561645	0.287128	0.860643	0.261604	0.597082	0.438111	1.00736	0.852468		0.828034	0.388431
																														0.549325	0.573701	0.202638	1.26673	0.405668	0.536722	0.287128	0.261604	0.641541		0.468311	2.7439
																														0.662533	0.561645	0.331386	0.388431	0.936793	1.0669	0.331386	1.04748	1.70913		1.33523	0.233986
																														0.71231	0.641541	0.370394	0.438111	0.608436	0.405668	0.233986	0.749757	1.84422		0.662533	1.45327
																														0.510584	0.721854	0.619582	1.15927	0.573701	0.794286	1.16516	0.811335	0.453462		0.468311	1.74881
																														0.331386	0.630531	0.523816	0.794286	0.405668	0.510584	1.17685	0.549325	0.852468		0.310048	4.82275
																														0.468311	0.261604	0.287128	0.405668	0.71231	0.496999	2.67047	0.641541	0.351432		0.310048	0.630531
																														0.852468	0.749757	0.351432	0.331386	0.370394	0.496999	0.662533	0.370394	0.922066		0.388431	0.860643
																														0.370394	0.510584	0.802856	0.370394	0.287128	0.331386	0.936793	0.233986	0.94407		0.261604	0.972798
																														0.351432	0.351432	0.370394	0.261604	0.951459	0.844402	0.453462		0.422201		0.202638	0.811335
																														0.608436	0.794286	0.482704	0.422201	0.608436	0.202638	1.79905		1.74489		0.619582	0.388431
																														0.662533	0.233986	0.702637	0.597082	0.287128	0.202638	2.01819		0.202638		0.682879	0.794286
																														0.453462	0.453462	0.261604	0.310048	0.549325	0.261604	1.91708		0.405668		0.536722	0.468311
																														0.597082	0.202638	0.608436	0.585508	0.702637	0.261604	1.29346		0.233986		0.682879	0.749757
																														0.573701	0.287128	0.438111	0.370394	0.597082	0.405668	0.740573		0.672783		1.13541	1.12937
																														0.438111	0.496999	0.310048	1.25588	0.351432	1.45797	0.929458		0.261604		0.652121	0.965737
																														0.351432	0.351432	0.884177	0.261604	0.438111	0.597082	0.608436		0.652121		0.331386	0.868559
																														0.585508	0.608436	0.682879	0.261604	0.702637	1.26673	0.630531		0.549325		1.91351	3.4422
																														1.02754	1.29346	0.453462	1.01413	0.573701	0.9071	0.202638		1.34035		0.405668	2.63948
																														1.03433	0.662533	0.422201	0.802856	0.794286	0.202638	1.49973		1.01413		0.310048	0.331386
																														0.202638	0.351432	0.438111	0.453462	0.573701	0.573701	0.561645		0.759039		0.351432	0.202638
																														0.899524	0.388431	0.351432	0.422201	0.672783	0.549325	1.0733		0.852468		1.08597	0.422201
																														0.261604	1.16516	0.422201	0.438111	0.682879	0.438111	1.12937		1.97006		0.310048	0.958624
																														0.561645	0.731273	0.523816	0.351432	0.233986	0.652121	2.29778		0.405668		1.74096	3.57702
																														0.468311	0.202638	0.496999	0.261604	0.233986	1.00054	0.422201		1.8774		4.65048	0.468311
																														0.482704	0.759039	1.02754	0.482704	1.88105	0.523816	3.08282		0.351432		2.09815	0.794286
																														0.549325	0.652121	0.310048	1.48587	0.702637	0.388431	1.0669		1.14142		0.561645	1.94903
																														0.619582	0.261604	0.641541	0.370394	1.12937	0.351432	0.993679		2.75137		0.331386	0.731273
																														0.496999	0.331386	0.510584	0.202638	1.0669	0.438111	1.23376		0.94407		0.287128	0.844402
																														0.468311	0.468311	0.261604	0.523816	0.768003	0.652121	0.914614		0.405668		0.510584	0.496999
																														0.438111	0.422201	0.482704	2.51441	1.65616	0.71231	0.811335		1.04748		0.802856	0.630531
																														0.287128	0.453462	0.662533	0.876403	0.310048	0.496999	0.422201		0.9071		0.828034	0.482704
																														0.811335	0.608436	0.692828	0.958624	0.929458	1.13541	0.331386		0.585508		0.482704	0.233986
																														0.496999	0.468311	0.759039	0.310048	0.662533	0.662533	0.692828		0.549325		0.370394	0.702637
																														0.802856	0.721854	0.682879	1.02086	0.233986	0.468311	0.951459		0.561645		0.438111	0.71231
																														0.202638	0.608436	0.310048	0.536722	0.573701	0.836258	0.331386		1.28816		4.03977	0.608436
																														0.261604	0.510584	0.310048	0.573701	0.672783	0.608436	1.91351		1.73693		2.24346	0.351432
																														0.331386	0.972798	0.261604	0.510584	0.692828	0.496999	1.00736		0.388431		0.422201	0.261604
																														0.331386	0.740573	0.310048	0.585508	0.202638	0.331386	0.261604		1.66029		0.876403	0.233986
																														0.370394	0.202638	0.922066	0.233986	0.422201	0.233986	0.662533		1.46266		0.405668	0.468311
																														0.422201	0.261604	0.652121	0.652121	1.07965	0.468311	0.702637		0.652121		0.351432	0.510584
																														0.482704	0.510584	0.785623	0.929458	1.44382	0.597082	0.202638		0.438111		0.836258	1.91351
																														0.233986	0.261604	0.573701	1.56678	0.692828	0.597082	0.768003		0.287128		3.90511	0.759039
																														0.422201	0.351432	0.536722	0.844402	0.438111	0.523816	1.0733		0.233986		1.68077	0.388431
																														1.29346	0.641541	1.10472	0.641541	0.453462	0.287128	0.370394		0.405668		0.233986	0.496999
																														0.802856	1.09851	0.740573	0.979807	0.405668	0.388431	0.453462		1.47663		0.351432	0.523816
																														0.510584	1.2057	0.951459	0.287128	0.310048	0.899524	0.287128		0.468311		0.672783	1.2057
																														0.331386	0.351432	0.261604	1.02086	0.468311	0.523816	1.05399		0.986767		0.536722	0.561645
																														0.310048	0.233986	1.04093	0.351432	0.370394	0.202638	0.233986		0.261604		2.72382	0.388431
																														0.261604	0.370394	0.233986	0.630531	0.608436	0.652121	0.630531		0.652121		0.71231	0.536722
																														0.549325	0.331386	0.310048	0.261604	0.202638	0.287128	1.13541		1.4004		0.619582	2.22193
																														0.682879	1.15335	0.662533	0.597082	1.17102	0.233986	1.5358		1.16516		0.536722	0.619582
																														0.233986	0.672783	0.536722	0.370394	1.34035	0.672783	1.17102		0.523816		0.852468	0.287128
																														0.331386	0.202638	0.652121	0.852468	0.860643	0.794286	0.549325		1.01413		0.202638	0.405668
																														0.597082	0.351432	0.652121	0.965737	0.836258	0.561645	0.287128		0.233986		3.95223	0.202638
																														0.585508	0.468311	0.453462	0.759039	0.597082	0.202638	0.233986		0.351432		0.802856	0.202638
																														0.608436	0.202638	0.287128	0.482704	0.993679	0.310048	2.27082		0.453462		1.10472	0.233986
																														0.672783	0.331386	0.202638	0.351432	2.42273	0.585508	0.721854		0.287128		0.438111	0.202638
																														0.287128	0.310048	0.233986	0.202638	0.731273	1.22261	0.405668		0.233986		0.884177	0.819727
																														0.608436	0.852468	0.351432	0.202638	0.405668	0.561645	0.233986				3.97127	0.310048
																														0.721854	0.702637	0.523816	1.16516	0.388431	0.388431	2.04179				0.740573	1.62267
																														0.619582	0.351432	0.310048	0.233986	1.3301	1.65203	0.202638				0.536722	1.37064
																														0.331386	0.287128	0.438111	0.702637	0.468311	1.83678	0.523816				2.18145	0.922066
																														0.202638	0.721854	0.702637	0.828034	1.35558	0.802856	0.438111				1.07965	0.641541
																														0.370394	0.652121	0.202638	0.331386	0.811335	1.1474	0.899524				0.405668	1.44382
																														0.536722	0.496999	0.405668	0.94407	0.549325	1.04748	0.468311				0.233986	0.331386
																														0.370394	0.608436	0.351432	0.972798	0.202638	0.422201	0.836258				1.5358	1.15335
																														0.310048	0.202638	0.585508	0.370394	0.261604	0.672783	0.549325				0.202638	0.405668
																														0.641541	0.453462	1.06047	0.233986	0.794286	0.351432	0.768003				0.202638	0.965737
																														0.310048	0.331386	0.351432	0.351432	0.468311	0.630531	0.972798				4.52039	0.672783
																														0.422201	0.310048	1.21137	0.310048	0.641541	0.641541	1.16516				2.13059	0.453462
																														0.482704	0.287128	0.422201	0.453462	0.351432	0.496999	0.261604				5.46149	0.287128
																														0.261604		0.310048	1.50883	0.202638	0.936793	0.510584				0.261604
																														0.510584		0.759039	1.32495	0.261604	1.11104	1.5358				0.261604
																														0.453462		0.641541	0.422201	0.993679	0.287128	1.89193				0.692828
																														0.549325		0.749757	0.630531	0.597082	0.785623	0.776863				3.85565
																														0.422201		0.202638	0.310048	0.759039	0.828034	4.31552				0.721854
																														0.405668		0.844402	0.261604	0.965737	0.233986	0.233986				0.233986
																														1.06047		0.510584	0.914614	0.740573	0.965737	0.310048				0.405668
																														0.388431		0.682879	0.811335	0.233986	0.202638	0.802856				0.71231
																														0.287128		0.310048	1.70512	1.00736	0.310048	2.39139				0.261604
																														0.768003		0.388431	0.740573	0.287128	0.573701	0.453462				0.496999
																														0.331386		0.287128	0.523816	0.768003	1.304	2.48973				0.951459
																														0.662533		0.630531	0.608436	0.438111	0.202638	1.02086				0.844402
																														0.287128		0.331386	0.370394	0.802856	0.468311	1.11104				0.662533
																														0.422201		0.202638	0.310048	0.749757	0.536722	0.510584				1.07965
																														0.496999		0.331386	0.510584	0.662533	0.453462	0.652121				0.536722
																														0.388431			0.828034	0.202638	0.202638	0.94407				0.523816
																														0.422201			1.12329	1.05399	0.662533	1.17685				0.438111
																														0.331386			0.721854	0.287128	0.233986	3.09616				0.585508
																														0.641541			0.549325	0.331386	0.233986	0.233986				0.682879
																														0.310048			0.672783	0.776863	0.261604	2.17517				0.310048
																														0.597082			0.94407	0.585508	0.482704	0.523816				0.202638
																														0.749757			0.828034	0.496999	0.287128	0.819727
																														0.453462			0.468311	0.672783	0.749757	0.860643
																														0.662533			1.08597	0.202638	0.652121	1.54921
																														0.468311			0.9071	0.619582	0.549325	0.549325
																														0.549325			0.986767	1.00054	0.202638	0.958624
																														0.261604			0.351432	0.202638	0.261604	0.287128
																														0.351432			0.496999	1.0733	0.899524	1.83678
																														0.331386			1.00736	0.331386	0.731273	1.32495
																														0.261604			1.26131	1.20001	0.261604	1.49057
																														0.94407			0.287128	0.310048	0.331386	3.60186
																														0.351432			0.630531	1.04093	0.310048	0.876403
																														0.721854			0.549325	0.692828	0.405668	1.52686
																														0.652121			1.25042	0.261604	0.405668	0.549325
																														0.630531			1.98046	0.768003	0.331386	1.38566
																														0.261604			0.422201	0.523816	0.641541	0.370394
																														1.09226			0.233986	0.453462	0.972798	0.868559
																														0.573701			1.2282	0.891884	0.768003	0.536722
																														0.370394			2.7414	0.422201	0.951459	0.261604
																														0.682879			1.25588	0.836258	1.50883	0.453462
																														0.453462			0.891884	0.202638	0.844402	1.12329
																														0.202638			0.597082	1.11718	1.12329	0.331386
																														0.370394			0.468311	0.836258	1.46266	0.536722
																														0.682879			1.99766	0.936793	0.468311	1.07965
																														0.287128			0.287128	1.217	0.585508	0.573701
																														0.388431			0.438111	0.496999	0.662533	0.233986
																														0.496999			0.422201	0.71231	1.14142	0.233986
																														0.585508			1.10472	0.682879	0.802856	1.22261
																														0.351432			0.9071	0.811335	0.692828	1.22261
																														0.868559			0.496999	0.261604	1.0733	0.597082
																														0.731273			0.233986	0.523816	0.202638	1.91351
																														0.496999			0.261604	0.936793	0.310048	0.868559
																														0.692828			0.876403	1.1943	0.233986	0.287128
																														0.549325			0.202638	0.496999	0.802856	0.630531
																														0.233986			1.13541	0.510584	0.819727	0.802856
																														0.619582			0.351432	0.585508	1.04748	0.965737
																														0.468311			1.15335	0.233986	0.922066	0.202638
																														0.71231			0.749757	0.287128	1.15335	0.749757
																														0.233986			0.202638	1.11104	0.468311	0.405668
																														0.331386			0.287128	0.388431	0.202638	0.536722
																														0.287128			0.619582	0.331386	0.453462	1.84793
																														0.422201			0.523816	0.549325	0.331386	0.233986
																														0.331386			0.261604	0.287128	1.28816	0.523816
																														0.261604			0.310048	0.682879	0.233986	1.34545
																														0.388431			0.819727	1.15927	0.370394	0.899524
																																	0.986767	0.202638	0.641541	0.233986
																																	0.71231	1.21137	0.776863	0.951459
																																	0.422201	0.561645	0.785623	0.388431
																																	0.536722	0.819727	0.776863	1.44382
																																	0.641541	0.405668	0.351432	0.202638
																																	0.310048	1.1943	0.958624	0.721854
																																	0.672783	1.0733	0.662533	0.287128
																																	0.202638	1.8142	0.776863	0.749757
																																	0.652121	1.17685	0.759039	0.510584
																																	0.202638	0.261604	0.630531	0.351432
																																	0.310048	0.662533	0.672783	0.597082
																																	0.405668	0.776863	0.749757	0.438111
																																	0.585508	0.422201	0.351432	0.453462
																																	0.608436	1.59287	1.4004	0.287128
																																	0.287128	1.38071	0.630531
																																	0.597082	0.768003	0.233986
																																	0.351432	0.986767	0.261604
																																	0.802856	1.25588	0.702637
																																	2.0652	0.641541	1.33523
																																	0.453462	0.692828	0.370394
																																	0.71231	0.776863	0.370394
																																	1.62267	0.561645	0.585508
																																	1.14142	0.370394	0.422201
																																	1.12329	0.573701	0.233986
																																	0.331386	0.785623	0.453462
																																	0.287128	0.261604	0.496999
																																	0.405668	0.549325	1.42942
																																	0.510584	0.468311	0.731273
																																	0.370394	0.641541	0.573701
																																	1.02086	1.47663	0.233986
																																	1.0669	0.331386	0.702637
																																	0.652121	0.844402	0.619582
																																	0.641541	0.749757	0.794286
																																	0.561645	0.310048	0.899524
																																	0.351432	1.49516	1.2057
																																	0.202638	0.405668	0.759039
																																	1.25042	0.287128	0.351432
																																	0.310048	0.388431	0.287128
																																	1.86635	0.351432	0.561645
																																	0.233986	0.868559	0.721854
																																	1.18278	1.3301	0.536722
																																	0.496999	0.662533	0.630531
																																	1.15335	0.922066	0.287128
																																	0.682879	0.802856	0.585508
																																	0.422201	0.370394	1.15335
																																	0.9071	0.422201	0.828034
																																	1.04748	0.692828	0.233986
																																	0.482704	0.759039	1.18278
																																	1.63945	0.331386	0.608436
																																	1.40527	0.549325	0.422201
																																	0.573701	0.233986	0.370394
																																	0.692828	0.422201	0.828034
																																	0.422201	0.768003	0.828034
																																	0.573701	0.876403	0.692828
																																	0.310048	0.202638	1.33523
																																	0.549325	0.453462	1.26673
																																	0.802856	0.768003	0.951459
																																	0.573701	0.370394	0.536722
																																	0.331386	0.759039	0.662533
																																	0.422201	0.721854	0.630531
																																	0.585508	0.597082	0.468311
																																	0.510584	0.702637	0.388431
																																	0.549325	0.573701	0.951459
																																	1.11104	1.42462	0.523816
																																	0.202638	0.641541	0.597082
																																	1.26131	0.597082	0.561645
																																	0.819727	0.597082	0.482704
																																	0.351432	0.759039	0.71231
																																	0.233986	0.785623	0.536722
																																	0.438111	1.09851	0.549325
																																	0.986767	0.233986	0.702637
																																	0.438111	0.496999	1.2057
																																	0.453462	0.914614	0.405668
																																	0.819727	0.844402	1.20001
																																	0.573701	1.36564	0.233986
																																	1.11718	0.202638	0.351432
																																	1.04748	0.331386	0.844402
																																	0.287128	0.868559	0.233986
																																	2.0652	0.510584	0.641541
																																	0.523816	0.331386	0.608436
																																	0.310048	0.740573	0.979807
																																	0.370394	0.597082	0.662533
																																	0.585508	0.549325	0.740573
																																	0.261604	0.828034	0.233986
																																	0.331386	0.819727	0.619582
																																	0.986767	0.202638	0.310048
																																	0.482704	0.510584	0.662533
																																	0.438111	0.641541	0.828034
																																	0.794286	0.759039	0.287128
																																	1.02086	0.768003	0.585508
																																	1.25588	0.702637	0.573701
																																	0.749757	0.287128	0.287128
																																	1.06047	1.0669	0.510584
																																	0.876403	0.388431	0.536722
																																	0.914614	0.422201	0.233986
																																	0.370394	0.405668	1.21137
																																	1.38071	0.202638	0.549325
																																	0.794286	0.682879	1.31977
																																	0.261604	0.536722	0.585508
																																	0.652121	0.749757	0.468311
																																	0.561645	1.09226	0.986767
																																	1.6767	0.573701	0.608436
																																	0.965737	0.261604	0.438111
																																	0.936793	0.233986	0.310048
																																	0.759039	0.310048	0.202638
																																	1.4004	0.405668	0.510584
																																	0.331386	1.4004	0.573701
																																	0.482704	0.468311	0.573701
																																	1.23376	0.868559	0.899524
																																	0.785623	0.370394	0.608436
																																	0.71231	0.351432	1.49973
																																	0.287128	0.468311	0.836258
																																	0.482704	0.549325	0.721854
																																	1.06047	0.310048	1.47198
																																	1.79524	0.630531	0.233986
																																	0.972798	0.482704	0.523816
																																	0.702637	0.573701	0.233986
																																	0.331386	0.536722	0.261604
																																	0.351432	0.388431	1.3955
																																	0.310048	1.11718	0.794286
																																	1.04748	1.38566	0.331386
																																	0.891884	0.619582	0.641541
																																	0.233986	0.496999	0.310048
																																	0.536722	0.233986	1.69304
																																	0.749757	0.233986	0.202638
																																	1.04093	0.561645	0.468311
																																	1.00736	0.310048	0.496999
																																	0.331386	0.776863	0.388431
																																	0.819727	0.776863	0.922066
																																	0.972798	0.233986	0.388431
																																	0.261604	0.468311	0.468311
																																	0.536722	0.561645	0.310048
																																	0.740573	0.802856	0.370394
																																	0.310048	0.549325	0.310048
																																	1.2282	0.929458	0.936793
																																	0.261604	0.619582	0.468311
																																	1.15335	0.453462	1.1474
																																	1.48125	0.388431	0.261604
																																	0.261604	0.914614	1.44855
																																	0.523816	1.04748	0.261604
																																	0.536722	1.00054	0.287128
																																	0.482704	0.422201	0.287128
																																	0.261604	0.287128	0.860643
																																	0.844402	0.331386	0.608436
																																	0.672783	0.310048	0.261604
																																	0.899524	0.672783	0.331386
																																	0.819727	0.370394	0.351432
																																	1.25042	0.573701	0.351432
																																	0.776863	0.370394	0.261604
																																	1.87367	0.233986	0.331386
																																	0.619582	0.482704	0.740573
																																	0.549325	0.510584	0.868559
																																	0.351432	0.510584	0.721854
																																	0.331386	0.510584	0.438111
																																	0.776863	0.370394	0.549325
																																	0.740573	0.202638	0.287128
																																	0.202638	0.510584	1.35558
																																	1.30924	0.310048	0.619582
																																	0.692828	1.33523	0.662533
																																	0.233986	1.3301	0.388431
																																	0.351432	1.21137	1.07965
																																	0.287128	0.388431	0.331386
																																	0.749757	0.768003	0.899524
																																	0.438111	0.370394	1.41498
																																	0.468311	0.759039	0.641541
																																	0.370394	0.597082	0.561645
																																	0.310048	1.2448	0.351432
																																	0.785623	0.233986	0.496999
																																	0.496999	1.0733	0.405668
																																	0.233986	0.597082	0.785623
																																	0.768003	1.10472	0.202638
																																	0.287128	0.523816	0.768003
																																	0.958624	0.585508	0.202638
																																	0.351432	0.510584	0.388431
																																	0.233986	0.811335	1.2448
																																	0.852468	0.496999	0.682879
																																	0.619582	1.13541	0.331386
																																	1.0669	0.370394	0.261604
																																	0.561645	0.287128	0.453462
																																	0.202638	0.819727	0.836258
																																	1.06047	0.662533	0.453462
																																	0.914614	0.641541	0.496999
																																	0.233986	0.993679	0.233986
																																	0.844402	0.573701	0.836258
																																	1.18278	0.561645	0.261604
																																	0.422201	0.914614	0.561645
																																	0.94407	0.523816	0.561645
																																	0.702637	0.536722	0.561645
																																	1.46266	0.202638	0.202638
																																	0.351432	0.331386	0.202638
																																	0.261604	0.740573	0.768003
																																	0.721854	0.202638	0.641541
																																	0.662533	0.287128	0.331386
																																	0.351432	0.351432	0.972798
																																	0.972798	0.351432	0.468311
																																	0.261604	0.287128	0.922066
																																	0.370394	1.86635	0.936793
																																	1.26131	0.202638	0.891884
																																	0.523816	0.536722	0.453462
																																	0.261604	0.202638	0.692828
																																	1.61845	0.453462	0.608436
																																	0.682879	0.958624	0.331386
																																	0.852468	1.26131	0.482704
																																	0.682879	0.482704	0.331386
																																	1.58416	0.585508	0.468311
																																	0.702637	0.630531	0.287128
																																	0.936793	0.844402	0.202638
																																	0.405668	0.641541	0.94407
																																	0.549325	0.438111	0.287128
																																	1.59716	0.202638	0.682879
																																	0.619582	0.310048	0.438111
																																	0.672783	0.536722	0.261604
																																	0.721854	0.233986	0.438111
																																	0.310048	0.899524	0.597082
																																	0.641541	0.876403	1.2282
																																	2.32156	0.422201	0.672783
																																	0.453462	0.868559	0.331386
																																	0.468311	0.261604	0.672783
																																	0.536722	1.04093	0.496999
																																	0.351432	0.351432	0.388431
																																	0.929458	0.287128	0.453462
																																	0.608436	0.261604	0.233986
																																	0.794286	0.388431	0.929458
																																	0.370394	0.202638	0.573701
																																	0.585508	0.884177	0.702637
																																	0.287128	0.619582	0.523816
																																	0.310048	0.370394	0.731273
																																	0.922066	0.482704	0.331386
																																	0.422201	0.759039	0.721854
																																	1.13541	0.702637	0.310048
																																	0.641541	0.585508	0.573701
																																	0.619582	0.785623	0.510584
																																	0.597082	0.202638	0.482704
																																	0.438111	1.09851	0.233986
																																	0.899524	0.608436	0.852468
																																	0.785623	0.287128	0.388431
																																	0.549325	0.422201	1.2057
																																	0.202638	0.94407	0.453462
																																	0.388431	1.0669	1.07965
																																	0.482704	0.608436	0.233986
																																	0.536722	0.510584	0.261604
																																	0.388431	0.597082	0.597082
																																	0.819727	1.47663	0.351432
																																	0.641541	0.351432	1.13541
																																	0.672783	0.536722	0.641541
																																	0.608436	1.14142	1.54921
																																	0.682879	0.549325	0.422201
																																	0.370394	0.388431	0.310048
																																	0.965737	0.802856	0.496999
																																	0.630531	0.287128	1.217
																																	1.01413	0.936793	0.405668
																																	0.510584	0.523816	0.405668
																																	0.405668	0.388431	0.438111
																																	0.802856	0.884177	0.836258
																																	1.31457	1.04748	0.438111
																																	0.261604	1.41981	0.860643
																																	0.438111	0.811335	0.630531
																																	0.202638	1.07965	0.844402
																																	0.453462	0.951459	0.496999
																																	0.468311	0.523816	0.899524
																																	0.608436	0.310048	0.630531
																																	0.749757	0.692828	0.876403
																																	0.868559	1.304	0.370394
																																	1.07965	0.287128	0.453462
																																	0.630531	1.18855	0.453462
																																	0.630531	1.08597	0.561645
																																	0.768003	0.482704	0.71231
																																	0.405668	0.310048	0.370394
																																	0.597082	0.388431	0.619582
																																	0.802856	1.35052	0.202638
																																	0.438111	0.836258	1.03433
																																	0.453462	0.9071	0.71231
																																	0.422201	1.00054	0.844402
																																	0.585508	0.608436	0.405668
																																	1.217	0.202638	1.15927
																																	0.351432	0.702637	0.597082
																																	0.860643	0.331386	0.261604
																																	0.287128	0.287128	1.1474
																																	1.29874	0.965737	0.233986
																																	0.836258	0.331386	0.202638
																																	0.672783	0.496999	0.597082
																																	0.852468	0.468311	0.453462
																																	1.29346	0.951459	0.287128
																																	0.468311	0.561645	0.561645
																																	0.768003	0.510584	0.899524
																																	0.619582	1.00054	0.388431
																																	0.819727	1.56241	0.453462
																																	0.510584	0.852468	0.287128
																																	2.62121	0.310048	0.287128
																																	0.287128	0.287128	0.405668
																																	1.12937	1.02754	0.438111
																																	0.202638	0.549325	0.759039
																																	1.52237	0.852468	0.972798
																																	0.310048	0.202638	0.619582
																																	0.351432	1.42942	0.682879
																																	1.47663	0.453462	0.608436
																																	0.202638	1.43431	0.496999
																																	0.652121	1.47663	0.573701
																																	0.202638	0.549325	0.672783
																																	0.310048	0.370394	0.561645
																																	1.55802	1.29874	0.370394
																																	0.388431	0.914614	0.388431
																																	0.496999	0.233986	0.351432
																																	0.422201	0.370394
																																	0.261604	0.702637
																																	0.523816	0.261604
																																	1.12937	0.331386
																																	0.261604	0.630531
																																	1.44382	0.310048
																																	0.585508	0.740573
																																	0.510584	0.351432
																																	0.388431	0.749757
																																	1.11718	0.597082
																																	0.749757	0.202638
																																	0.233986	0.388431
																																	0.811335	0.331386
																																	1.03433	1.40527
																																	0.331386	0.496999
																																	0.422201	1.80664
																																	0.641541	0.482704
																																	0.573701	0.438111
																																	1.2057	0.692828
																																	0.261604	0.844402
																																	1.15927	0.549325
																																	0.510584	0.287128
																																	0.71231	0.608436
																																	0.641541	0.202638
																																	0.202638	0.388431
																																	0.233986	0.468311
																																	0.438111	1.25042
																																	0.202638	0.993679
																																	1.09226	0.310048
																																	0.287128	0.422201
																																	0.496999	0.351432
																																	0.233986	0.202638
																																	0.370394	0.422201
																																	0.233986	0.585508
																																	1.01413	0.523816
																																	0.662533	0.422201
																																	0.388431	0.972798
																																	0.202638	0.597082
																																	0.202638	1.18855
																																	0.721854	1.304
																																	1.22261	0.287128
																																	1.34545	0.523816
																																	0.597082	0.482704
																																	0.794286	0.287128
																																	0.785623	0.682879
																																	0.331386	0.71231
																																	0.936793	0.9071
																																	0.202638	0.731273
																																	0.331386	1.20001
																																	0.523816	1.22261
																																	0.597082	0.233986
																																	1.23929	0.958624
																																	0.721854	1.28816
																																	0.811335	0.929458
																																	1.60144	0.71231
																																	1.69708	1.43431
																																	0.287128	1.23929
																																	0.261604	0.619582
																																	0.331386	0.731273
																																	0.468311	0.388431
																																	0.422201	0.453462
																																	0.370394	0.370394
																																	0.860643	0.662533
																																	0.287128	0.740573
																																	0.310048	0.233986
																																	0.496999	0.422201
																																	0.731273	0.549325
																																	0.438111	0.641541
																																	0.310048	0.585508
																																	0.202638	0.597082
																																	0.202638	0.844402
																																	0.438111	0.868559
																																	0.405668	1.25042
																																	0.496999	0.233986
																																	1.36062	0.536722
																																	0.233986	0.287128
																																	0.891884	0.261604
																																	0.310048	0.261604
																																	0.692828	0.936793
																																	0.233986	1.05399
																																	0.899524	0.331386
																																	0.310048	0.351432
																																	0.405668	1.63108
																																	0.876403	0.630531
																																	0.233986	1.0669
																																	0.844402	1.14142
																																	0.852468	0.828034
																																	0.422201	0.202638
																																	0.860643	0.438111
																																	0.331386	0.261604
																																	0.482704	0.536722
																																	0.573701	0.731273
																																	0.630531	0.759039
																																	0.740573	0.351432
																																	1.21137	0.731273
																																	1.02754	0.453462
																																	0.776863	0.388431
																																	0.561645	1.28816
																																	0.438111	0.794286
																																	0.899524	0.388431
																																	0.619582	0.310048
																																	0.331386	1.66441
																																	0.561645	0.202638
																																	0.510584	0.405668
																																	0.287128	1.63108
																																	1.50883	0.261604
																																	0.585508	0.310048
																																	0.261604	0.202638
																																	0.422201	0.202638
																																	0.549325	0.405668
																																	0.261604	0.468311
																																	0.672783	0.510584
																																	1.90275	0.202638
																																	0.202638	0.972798
																																	0.202638	0.785623
																																	0.496999	0.453462
																																	0.310048	0.561645
																																	0.370394	0.331386
																																	0.692828	1.49516
																																	0.287128	0.731273
																																	0.776863	0.585508
																																	0.370394	0.749757
																																	1.71313	0.438111
																																	0.453462	0.261604
																																	0.652121	0.523816
																																	0.233986	0.482704
																																	0.482704	0.202638
																																	0.510584	0.287128
																																	1.67261	1.56241
																																	1.66441	0.202638
																																	0.388431	0.811335
																																	0.536722	0.652121
																																	0.331386	1.12329
																																	0.630531	1.00736
																																	0.692828	0.202638
																																	0.496999	0.438111
																																	1.79905	0.965737
																																	0.468311	0.261604
																																	0.351432	1.40527
																																	1.07965	1.55802
																																	0.453462	0.388431
																																	0.802856	0.351432
																																	0.233986	0.438111
																																	0.370394	0.510584
																																	0.331386	2.63163
																																	0.468311	1.08597
																																	0.422201	0.310048
																																	0.510584	0.630531
																																	1.02086	0.891884
																																	1.33523	0.438111
																																	0.510584	0.794286
																																	0.608436	0.261604
																																	0.94407	0.233986
																																	0.662533	0.561645
																																	1.46266	1.05399
																																	0.438111	0.287128
																																	0.287128	0.662533
																																	0.641541	0.768003
																																	0.844402	0.702637
																																	0.965737	1.17685
																																	1.03433	0.261604
																																	1.72904	0.759039
																																	1.09226	0.536722
																																	0.453462	0.261604
																																	0.914614	0.811335
																																	0.608436	0.351432
																																	0.922066	0.261604
																																	0.370394	0.922066
																																	0.453462	1.26131
																																	0.202638	0.468311
																																	1.02754	0.672783
																																	0.549325	1.05399
																																	1.10472	0.261604
																																	0.422201	1.71313
																																	1.03433	0.672783
																																	0.672783	0.422201
																																	0.261604	1.0669
																																	1.78368	0.453462
																																	0.776863	0.662533
																																	0.261604	0.585508
																																	1.40527	0.692828
																																	0.388431	0.438111
																																	0.731273	0.438111
																																	1.23929	0.202638
																																	0.422201	0.510584
																																	1.50428	0.597082
																																	0.261604	0.682879
																																	0.287128	0.561645
																																	0.523816	0.682879
																																	0.438111	0.331386
																																	0.331386	2.45088
																																	0.422201	0.202638
																																	0.510584	0.721854
																																	0.331386	1.08597
																																	0.453462	0.331386
																																	0.536722	1.2057
																																	1.00736	0.287128
																																	0.202638	1.04093
																																	1.38071	2.7314
																																	0.261604	0.422201
																																	0.310048	0.549325
																																	0.71231	0.202638
																																	0.438111	0.496999
																																	1.02086	0.811335
																																	0.388431	0.682879
																																	0.510584	0.523816
																																	0.405668	0.692828
																																	0.351432	0.597082
																																	0.958624	0.388431
																																	0.496999	0.828034
																																	0.561645	0.958624
																																	0.370394	0.630531
																																	0.351432	0.619582
																																	0.951459	0.597082
																																	0.561645	0.860643
																																	1.57114	0.597082
																																	0.496999	0.573701
																																	0.482704	0.370394
																																	0.749757	0.331386
																																	0.914614	0.453462
																																	0.836258	0.422201
																																	1.41498	0.261604
																																	0.331386	0.202638
																																	0.561645	0.310048
																																	0.438111	0.573701
																																	2.04856	1.66441
																																	0.261604	0.785623
																																	0.759039	0.561645
																																	0.721854	0.836258
																																	0.561645	0.510584
																																	0.630531	1.32495
																																	0.731273	0.351432
																																	0.776863	0.523816
																																	0.351432	0.202638
																																	0.652121	0.597082
																																	0.233986	1.59716
																																	0.510584	0.993679
																																	0.630531	0.641541
																																	1.04748	0.310048
																																	1.18278	0.202638
																																	0.453462	0.453462
																																	0.422201	0.331386
																																	0.331386	0.641541
																																	0.422201	0.261604
																																	0.899524	1.77213
																																	0.310048	0.510584
																																	0.682879	0.536722
																																	0.351432	0.202638
																																	0.370394	0.785623
																																	0.287128	0.496999
																																	1.60571	0.202638
																																	1.65616	1.12329
																																	1.25042	0.549325
																																	0.287128	0.331386
																																	0.536722	0.662533
																																	0.310048	0.802856
																																	1.859	0.768003
																																	0.731273	0.261604
																																	0.468311	0.731273
																																	0.759039	0.422201
																																	0.828034	1.34545
																																	0.310048	1.50883
																																	0.986767	0.370394
																																	0.287128	0.468311
																																	0.202638	0.899524
																																	0.388431	0.597082
																																	0.993679	0.811335
																																	0.233986	0.794286
																																	0.331386	0.936793
																																	0.523816	0.351432
																																	1.02754	0.662533
																																	0.261604	0.482704
																																	0.776863	1.859
																																	0.388431	0.453462
																																	0.233986	0.819727
																																	1.09851	0.536722
																																	0.287128	0.585508
																																	0.422201	1.57549
																																	1.42462	1.50883
																																	0.287128	0.482704
																																	0.351432	0.922066
																																	0.608436	1.00054
																																	0.652121	0.388431
																																	0.438111	1.66441
																																	0.370394	2.72382
																																	0.468311	0.496999
																																	0.844402	0.261604
																																	1.14142	0.9071
																																	0.652121	0.899524
																																	0.287128	0.836258
																																	1.20001	0.310048
																																	0.573701	0.811335
																																	2.09161	0.370394
																																	0.331386	1.09851
																																	1.17102	1.34545
																																	1.23376	1.35052
																																	0.310048	0.549325
																																	1.89915	1.21137
																																	0.844402	0.573701
																																	1.22261	0.585508
																																	1.31977	0.422201
																																	0.536722	0.202638
																																	0.585508	0.510584
																																	0.468311	0.549325
																																	0.233986	0.852468
																																	0.202638	1.07965
																																	0.523816	0.549325
																																	0.351432	0.585508
																																	1.39059	0.233986
																																	1.14142	0.573701
																																	0.749757	0.388431
																																	1.04093	0.523816
																																	1.09226	0.860643
																																	0.785623	0.652121
																																	1.98391	0.233986
																																	0.652121	0.672783
																																	1.17102	0.351432
																																	0.233986	0.233986
																																	2.51985	0.876403
																																	0.438111	1.13541
																																	1.8142	0.573701
																																	0.405668	0.561645
																																	0.351432	1.12329
																																	0.573701	0.261604
																																	0.597082	0.351432
																																	0.233986	0.899524
																																	0.482704	0.71231
																																	0.233986	0.523816
																																	0.351432	0.261604
																																	0.768003	0.536722
																																	0.682879	0.370394
																																	0.351432	0.331386
																																	0.641541	1.38566
																																	0.405668	0.482704
																																	0.768003	0.351432
																																	0.310048	0.233986
																																	1.304	1.00736
																																	1.09851	0.388431
																																	0.422201	0.597082
																																	1.0669	0.536722
																																	0.438111	0.482704
																																	0.721854	0.331386
																																	0.523816	0.331386
																																	0.438111	0.370394
																																	0.860643	0.585508
																																	0.608436	0.721854
																																	0.331386	0.652121
																																	0.819727	1.44855
																																	0.749757	0.310048
																																	0.202638	0.630531
																																	0.202638	0.388431
																																	0.331386	0.233986
																																	0.868559	0.438111
																																	0.310048	0.468311
																																	1.13541	0.979807
																																	0.662533	1.98046
																																	0.652121	0.351432
																																	0.536722	0.287128
																																	0.453462	1.12937
																																	0.261604	0.233986
																																	0.310048	0.202638
																																	0.876403	0.721854
																																	0.405668	1.79142
																																	0.233986	0.202638
																																	0.438111	0.287128
																																	0.331386	0.496999
																																	1.11104	0.202638
																																	2.23735	0.740573
																																	0.331386	0.370394
																																	0.608436	0.453462
																																	0.453462	0.496999
																																	1.48587	0.776863
																																	1.45327	0.802856
																																	1.57114	0.929458
																																	0.549325	1.1474
																																	0.536722	0.468311
																																	0.202638	0.585508
																																	1.07965	0.405668
																																	0.672783	0.731273
																																	1.60144	0.802856
																																	0.202638	1.48125
																																	0.261604	0.740573
																																	0.202638	1.35558
																																	0.261604	0.852468
																																	0.585508	0.202638
																																	0.768003	0.310048
																																	0.370394	0.370394
																																	0.202638	0.388431
																																	0.979807	0.496999
																																	0.287128	0.828034
																																	1.2282	0.986767
																																	0.731273	0.453462
																																	0.811335	0.422201
																																	0.951459	0.331386
																																	0.682879	0.482704
																																	0.914614	0.597082
																																	1.29874	0.619582
																																	0.438111	0.549325
																																	0.9071	0.405668
																																	1.20001	0.573701
																																	0.523816	0.536722
																																	0.202638	0.536722
																																	0.453462	0.422201
																																	0.549325	0.405668
																																	0.536722	0.370394
																																	1.25042
																																	0.287128
																																	0.261604
																																	0.922066
																																	0.261604
																																	2.10141
																																	1.16516
																																	0.561645
																																	0.422201
																																	0.261604
																																	0.922066
																																	0.287128
																																	1.55802
																																	0.202638
																																	0.331386
																																	0.702637
																																	1.11718
																																	0.405668
																																	1.57983
																																	0.438111
																																	0.331386
																																	1.57549
																																	0.405668
																																	1.49057
																																	0.608436
																																	0.951459
																																	0.453462
																																	2.48698
																																	0.860643
																																	0.549325
																																	0.608436
																																	0.884177
																																	0.549325
																																	0.536722
																																	0.868559
																																	0.585508
																																	1.31457
																																	0.9071
																																	0.351432
																																	0.523816
																																	0.370394
																																	1.31977
																																	0.828034
																																	0.287128
																																	1.16516
																																	0.549325
																																	0.836258
																																	0.721854
																																	0.561645
																																	0.351432
																																	0.549325
																																	0.662533
																																	0.331386
																																	0.287128
																																	1.00736
																																	1.10472
																																	0.819727
																																	1.01413
																																	0.740573
																																	0.370394
																																	0.202638
																																	0.496999
																																	0.510584
																																	1.09226
																																	0.202638
																																	0.759039
																																	0.287128
																																	0.523816
																																	0.523816
																																	0.936793
																																	0.453462
																																	0.453462
																																	0.405668
																																	0.652121
																																	0.202638
																																	0.388431
																																	0.202638
																																	0.261604
																																	0.233986
																																	0.233986
[truncated: 6 more columns]

## Sheet: Figure 8
Figure 8A	Phase diagrams of wt P1, wt P3, P3-KRm and P3-D289N
Protein concentration (µM)	CVS_P3	CVS_P3	CVS_P3	CVS_P3_D289N	CVS_P3_D289N	CVS_P3_D289N	CVS_P1	CVS_P1	CVS_P1	CVS_P3_KRm	CVS_P3_KRm	CVS_P3_KRm
0	0	0	0	0	0	0	0.002	0	0	0	0	0
1	0	0	0.002	0	0	0	0.007	0.015	0.022	0	0	0
2	0.013	0.089	0.018	0.002	0	0.011	0.274	0.279	0.267	0	0	0
5	0.067	0.245	0.076	0.252	0.259	0.182	0.282	0.291	0.347	0.022	0.018	0.009
10	0.155	0.488	0.433	0.463	0.428	0.325	1.019	1.007	1.025	0.564	0.444	0.468
25	2.27	2.123	2.239	1.779	2.008	2.597	3.032	3.043	3.005	1.777	1.988	1.886
50	2.95	3.735	3.72	3.819	4.058	4.555	7.569	7.586	7.525	6.006	6.017	6.004
100	6.952	6.554	6.991	8.381	8.701	8.211	9.821	9.805	9.797	12.044	12.123	12.135
200	11.96	11.82	11.87	12.22	11.98	12.45	11.028	11.521	11.473	13.337	13.668	13.762
300	13.99	13.93	14.32	14.26	14.85	14.38	10.683	10.706	10.79	12.818	12.742	12.879
400	14.77	14.72	14.65	14.92	14.868	15.74	9.626	9.75	9.011	12.757	12.905	13.077
500	15.54	15.02	14.94	15.5	14.86	15.32	7.768	7.697	7.748	12.081	12.324	12.198
Figure 8B	Turbidity measurement of wt P1, P3, P3-D289N and P3-KRm in presence of Torula yeast tRNA
	CVS_P3	CVS_P3	CVS_P3	CVS_P3_D289N	CVS_P3_D289N	CVS_P3_D289N	CVS_P1	CVS_P1	CVS_P1	CVS_P3_KRm	CVS_P3_KRm	CVS_P3_KRm
Protein	0	0	0	0	0	0	0.01	0.01	0	0	0	0
Protein+RNA	0	0	0	0	0	0	0	0.01	0	0	0	0
Protein+Agg buffer	9.66	9.71	9.34	8.62	8.27	8.38	10.329	10.201	10.123	11.725	11.684	11.801
Protein+RNA+Agg buffer	9.53	9.64	9.36	8.08	8.16	8.33	10.119	10.111	10.769	11.265	11.197	11.249
Figure 8C	Agarose gel images of the dense and light fractions of P1, P3, P3_D289N and P3_KRm following incubation with torula yeats tRNA and polyA (20 nt). RNA ladder: Low range ssRNA ladder (NEB). 50 and 80 nt bands are indicated.
CVS_P1								CVS_P3								CVS_P3_D289N									CVS_P3_KRm
Figure 8D	A260/A280 ratio of the light phase measured after centrifugation in the presence and absence of PEG at different ratios of protein:RNA
Protein:RNA	CVS_P3_No PEG	CVS_P3_No PEG	CVS_P3_No PEG	CVS_P3_LP_10% PEG	CVS_P3_LP_10% PEG	CVS_P3_LP_10% PEG	CVS_P3_KRm_No PEG	CVS_P3_KRm_No PEG	CVS_P3_KRm_No PEG	CVS_P3_KRm_LP_10% PEG	CVS_P3_KRm_LP_10% PEG	CVS_P3_KRm_LP_10% PEG	CVS_P1_No PEG	CVS_P1_No PEG	CVS_P1_No PEG	CVS_P1_LP_10% PEG	CVS_P1_LP_10% PEG	CVS_P1_LP_10% PEG	CVS_P3_D289N_No PEG	CVS_P3_D289N_No PEG	CVS_P3_D289N_No PEG	CVS_P3_D289N_10% PEG	CVS_P3_D289N_10% PEG	CVS_P3_D289N_10% PEG
1:1	1.11	1.18	1.12	1.21	1.18	1.08	0.93	1.01	0.95	1.65	1.68	1.55	1.18	1.12	1.09	1.78	1.81	1.76	1.13	1.18	1.16	0.65	0.65	0.62
1:0.75	0.86	0.88	0.85	1.02	1.14	0.97	1	0.98	0.96	1.36	1.47	1.53	0.97	0.96	0.99	1.56	1.5	1.52	0.78	0.79	0.8	0.62	0.63	0.61
1:0.5	0.69	0.68	0.68	0.86	0.89	0.89	0.82	0.81	0.83	1.31	1.32	1.33	0.88	0.86	0.88	1.33	1.38	1.36	0.66	0.66	0.65	0.62	0.62	0.61
1:0.25	0.63	0.62	0.63	0.72	0.78	0.8	0.69	0.7	0.69	1.22	1.23	1.22	0.64	0.64	0.63	1.21	1.18	1.19	0.64	0.63	0.65	0.63	0.61	0.61
1:0.1	0.6	0.59	0.59	0.6	0.61	0.6	0.62	0.61	0.63	0.84	0.88	0.91	0.63	0.64	0.62	0.99	0.98	0.99	0.63	0.6	0.61	0.62	0.59	0.6
1:0.05	0.6	0.6	0.61	0.62	0.6	0.59	0.59	0.6	0.61	0.81	0.84	0.83	0.6	0.61	0.6	0.86	0.88	0.89	0.62	0.6	0.62	0.61	0.59	0.61

## Sheet: Supplementary Figure 3
Supplementary Figure 3B - Fn values
Level of NB accumulation (Values are Fn - background fluorescence (Fb))
0	1	2	3
1283.58	4027.68	3166.13	4027.64
1112.97	2698.27	3105.11	4017.53
1738.59	3574	2672.38	4030.07
466.469	3747.88	4029.3	4029.53
747.562	2433.45	3743.25	3972.49
1010	1498.92	3881.68	4029.88
625.948	1246.77	4015.84	4029.88
1887.41	3272.63	4029.94	4029.94
1527.19	1112.68	4009.47	4030.03
2260.72	1290.99	4001.34	4030.03
2746.61	1540.43	3993.52	4029.84
1151.65	352.707	4019.38	4029.84
2062.05	1418.16	3518.83	4029.9
2001.09	2066.02	3553.34
1060.28	1169.14	4030.19
1352.71	258.852	4030.19
1063.53	464.653	4022.56
1420.47	360.47
862.538	2711.82
1180.98	490.741
1379.78	207.277
216.353	353.883
171.588	615.927
1884.38	1874.64
372.717	2684.08
118.504	631.184
143.218	740.907
365.808
94.989
329.243
318.611
187.172

## Sheet: Supplementary Figure 7
Supplementary Figure 7b
		log2(LFQ)
		GFP_1	GFP_2	GFP_3	GFP_4	P1_1	P1_2	P1_3	P1_4	P3_1	P3_2	P3_3	P3_4
	GFP	28.4388	38.5819	31.718	35.8492	36.3508	30.8221	32.62	31.3359	33.3134	30.7245	32.61	29.3881
	RABV_P	17.2337	27.4224	27.9304	29.5119	38.2905	33.8931	34.9802	34.4203	35.2047	33.6234	35.086	32.347
	NCL	21.5027	23.3277	22.0932	22.7522	28.6273	24.893	27.8801	26.9113	27.8277	25.3567	27.4219	25.874
	NPM1	24.5437	27.4147	25.0571	24.9217	32.9236	31.4344	31.6833	30.4069	31.6325	30.8665	31.2792	30.1296
	RBM14	16.0782	21.2826	19.9635	20.9797	25.4843	23.3286	24.9778	23.6403	26.2972	25.7219	26.4457	25.1214
	G3BP1	15.8023	15.8023	18.1295	15.8023	24.9691	21.5105	22.5145	22.1066	23.9679	21.7805	23.2072	21.3951

## Sheet: Supplementary Figure 10
Supplementary Figure 10: B-factor values for confidence plots of AlphaFold predicted models
CVS_P3											CVS_P1											CVS_P3/T.Y. tRNA
Residue	Protomer	Atom	AA position	B-factor (model 1)	B-factor (model 2)	B-factor (model-3)	B-factor (model 4)	B-factor (model 5)			Residue	Protomer	Atom	AA position	B-factor (model 1)	B-factor (model 2)	B-factor (model-3)	B-factor (model 4)	B-factor (model 5)			Residue	Protomer	Atom	AA position	B-factor (model 1)	B-factor (model 2)	B-factor (model-3)	B-factor (model 4)	B-factor (model 5)
MET	A	CA	53	28.19	31.09	28.28	29.15	29.55			MET	A	CA	1	35.08	33.76	33.76	35.19	37.45			MET	A	CA	53	18.48	18.78	17.78	17.58	18.28
LYS	A	CA	54	29.29	32.39	27.59	28.29	29.39			SER	A	CA	2	44.86	43.29	44.09	44.97	47.45			LYS	A	CA	54	17.75	17.95	16.65	20.05	17.25
ARG	A	CA	55	30.08	32.28	30.48	30.97	31.27			LYS	A	CA	3	44.73	45.61	43.13	44.61	47.61			ARG	A	CA	55	18.85	19.05	17.85	20.65	20.05
LEU	A	CA	56	40.5	39.6	41.2	41.2	40.5			ILE	A	CA	4	42.74	44.13	44.54	44.83	48.74			LEU	A	CA	56	20.54	19.34	18.14	22.24	20.44
HIS	A	CA	57	34.75	35.75	33.16	33.65	31.95			PHE	A	CA	5	42.79	45.49	42.99	44.07	47.18			HIS	A	CA	57	20.68	21.28	19.88	23.88	20.78
LEU	A	CA	58	39.8	39.54	41.34	42.4	40.1			VAL	A	CA	6	43.03	47.11	44.83	45.71	48.94			LEU	A	CA	58	22.83	21.93	19.03	24.83	22.83
ASP	A	CA	59	38.75	38.75	38.47	39.17	36.47			ASN	A	CA	7	48.3	48.4	50.1	48.3	52.5			ASP	A	CA	59	23.36	22.36	21.66	25.96	22.96
ASP	A	CA	60	36.97	36.37	37.07	38.25	33.85			PRO	A	CA	8	50.54	52.02	52.64	53.02	54.91			ASP	A	CA	60	22.09	21.29	19.99	26.09	22.69
GLU	A	CA	61	34.46	36.96	36.69	38.06	36.76			SER	A	CA	9	52.16	50.87	54.77	52.85	54.59			GLU	A	CA	61	22.16	21.36	21.16	24.86	22.16
LYS	A	CA	62	31.83	34.63	32.83	33.23	33.23			ALA	A	CA	10	50.47	51.65	51.95	52.59	55.47			LYS	A	CA	62	18.74	19.54	19.14	22.54	19.54
SER	A	CA	63	36.5	37.84	37.94	38.7	39.1			ILE	A	CA	11	47.88	49.99	48.79	51.16	53.18			SER	A	CA	63	21.71	21.51	20.51	24.51	22.41
SER	A	CA	64	38.64	43.13	42.03	42.94	44.14			ARG	A	CA	12	52.9	54.02	54.3	54.02	56.61			SER	A	CA	64	21.54	22.04	20.84	23.94	22.34
ASN	A	CA	65	39.02	44.21	43.81	44.42	47.22			ALA	A	CA	13	52.27	53.25	54.25	55.06	58.16			ASN	A	CA	65	23.84	24.14	23.24	27.74	23.94
LEU	A	CA	66	41.04	44.52	45.62	46.34	49.24			GLY	A	CA	14	49.06	52.76	50.46	51.45	55.75			LEU	A	CA	66	23.33	23.73	21.83	28.43	24.33
GLY	A	CA	67	41.47	44.37	45.65	46.78	49.08			LEU	A	CA	15	48.86	52.17	50.97	54.29	56.17			GLY	A	CA	67	21.69	22.49	21.99	26.59	23.19
GLU	A	CA	68	38.89	41.59	44.86	45.45	45.85			ALA	A	CA	16	51.27	53.38	55.08	53.09	55.49			GLU	A	CA	68	23.76	24.16	23.86	27.56	24.06
MET	A	CA	69	38.88	43.48	44.69	45.17	47.57			ASP	A	CA	17	49.88	55.95	54.25	55.27	58.78			MET	A	CA	69	23.47	23.27	21.97	27.57	23.37
VAL	A	CA	70	41.55	44.45	46.16	46.95	50.25			LEU	A	CA	18	47.02	50.43	46.42	52.43	53.84			VAL	A	CA	70	25.09	25.29	24.99	29.59	26.29
ARG	A	CA	71	41.9	45.1	48	48.6	48.1			GLU	A	CA	19	49.63	53.13	53.03	54.63	55.62			ARG	A	CA	71	23.22	23.42	23.52	27.82	23.92
VAL	A	CA	72	46.71	48	49	49.71	52.61			MET	A	CA	20	53.85	57.45	57.55	57.09	58.88			VAL	A	CA	72	24.42	23.92	24.62	28.92	24.62
GLY	A	CA	73	42.03	45.44	45.94	46.33	48.63			ALA	A	CA	21	48.54	53.91	50.54	52.41	53.6			GLY	A	CA	73	23.61	23.71	23.71	27.81	23.31
GLU	A	CA	74	40.88	42.18	44.59	45.67	44.97			GLU	A	CA	22	49.62	54.84	51.22	54.24	54.8			GLU	A	CA	74	25.76	25.36	24.76	27.86	23.96
GLY	A	CA	75	45.79	46.19	45.08	45.78	46.78			GLU	A	CA	23	52.1	57.8	56.1	56.8	56.94			GLY	A	CA	75	26.39	25.79	26.29	29.19	25.59
LYS	A	CA	76	42.87	42.97	44.95	45.75	46.15			THR	A	CA	24	49.93	56.54	53.93	54.34	55.11			LYS	A	CA	76	26.07	25.47	24.77	28.57	23.87
TYR	A	CA	77	36.98	35.18	37.88	38.39	36.79			VAL	A	CA	25	52.84	57.02	52.74	55.82	55.7			TYR	A	CA	77	26.56	24.36	25.36	28.26	23.66
ARG	A	CA	78	36.86	36.16	40.35	41.29	38.49			ASP	A	CA	26	59.9	66.4	62.3	64.5	65.11			ARG	A	CA	78	27.16	27.26	25.76	29.16	26.46
GLU	A	CA	79	38.36	36.56	40.55	40.08	39.68			LEU	A	CA	27	56.36	60.26	57.86	58.98	57.08			GLU	A	CA	79	25.58	25.48	25.48	25.08	24.08
ASP	A	CA	80	40.65	37.35	39.79	40.29	40.49			ILE	A	CA	28	54.42	57.53	53.42	55.63	54.13			ASP	A	CA	80	26.99	26.99	26.19	28.59	25.99
PHE	A	CA	81	45.78	41.88	40.79	41.09	43.39			ASN	A	CA	29	52.81	60.34	53.31	57.14	56.5			PHE	A	CA	81	28.29	27.49	27.79	29.89	26.99
GLN	A	CA	82	44.76	39.16	38.98	38.99	39.89			ARG	A	CA	30	55.6	60.73	57.3	59.73	58.72			GLN	A	CA	82	30.18	31.78	29.48	30.48	28.28
MET	A	CA	83	49.7	42.92	44.12	43.7	45.2			ASN	A	CA	31	54.39	59.77	54.47	56.36	55.35			MET	A	CA	83	36.83	36.13	34.93	34.13	31.73
ASP	A	CA	84	53.32	48.84	49.84	49.92	50.32			ILE	A	CA	32	52.22	56.44	52.72	54.54	52.53			ASP	A	CA	84	40.63	40.23	39.03	40.13	37.93
GLU	A	CA	85	48.42	42.5	47.5	46.92	43.92			GLU	A	CA	33	55.85	64.25	56.45	60.07	58.95			GLU	A	CA	85	41.9	41	38.6	39.1	37.7
GLY	A	CA	86	62.64	58.41	57.71	54.54	59.64			ASP	A	CA	34	62.06	68.58	62.28	64.46	63.16			GLY	A	CA	86	49.34	49.84	46.34	48.94	47.14
GLU	A	CA	87	76.3	75.51	72.61	66.9	77.6			ASN	A	CA	35	51.07	54.59	49.69	52.29	49.99			GLU	A	CA	87	66.61	65.41	64.11	65.41	64.91
ASP	A	CA	88	89.01	88.71	90.41	89.31	89.71			GLN	A	CA	36	51.63	56.83	50.03	51.93	49.9			ASP	A	CA	88	78.62	77.52	76.92	77.62	78.02
PRO	A	CA	89	91.53	91.4	93	92.33	92.53			ALA	A	CA	37	58.52	61.82	56.82	56.62	55.33			PRO	A	CA	89	82.93	81.93	81.13	81.83	82.23
ASN	A	CA	90	92.96	92.96	94.16	93.86	94.16			HIS	A	CA	38	49.21	52.44	48.91	50.64	47.81			ASN	A	CA	90	85.16	84.26	83.66	83.96	83.96
LEU	A	CA	91	93.41	93.71	94.81	94.41	94.81			LEU	A	CA	39	45.83	49.14	43.13	45.84	41.5			LEU	A	CA	91	86.04	84.44	83.74	85.14	84.54
LEU	A	CA	92	94.05	94.75	95.65	95.15	95.55			GLN	A	CA	40	38.74	42.64	38.64	39.14	36.61			LEU	A	CA	92	89.36	87.36	86.46	88.56	87.76
PHE	A	CA	93	95.5	95.84	96.34	95.8	96.1			GLY	A	CA	41	36.3	38.84	35.7	37.04	34.02			PHE	A	CA	93	91.34	89.24	88.74	90.34	89.64
GLN	A	CA	94	96.04	96.02	96.82	96.44	96.84			GLU	A	CA	42	35.67	36.99	35.69	35.25	34.27			GLN	A	CA	94	91.43	89.63	88.63	90.13	89.13
SER	A	CA	95	94.44	95.04	95.84	95.34	95.74			PRO	A	CA	43	36.78	37.39	35.09	36.08	35.67			SER	A	CA	95	90.71	89.01	85.71	88.91	88.01
TYR	A	CA	96	92.5	93.72	94.32	94	94.7			ILE	A	CA	44	35.27	37.85	34.95	36.46	36.99			TYR	A	CA	96	92	90.4	89.3	92	90.2
LEU	A	CA	97	95.96	96.16	96.99	96.57	96.87			GLU	A	CA	45	36.83	39.92	35.93	37.62	36.9			LEU	A	CA	97	94.48	93.88	92.48	93.68	93.18
ASP	A	CA	98	94.96	94.96	96.18	95.56	95.96			VAL	A	CA	46	37.96	40.58	39.88	39.95	39.58			ASP	A	CA	98	90.06	88.26	85.86	88.36	87.26
ASN	A	CA	99	94.46	94.86	95.88	95.37	95.87			ASP	A	CA	47	40.65	43.75	41.35	41.85	42.49			ASN	A	CA	99	90.87	89.47	87.07	89.67	88.77
VAL	A	CA	100	95.38	95.38	96.17	96.08	96.38			ASN	A	CA	48	40.25	43.07	40.07	42.09	42.56			VAL	A	CA	100	92.86	91.46	90.46	92.16	90.66
GLY	A	CA	101	96.33	96.13	96.53	96.33	96.63			LEU	A	CA	49	40.92	42.4	39.42	41.2	41.4			GLY	A	CA	101	90.22	88.32	86.52	88.22	87.42
VAL	A	CA	102	94.65	94.65	95.95	95.57	95.97			PRO	A	CA	50	38.9	42.44	38.1	40.44	39.63			VAL	A	CA	102	86.07	83.47	80.87	83.07	83.07
GLN	A	CA	103	95.13	95.22	96.02	95.73	96.13			GLU	A	CA	51	43.38	45.46	42.76	44.48	42.96			GLN	A	CA	103	89.81	87.51	84.91	86.91	86.71
ILE	A	CA	104	96.37	96.47	96.85	96.65	96.95			ASP	A	CA	52	39.88	42.15	39.25	41.17	41.78			ILE	A	CA	104	90.85	87.85	87.35	87.55	88.05
VAL	A	CA	105	94.92	95.24	95.64	95.42	95.82			MET	A	CA	53	36.73	40.13	35.83	39.33	41.61			VAL	A	CA	105	83.23	77.63	77.43	78.13	78.83
ARG	A	CA	106	94.95	95.15	95.99	95.56	96.06			LYS	A	CA	54	35.87	38.58	34.98	37.48	38.09			ARG	A	CA	106	81.27	76.77	72.97	75.17	75.87
GLN	A	CA	107	95.31	95.54	96.24	95.81	96.11			ARG	A	CA	55	35.05	37.46	34.96	37.38	38.08			GLN	A	CA	107	83	78.7	78	78.5	78.9
MET	A	CA	108	94.64	95.01	95.41	95.34	95.64			LEU	A	CA	56	33.22	36.11	33.22	35.91	38.9			MET	A	CA	108	78.9	74	73.5	72.7	73.5
ARG	A	CA	109	93.17	93.47	94.49	94.16	94.66			HIS	A	CA	57	29.35	31.25	29.15	31.56	33.78			ARG	A	CA	109	69.95	65.85	63.95	63.05	65.15
SER	A	CA	110	93.15	93.55	94.46	94.05	94.25			LEU	A	CA	58	32.02	34.44	31.72	34.44	36.94			SER	A	CA	110	71.25	65.25	65.05	64.15	64.75
GLY	A	CA	111	91.41	91.3	92.2	91.91	92.01			ASP	A	CA	59	29.28	30.59	28.59	30.75	32.95			GLY	A	CA	111	65.43	58.23	59.13	58.03	57.73
GLU	A	CA	112	91.6	92.02	93.02	92.3	93			ASP	A	CA	60	27.89	29.07	27.37	29.37	31.38			GLU	A	CA	112	68.44	64.94	63.84	63.14	64.04
ARG	A	CA	113	94.65	95.15	95.85	95.35	95.65			GLU	A	CA	61	28.98	30.97	29.17	30.77	33.39			ARG	A	CA	113	74.17	72.67	71.37	69.07	72.97
PHE	A	CA	114	95.19	95.49	95.86	95.45	95.95			LYS	A	CA	62	25.44	26.8	25.34	26.7	29.81			PHE	A	CA	114	79.07	77.97	77.17	76.47	77.57
LEU	A	CA	115	94.91	95.2	95.7	95.41	95.61			SER	A	CA	63	26.43	28.51	27.33	28.11	31.81			LEU	A	CA	115	79.3	76.7	76.3	73.5	77.1
LYS	A	CA	116	95.63	95.94	96.44	96.03	96.33			SER	A	CA	64	29.41	32.32	30.91	31.52	34.52			LYS	A	CA	116	81.43	79.83	79.43	78.33	79.13
ILE	A	CA	117	96.72	96.71	97.11	96.92	97.12			ASN	A	CA	65	30.44	33.22	32.74	33.82	37.32			ILE	A	CA	117	87	86.4	84.4	84.4	85.3
TRP	A	CA	118	96.78	96.98	97.25	96.86	97.16			LEU	A	CA	66	32.23	34.9	34.03	35	39.41			TRP	A	CA	118	90.37	88.67	88.17	88.27	89.27
SER	A	CA	119	94.95	95.45	95.76	95.36	95.86			GLY	A	CA	67	31.88	34.86	34.26	35.17	38.29			SER	A	CA	119	86.67	85.47	84.87	85.57	85.57
GLN	A	CA	120	95.19	95.29	95.68	95.25	96.05			GLU	A	CA	68	30.18	32.89	32.19	33.18	35.78			GLN	A	CA	120	88.38	86.38	85.98	86.88	85.78
THR	A	CA	121	96.38	96.68	97.06	96.75	96.95			MET	A	CA	69	32.17	34.68	33.08	34.08	38.47			THR	A	CA	121	93.27	91.67	90.87	92.27	90.87
VAL	A	CA	122	96.57	96.77	97.26	96.96	97.26			VAL	A	CA	70	33.89	36.46	36.06	35.36	38.76			VAL	A	CA	122	92.87	91.37	90.87	91.67	90.67
GLU	A	CA	123	94.63	94.92	95.82	95.33	95.73			ARG	A	CA	71	33.21	35.64	32.31	34.24	36.74			GLU	A	CA	123	89.04	86.94	86.34	87.34	86.24
GLU	A	CA	124	94.31	94.61	95.61	95.31	95.51			VAL	A	CA	72	35.54	37.71	35.84	37.41	40.34			GLU	A	CA	124	89.51	87.61	86.11	87.91	86.71
ILE	A	CA	125	95.13	95.71	96.31	95.83	96.43			GLY	A	CA	73	33.94	35.02	34.34	36.12	39.01			ILE	A	CA	125	93.9	93.2	92.1	93.2	92.7
VAL	A	CA	126	95.25	95.45	96.48	96.15	96.35			GLU	A	CA	74	32.19	33.55	32.05	34.35	38.77			VAL	A	CA	126	91.05	89.75	89.05	90.25	89.25
SER	A	CA	127	94.73	94.83	95.63	95.23	95.53			GLY	A	CA	75	34.09	35.78	34.38	36.48	37.66			SER	A	CA	127	89.43	87.63	86.73	87.03	87.53
TYR	A	CA	128	93.96	94.76	95.69	95.08	95.68			LYS	A	CA	76	34.79	35.68	33.38	37.08	40.09			TYR	A	CA	128	90.29	87.79	87.49	88.69	88.49
VAL	A	CA	129	94.94	95.44	96.14	95.94	96.34			TYR	A	CA	77	31.25	31.06	31.16	33.59	35.37			VAL	A	CA	129	90.33	88.73	88.23	88.93	88.73
THR	A	CA	130	93.7	93.82	94.62	94.3	94.7			ARG	A	CA	78	32.09	31.56	33.06	35.45	35.95			THR	A	CA	130	86.01	83.21	82.41	83.61	83.61
VAL	A	CA	131	92.96	92.86	93.57	93.16	94.16			GLU	A	CA	79	34.09	30.87	34.67	34.37	35.98			VAL	A	CA	131	84.89	82.09	81.79	82.19	82.59
ASN	A	CA	132	93.07	93.47	94.29	93.96	94.46			ASP	A	CA	80	35.37	32.68	35.28	36.39	37.69			ASN	A	CA	132	84.87	82.27	81.27	82.77	82.17
PHE	A	CA	133	89.68	90.58	91.27	90.77	91.77			PHE	A	CA	81	37.16	35.98	39.58	39.08	39.98			PHE	A	CA	133	79.36	77.96	76.46	77.66	77.56
PRO	A	CA	134	78.47	79.07	79.09	78.35	80.25			GLN	A	CA	82	36.08	31.88	36.08	36.75	35.69			PRO	A	CA	134	71.89	70.49	70.99	70.89	71.69
ASN	A	CA	135	69.44	70.8	70.3	69.84	71.94			MET	A	CA	83	39.01	36.6	39.51	39.8	39.84			ASN	A	CA	135	63.6	62.2	62.9	62.1	63.2
PRO	A	CA	136	57.35	60.55	58.98	58.79	60.79			ASP	A	CA	84	45.63	41.3	42.93	44.2	45.61			PRO	A	CA	136	51.58	48.48	50.88	49.18	51.58
PRO	A	CA	137	50.25	52.25	51.27	50.28	52.28			GLU	A	CA	85	43.62	36.01	39.12	40.91	42.43			PRO	A	CA	137	43.29	40.49	42.89	41.59	43.59
ARG	A	CA	138	50.74	49.62	47.12	48.14	48.94			GLY	A	CA	86	57.11	55.61	55.91	55.71	57.31			ARG	A	CA	138	44.4	40.9	43.5	41.6	45.1
ARG	A	CA	139	40.08	41.28	36.26	36.56	36.96			GLU	A	CA	87	71.73	70.5	73.23	71.9	73.43			ARG	A	CA	139	35.36	31.96	34.46	34.36	36.66
SER	A	CA	140	40.26	37.76	37.45	37.17	36.37			ASP	A	CA	88	85.2	86.34	87.1	85.64	87.03			SER	A	CA	140	31.49	29.59	31.29	31.79	33.19
SER	A	CA	141	34.18	33.78	31.39	30.46	32.06			PRO	A	CA	89	89.21	89.8	90.01	88.8	90.32			SER	A	CA	141	29.69	27.19	30.19	30.39	30.89
GLU	A	CA	142	35.96	33.06	35.17	34.16	33.96			ASN	A	CA	90	91.08	91.39	91.99	90.88	92.07			GLU	A	CA	142	28.76	28.26	31.16	31.36	31.86
ASP	A	CA	143	39.1	36.23	37.83	37.3	37.3			LEU	A	CA	91	92.33	92.9	93.13	92.1	93.54			ASP	A	CA	143	31.04	30.84	33.24	33.04	32.74
LYS	A	CA	144	29.97	28.87	29.47	28.99	29.89			LEU	A	CA	92	93.55	93.95	93.95	93.39	94.58			LYS	A	CA	144	27.15	27.85	29.15	29.75	29.15
SER	A	CA	145	30.45	27.55	29.18	28.89	28.49			PHE	A	CA	93	94.63	94.62	94.93	94.32	95.31			SER	A	CA	145	24.99	25.79	26.29	27.39	26.49
THR	A	CA	146	31.41	28.84	29.04	29.21	30.21			GLN	A	CA	94	94.93	94.8	95.23	94.7	95.74			THR	A	CA	146	24.43	23.83	26.23	27.13	25.33
GLN	A	CA	147	27.77	26.07	27.17	26.48	26.28			SER	A	CA	95	94.14	94.43	94.94	94.13	95			GLN	A	CA	147	23.38	23.48	24.78	26.48	24.98
THR	A	CA	148	31.4	30.13	30.13	29.9	31.2			TYR	A	CA	96	93.43	93.21	93.73	92.71	94.3			THR	A	CA	148	22.12	21.72	24.82	24.82	23.82
THR	A	CA	149	32.27	30.97	31.69	30.76	32.06			LEU	A	CA	97	95.39	95.57	95.87	95.19	96.18			THR	A	CA	149	21.65	22.65	24.35	25.55	23.85
GLY	A	CA	150	32.06	30.36	30.16	30.39	30.49			ASP	A	CA	98	93.77	93.37	94.27	93.29	94.59			GLY	A	CA	150	21.28	21.38	22.78	22.88	22.58
ARG	A	CA	151	26.43	24.92	25.52	25.73	26.03			ASN	A	CA	99	94.39	94.59	94.69	94.15	94.98			ARG	A	CA	151	22.42	22.62	23.92	24.02	23.32
GLU	A	CA	152	26.54	25.94	26.54	26.84	26.44			VAL	A	CA	100	94.76	95.09	94.99	94.47	95.58			GLU	A	CA	152	23.92	24.52	25.72	26.52	25.42
LEU	A	CA	153	30.88	29.18	28.76	29.35	29.45			GLY	A	CA	101	94.41	94.54	94.81	94.24	95.24			LEU	A	CA	153	26.98	27.38	29.58	28.58	28.88
LYS	A	CA	154	24.39	23.99	23.96	24.68	24.58			VAL	A	CA	102	92.86	92.17	93.07	92.75	93.67			LYS	A	CA	154	21.65	22.35	23.65	23.15	23.25
LYS	A	CA	155	23.41	22.51	22.61	23.31	22.41			GLN	A	CA	103	93.92	93.91	94.12	93.71	94.7			LYS	A	CA	155	21.63	21.53	23.03	22.23	22.83
GLU	A	CA	156	30.51	29.1	29.3	30.41	29.11			ILE	A	CA	104	95.25	95.47	95.47	95.38	95.55			GLU	A	CA	156	22.62	23.12	24.32	23.22	23.72
THR	A	CA	157	29.09	27.89	26.48	27.57	26.87			VAL	A	CA	105	93.5	93.53	93.7	93.43	94.2			THR	A	CA	157	19.56	19.96	21.26	20.56	21.26
THR	A	CA	158	29.93	28.01	26.21	27.43	26.93			ARG	A	CA	106	92.86	92.98	93.58	93.18	94.07			THR	A	CA	158	17.42	18.22	19.02	18.62	19.32
SER	A	CA	159	26.51	25.62	24.82	25.31	25.51			GLN	A	CA	107	93.92	94.34	94.42	93.74	94.64			SER	A	CA	159	20.34	20.64	21.24	21.04	21.14
ALA	A	CA	160	32.37	31.47	30.09	30.99	30.19			MET	A	CA	108	93.24	93.21	93.14	92.51	93.31			ALA	A	CA	160	21.09	21.69	22.29	21.69	22.09
PHE	A	CA	161	29.23	27.12	26.32	27.23	27.03			ARG	A	CA	109	91.17	91.55	91.65	90.86	92.17			PHE	A	CA	161	19.52	20.02	20.92	20.52	20.22
SER	A	CA	162	26.92	25.3	24.9	25.92	26.12			SER	A	CA	110	90.79	91.26	90.86	90.19	91.56			SER	A	CA	162	19.61	20.11	20.71	20.11	20.51
GLN	A	CA	163	21.89	20.99	20.27	20.78	20.58			GLY	A	CA	111	87.64	87.5	88.44	87.1	88.7			GLN	A	CA	163	17.29	17.39	17.49	17.29	17.39
ARG	A	CA	164	26.26	24.96	24.29	25.39	24.79			GLU	A	CA	112	87.72	88.51	88.82	87.51	89.12			ARG	A	CA	164	20.26	20.36	20.16	20.26	20.46
GLU	A	CA	165	27.09	26.19	25.15	25.58	25.38			ARG	A	CA	113	92.37	92.68	93.08	91.66	93.08			GLU	A	CA	165	21.25	21.75	22.35	21.95	22.25
SER	A	CA	166	27.96	26.86	26.29	26.86	26.26			PHE	A	CA	114	92.95	93.29	93.29	92.49	93.55			SER	A	CA	166	20.85	21.65	21.65	21.75	21.55
GLN	A	CA	167	24.22	24.01	22.51	22.92	22.52			LEU	A	CA	115	92.7	92.6	92.9	92	93.2			GLN	A	CA	167	18.9	19.9	19.3	19.3	19.4
PRO	A	CA	168	25.89	25.09	24.25	24.89	23.59			LYS	A	CA	116	93.71	93.73	94.21	93.43	94.42			PRO	A	CA	168	20.49	20.59	20.99	20.49	20.79
SER	A	CA	169	27.5	27.24	26.04	26.8	26.3			ILE	A	CA	117	95.32	95.72	95.62	95.22	95.53			SER	A	CA	169	21.2	21.6	21.3	21.2	21
LYS	A	CA	170	26.98	25.68	24.96	25.46	24.86			TRP	A	CA	118	95.06	95.49	95.09	94.95	95.55			LYS	A	CA	170	22.07	21.97	21.67	21.97	21.57
ALA	A	CA	171	32.9	31.64	31.04	31.6	31			SER	A	CA	119	94.69	94.67	94.97	94.37	95.05			ALA	A	CA	171	22.43	22.73	22.73	22.03	22.53
ARG	A	CA	172	30.96	29.26	28.76	29.47	28.77			GLN	A	CA	120	94.67	94.96	94.86	94.46	95.39			ARG	A	CA	172	21.56	21.16	21.06	21.36	21.66
MET	A	CA	173	33.04	32.24	33.34	33.74	32.64			THR	A	CA	121	96.06	96.39	96.29	95.96	96.48			MET	A	CA	173	23.12	23.02	22.32	22.42	22.82
VAL	A	CA	174	36.91	35.84	35.84	36.91	35.61			VAL	A	CA	122	95.86	96.27	96.07	95.77	96.45			VAL	A	CA	174	24.31	23.41	23.01	23.51	23.81
ALA	A	CA	175	33.41	32.72	33.32	34.01	33.81			GLU	A	CA	123	94.83	95.11	95.03	94.51	95.62			ALA	A	CA	175	23.64	23.44	23.34	22.64	23.14
GLN	A	CA	176	32.8	32.22	32.22	32.5	31.8			GLU	A	CA	124	94.43	95.21	95.03	94.61	95.6			GLN	A	CA	176	22.61	21.71	21.41	22.11	21.91
VAL	A	CA	177	39.08	38.08	38.16	39.05	39.25			ILE	A	CA	125	95.3	95.84	95.7	95.34	96.1			VAL	A	CA	177	27.55	24.95	23.95	24.45	25.45
ALA	A	CA	178	39.35	37.55	38.96	39.47	39.47			VAL	A	CA	126	94.97	95.39	95.19	94.75	95.65			ALA	A	CA	178	28.36	26.76	25.36	25.66	25.96
PRO	A	CA	179	40.24	37.83	39.73	40.04	40.44			SER	A	CA	127	94.5	95.14	95	94.74	95.54			PRO	A	CA	179	28.84	26.64	24.04	25.14	25.74
GLY	A	CA	180	42.35	39.45	40.55	41.15	41.45			TYR	A	CA	128	93.87	94.86	94.56	93.65	94.98			GLY	A	CA	180	30.16	28.56	25.56	26.16	27.06
PRO	A	CA	181	40.46	35.16	35.65	35.96	36.06			VAL	A	CA	129	94.21	94.9	94.51	94.1	95			PRO	A	CA	181	28.17	25.97	23.37	23.57	24.47
PRO	A	CA	182	39.05	35.55	36.39	35.48	37.28			THR	A	CA	130	92.51	93.34	93.11	92.64	93.71			PRO	A	CA	182	30.68	27.68	24.08	25.68	26.08
ALA	A	CA	183	42.09	37.39	39.15	39.27	41.47			VAL	A	CA	131	91.28	92.37	92.67	91.89	92.98			ALA	A	CA	183	30.06	26.76	23.86	24.26	24.36
LEU	A	CA	184	45.67	41.57	42.39	42.06	44.66			ASN	A	CA	132	90.98	92.07	92.17	91.36	92.28			LEU	A	CA	184	36.76	33.66	28.96	30.76	30.76
GLU	A	CA	185	50.39	46.19	48.79	48.85	51.25			PHE	A	CA	133	86.45	88.15	87.65	86.56	87.88			GLU	A	CA	185	43.45	37.25	33.35	36.15	33.85
TRP	A	CA	186	52.22	47.42	50.82	49.92	53.02			PRO	A	CA	134	76.05	76.57	77.17	75.25	77.15			TRP	A	CA	186	43.6	38	33.4	36.1	35.5
SER	A	CA	187	55.77	51.67	54.09	53.07	55.87			ASN	A	CA	135	68.62	66.73	68.92	67.53	68.53			SER	A	CA	187	47.78	42.18	37.78	41.88	38.98
ALA	A	CA	188	61.14	58.81	60.61	59.64	61.24			PRO	A	CA	136	58.75	53.87	59.07	57.99	58.58			ALA	A	CA	188	52.62	49.32	45.12	46.22	48.02
THR	A	CA	189	66.76	66.66	67.56	66.38	68.48			PRO	A	CA	137	51.65	45.05	51.75	50.08	50.97			THR	A	CA	189	58.79	56.99	52.39	54.59	54.99
ASN	A	CA	190	68.45	69.95	69.79	69.39	71.89			ARG	A	CA	138	47.34	41.94	46.74	44.94	48.41			ASN	A	CA	190	66.86	65.56	64.56	64.76	64.36
GLU	A	CA	191	71.46	72.26	71.47	71.75	74.65			ARG	A	CA	139	38.07	30.97	36.17	36.69	37.76			GLU	A	CA	191	70.35	69.35	68.75	69.15	68.95
GLU	A	CA	192	75.19	75.79	75.47	75.49	77.79			SER	A	CA	140	37.26	32.76	36.06	36.18	37.37			GLU	A	CA	192	71.35	70.05	70.35	70.85	70.55
ASP	A	CA	193	79.63	80.42	80.52	80.83	82.83			SER	A	CA	141	32.36	30.89	32.69	31.67	33.28			ASP	A	CA	193	76.14	75.64	76.14	76.24	75.74
ASP	A	CA	194	83.57	84.47	84.85	84.85	86.65			GLU	A	CA	142	32.97	31.26	32.96	32.36	34.37			ASP	A	CA	194	81.25	80.95	80.95	80.55	80.75
LEU	A	CA	195	83.88	84.78	84.68	84.78	87.68			ASP	A	CA	143	34.7	34.11	35.5	34.21	35.9			LEU	A	CA	195	84.27	82.97	82.87	82.37	83.27
SER	A	CA	196	87.28	87.48	87.37	87.39	89.39			LYS	A	CA	144	28.67	27.17	28.97	28.45	29.58			SER	A	CA	196	88.47	87.07	86.27	86.87	87.77
VAL	A	CA	197	89.76	90.26	90.38	90.18	91.88			SER	A	CA	145	26.96	26.88	27.98	27.85	28.38			VAL	A	CA	197	90.96	89.96	90.36	90.56	90.66
GLU	A	CA	198	90.45	90.55	90.66	90.49	92.29			THR	A	CA	146	28.3	27.72	29.1	28.32	29.92			GLU	A	CA	198	91.25	90.45	90.45	90.55	91.05
ALA	A	CA	199	90.9	90.7	90.6	90.5	92.2			GLN	A	CA	147	24.19	23.99	25.39	24.67	25.59			ALA	A	CA	199	91.94	90.74	90.14	90.04	91.04
GLU	A	CA	200	90.3	90.82	90.82	90.7	92.2			THR	A	CA	148	28.33	29.1	28.83	28.8	30.81			GLU	A	CA	200	92.81	91.61	90.91	91.41	92.41
ILE	A	CA	201	93.19	93.19	93.49	93.26	94.36			THR	A	CA	149	27.46	29.49	28.69	29.09	29.95			ILE	A	CA	201	94.47	94.17	93.27	93.37	94.27
ALA	A	CA	202	92.89	92.59	92.68	92.36	93.96			GLY	A	CA	150	27.38	28.97	28.17	27.98	29.99			ALA	A	CA	202	93.36	92.56	91.66	91.16	92.66
HIS	A	CA	203	91.66	91.26	91.39	91.17	92.37			ARG	A	CA	151	24.3	25.31	24.8	24.81	25.34			HIS	A	CA	203	91.57	89.07	86.57	87.67	89.17
GLN	A	CA	204	94.13	93.73	93.73	93.63	94.83			GLU	A	CA	152	24.7	26.8	25.9	25.4	26.64			GLN	A	CA	204	92	91.2	88.7	89.2	90.9
ILE	A	CA	205	93.79	93.39	93.46	93.08	94.58			LEU	A	CA	153	30.88	33.05	31.65	31.47	32.26			ILE	A	CA	205	92.15	91.75	89.35	89.65	91.65
ALA	A	CA	206	92.05	91.45	91.38	90.27	92.37			LYS	A	CA	154	24.36	25.26	24.46	24.48	24.15			ALA	A	CA	206	88.15	86.55	83.95	82.45	86.05
GLU	A	CA	207	92.3	92.04	92.04	91.2	92.7			LYS	A	CA	155	21.8	22.93	22	21.53	21.7			GLU	A	CA	207	78.51	78.41	75.61	76.01	77.31
SER	A	CA	208	93.49	93.09	93.49	93.28	93.98			GLU	A	CA	156	27.8	29.74	28.5	28.34	28.91			SER	A	CA	208	80.76	81.26	78.56	79.06	79.66
PHE	A	CA	209	92.22	91.2	92.2	92.12	92.12			THR	A	CA	157	27.56	30.65	29.55	28.29	30.16			PHE	A	CA	209	81.83	82.13	80.03	80.33	82.23
SER	A	CA	210	93.86	92.86	93.17	92.79	93.19			THR	A	CA	158	27.61	29.33	28.21	27.73	28.74			SER	A	CA	210	72.18	73.28	73.08	73.18	72.58
LYS	A	CA	211	93.43	92.33	93.13	93.13	93.13			SER	A	CA	159	25.74	26.9	26.44	26	27.44			LYS	A	CA	211	69	73.8	73.6	74.5	73.3
LYS	A	CA	212	92.8	91.11	92.31	91.9	91.6			ALA	A	CA	160	30.67	32.57	31.07	31.49	32.25			LYS	A	CA	212	69.6	71.9	74.7	74.4	74.5
TYR	A	CA	213	91.52	91.31	91.61	91.72	92.02			PHE	A	CA	161	28.54	30.8	29.44	28.6	30.92			TYR	A	CA	213	80.52	81.52	84.32	84.22	84.72
LYS	A	CA	214	90.73	90.24	91.04	91.23	91.13			SER	A	CA	162	26.34	27.3	26.84	26.8	27.3			LYS	A	CA	214	75.33	77.13	80.73	80.73	80.13
PHE	A	CA	215	91.88	92.08	92.68	92.89	93.39			GLN	A	CA	163	21.99	21.76	21.66	21.48	21.26			PHE	A	CA	215	85.78	85.98	88.28	88.98	86.88
PRO	A	CA	216	91.79	92.09	92.78	92.76	93.06			ARG	A	CA	164	25.75	26.55	25.75	25.78	25.85			PRO	A	CA	216	84.88	84.88	87.68	87.58	85.38
SER	A	CA	217	91.57	91.97	92.25	92.07	92.57			GLU	A	CA	165	26.45	27.38	27.38	26.68	26.26			SER	A	CA	217	81.19	79.89	83.09	82.59	81.49
ARG	A	CA	218	86.03	87.22	87.32	86.93	87.63			SER	A	CA	166	28.39	28.89	28.09	28.06	27.85			ARG	A	CA	218	76.72	72.82	77.62	77.12	76.02
SER	A	CA	219	82.27	84.07	84.77	83.18	84.88			GLN	A	CA	167	24.64	24.33	23.34	23.93	23.34			SER	A	CA	219	65.27	62.77	67.47	66.17	65.77
SER	A	CA	220	76.64	79.72	78.82	76.94	78.24			PRO	A	CA	168	27.07	27.85	25.95	27.27	27.16			SER	A	CA	220	54.44	54.14	59.14	57.64	57.64
GLY	A	CA	221	85.85	87.05	89.26	88.27	88.77			SER	A	CA	169	27.94	28.04	27.14	28.04	27.84			GLY	A	CA	221	61.85	63.55	67.85	65.15	63.85
ILE	A	CA	222	88.94	88.94	89.64	89.54	89.84			LYS	A	CA	170	25.66	25.97	24.77	25.98	25.05			ILE	A	CA	222	69.94	72.44	76.14	75.34	73.64
PHE	A	CA	223	89.27	89.47	90.25	90.46	90.96			ALA	A	CA	171	31.71	32.92	30.71	32.32	31.4			PHE	A	CA	223	75.07	76.57	79.77	80.87	77.97
LEU	A	CA	224	90.81	91.23	91.43	91.11	91.11			ARG	A	CA	172	28.25	28.19	27.19	28.57	27.55			LEU	A	CA	224	79.24	76.54	80.34	80.84	81.14
TYR	A	CA	225	92.74	91.91	92.31	92.44	92.74			MET	A	CA	173	32.02	32.93	31.32	32.33	32.44			TYR	A	CA	225	84.33	84.43	85.83	85.83	86.03
ASN	A	CA	226	94.35	93.75	94.29	94.15	94.55			VAL	A	CA	174	37.31	36.71	35.41	36.51	36.61			ASN	A	CA	226	86.26	85.66	85.26	85.66	86.56
PHE	A	CA	227	93.72	92.8	93.2	93.02	94.02			ALA	A	CA	175	32.94	32.81	32.24	33.21	33.33			PHE	A	CA	227	92.04	91.54	90.64	91.04	91.84
GLU	A	CA	228	93.4	92.1	92.5	92.2	93.2			GLN	A	CA	176	29.83	29.23	28.33	29.13	28.61			GLU	A	CA	228	89.24	88.84	87.24	87.24	88.74
GLN	A	CA	229	92.52	91.71	92.31	92.12	92.72			VAL	A	CA	177	38.25	38.48	37.38	39.06	39.08			GLN	A	CA	229	89.6	88.6	88.6	88.6	89
LEU	A	CA	230	91.74	91.54	91.94	91.94	92.84			ALA	A	CA	178	37.45	38.95	37.05	38.26	37.67			LEU	A	CA	230	90.13	89.53	89.93	89.63	89.53
LYS	A	CA	231	92.55	92.25	92.77	92.49	93.69			PRO	A	CA	179	35.93	38.24	37.33	38.24	37.62			LYS	A	CA	231	88.45	87.25	87.85	87.65	87.55
MET	A	CA	232	92.46	92.66	92.79	92.59	93.69			GLY	A	CA	180	37.95	39.45	38.25	39.27	38.96			MET	A	CA	232	89.97	88.77	88.77	88.67	89.07
ASN	A	CA	233	92.5	92.01	92.31	92	93.5			PRO	A	CA	181	33.75	36.07	34.07	33.97	34.58			ASN	A	CA	233	90.63	89.83	88.33	87.53	89.43
LEU	A	CA	234	92.46	92.16	91.99	91.68	93.18			PRO	A	CA	182	33.48	36.36	34.86	34.06	35.39			LEU	A	CA	234	93.18	92.58	91.08	90.58	92.48
ASP	A	CA	235	91.87	91.77	91.85	91.49	92.89			ALA	A	CA	183	35.86	38.27	38.67	36.69	37.67			ASP	A	CA	235	92.69	91.99	90.29	89.99	92.19
ASP	A	CA	236	92.69	92.99	93.27	92.98	94.28			LEU	A	CA	184	37.89	42.28	41.68	38.05	41.17			ASP	A	CA	236	93.36	92.56	91.96	92.06	92.76
ILE	A	CA	237	94.04	94.13	94.13	94.14	95.14			GLU	A	CA	185	41.18	48.05	46.05	43.36	47.26			ILE	A	CA	237	95.1	94.7	93.8	94.3	94.8
VAL	A	CA	238	93.87	94.17	94.19	94.06	95.06			TRP	A	CA	186	44.21	49.6	49.81	46.6	49.84			VAL	A	CA	238	95.08	94.78	93.88	94.28	94.88
LYS	A	CA	239	91.31	92.02	92.02	92.01	93.41			SER	A	CA	187	48.36	55.07	53.17	50.96	53.55			LYS	A	CA	239	93.1	93.1	92.9	92.9	93.3
GLU	A	CA	240	92.3	93.14	93.34	93.1	94.1			ALA	A	CA	188	53.01	56.43	57.21	53.83	57.8			GLU	A	CA	240	94	93.6	93.7	94	93.7
ALA	A	CA	241	93.45	93.65	93.95	93.85	94.75			THR	A	CA	189	60.69	64.09	64.19	61.99	66.29			ALA	A	CA	241	94.95	94.75	94.55	94.85	94.95
LYS	A	CA	242	90.53	91.2	91.7	91.43	92.73			ASN	A	CA	190	64.65	66.08	65.98	66.08	67.25			LYS	A	CA	242	93.22	92.92	93.22	93.62	93.32
ASN	A	CA	243	87.72	89.2	89.9	89.62	91.02			GLU	A	CA	191	66.76	68.79	69.29	68.05	70.45			ASN	A	CA	243	91.53	90.73	91.03	91.83	91.23
VAL	A	CA	244	89.88	90.18	90.68	90.59	91.59			GLU	A	CA	192	70.37	72.27	73.07	71.77	74.06			VAL	A	CA	244	91.59	91.19	90.59	91.69	91.49
PRO	A	CA	245	84.32	85.6	86.2	86.12	86.82			ASP	A	CA	193	76.81	78.62	79.11	77.62	79.84			PRO	A	CA	245	89.11	87.91	87.11	88.61	88.41
GLY	A	CA	246	87.06	88.86	89.46	89.45	89.95			ASP	A	CA	194	81.38	83.28	83.68	82.67	84.05			GLY	A	CA	246	89.57	88.17	86.87	89.07	88.77
VAL	A	CA	247	91.34	92.32	92.62	92.64	93.44			LEU	A	CA	195	80.86	83.38	83.48	81.85	84.38			VAL	A	CA	247	92.63	91.73	91.03	92.33	92.13
THR	A	CA	248	89.29	90.79	90.96	90.86	92.16			SER	A	CA	196	84.67	86.18	86.88	85.57	87.67			THR	A	CA	248	91.48	90.88	90.68	91.98	91.58
ARG	A	CA	249	88.16	89.36	89.88	89.95	90.85			VAL	A	CA	197	87.97	88.89	89.29	88.95	89.98			ARG	A	CA	249	89.76	88.66	87.76	89.56	89.66
LEU	A	CA	250	89.6	90.61	91.01	91	92.1			GLU	A	CA	198	86.66	88.27	88.27	87.67	89.16			LEU	A	CA	250	91.04	90.04	88.74	90.44	90.34
ALA	A	CA	251	90.9	91.3	91.6	91.6	92.7			ALA	A	CA	199	87.52	89.94	89.92	88.94	90.34			ALA	A	CA	251	91.42	90.62	89.22	90.42	90.72
HIS	A	CA	252	88.56	89.46	89.58	89.69	90.39			GLU	A	CA	200	86.92	89.03	89.22	88.43	89.3			HIS	A	CA	252	90.16	88.86	88.46	89.76	89.76
ASP	A	CA	253	87.66	87.76	88.18	88.15	88.85			ILE	A	CA	201	90.59	91.19	91.29	90.95	91.58			ASP	A	CA	253	87.67	85.07	83.97	86.37	86.07
GLY	A	CA	254	88.4	88.6	89	89	90			ALA	A	CA	202	89.76	91.38	91.18	91.06	91.46			GLY	A	CA	254	86.12	82.92	81.32	84.02	83.42
SER	A	CA	255	90.91	91.03	91.43	91.41	92.31			HIS	A	CA	203	89.05	90.05	89.95	89.77	90.28			SER	A	CA	255	87.5	85.8	84.5	86.3	85.9
LYS	A	CA	256	92.3	92.4	92.4	92.4	92.8			GLN	A	CA	204	91.1	92.34	92.8	92.34	92.73			LYS	A	CA	256	86.21	86.21	84.81	85.91	86.21
ILE	A	CA	257	94.02	94.21	94.61	94.42	95.12			ILE	A	CA	205	90.36	91.28	91.38	91.68	91.65			ILE	A	CA	257	91.03	91.23	90.93	91.13	91.13
PRO	A	CA	258	93.88	94.08	94.38	94.37	94.87			ALA	A	CA	206	88.67	90.57	90.47	90.26	90.67			PRO	A	CA	258	90.77	91.77	91.67	92.07	91.77
LEU	A	CA	259	95.41	95.21	95.31	95.31	95.91			GLU	A	CA	207	87.92	89.73	89.02	88.33	89.31			LEU	A	CA	259	91.93	93.13	92.73	92.83	93.03
ARG	A	CA	260	94.63	94.42	94.42	94.63	95.03			SER	A	CA	208	90.56	91.98	91.68	91.77	91.76			ARG	A	CA	260	88.2	90.4	90.7	91.1	90.3
CYS	A	CA	261	93.66	93.66	93.98	94.09	94.69			PHE	A	CA	209	88.61	88.9	89.51	90	89.83			CYS	A	CA	261	92.85	93.45	93.65	94.05	93.25
VAL	A	CA	262	94.79	94.99	95.28	95.28	95.78			SER	A	CA	210	89.79	91.95	90.95	90.79	91.57			VAL	A	CA	262	95.25	95.45	95.45	95.75	95.45
LEU	A	CA	263	95.99	95.89	95.95	95.96	96.46			LYS	A	CA	211	89.83	91.33	91.23	91.23	91.33			LEU	A	CA	263	95.36	95.66	95.56	95.86	95.76
GLY	A	CA	264	94.05	94.15	94.37	94.39	94.69			LYS	A	CA	212	90.03	91.14	90.73	91.04	90.84			GLY	A	CA	264	94.45	94.45	94.45	94.95	94.35
TRP	A	CA	265	92.25	91.25	91.79	91.67	92.47			TYR	A	CA	213	89.21	89.34	90.01	90.74	90			TRP	A	CA	265	94.45	93.95	94.25	95.15	94.15
VAL	A	CA	266	92.84	93.03	93.33	93.34	94.14			LYS	A	CA	214	89.92	89.91	90.72	90.71	90.43			VAL	A	CA	266	94.81	94.71	94.81	95.31	94.91
ALA	A	CA	267	94.47	94.47	94.87	94.99	95.59			PHE	A	CA	215	89.76	89.86	90.56	91.27	90.49			ALA	A	CA	267	94.89	94.59	94.89	95.09	94.89
LEU	A	CA	268	89.22	89.31	90.31	90.12	91.02			PRO	A	CA	216	91.59	91.29	91.89	92.28	91.75			LEU	A	CA	268	92.93	92.23	92.93	93.53	92.63
ALA	A	CA	269	86.94	87.82	89.02	88.84	89.94			SER	A	CA	217	90.97	90.78	90.78	91.35	90.89			ALA	A	CA	269	90.7	89.3	90.6	91.1	90.5
ASN	A	CA	270	90.43	91.31	91.91	91.73	92.83			ARG	A	CA	218	86.01	86.8	86.01	86.7	86.42			ASN	A	CA	270	90.82	89.72	90.52	90.72	90.72
SER	A	CA	271	90.17	90.57	91.26	91.08	91.98			SER	A	CA	219	83.16	84.77	83.67	83.69	85.29			SER	A	CA	271	90.79	89.39	90.49	90.59	90.09
LYS	A	CA	272	88.1	89.23	90.13	89.9	90.8			SER	A	CA	220	78.22	79.5	77.92	77.4	78.31			LYS	A	CA	272	86.72	85.32	87.52	87.62	86.02
LYS	A	CA	273	86.43	87.02	87.32	86.83	88.23			GLY	A	CA	221	87.46	88.35	88.35	87.75	88.65			LYS	A	CA	273	87.81	85.41	88.01	87.81	86.61
PHE	A	CA	274	89.13	89.64	90.04	90.43	91.53			ILE	A	CA	222	87.52	88.01	89.12	88.71	88.72			PHE	A	CA	274	91.83	89.93	90.93	91.23	90.63
GLN	A	CA	275	85.91	87.24	87.94	87.71	89.01			PHE	A	CA	223	86.69	86.57	87.67	88.85	88.18			GLN	A	CA	275	89.83	87.83	90.13	90.23	88.83
LEU	A	CA	276	85.75	86.85	86.95	86.45	88.15			LEU	A	CA	224	89.32	90.44	89.82	90.04	90.62			LEU	A	CA	276	87.88	84.68	88.08	87.38	86.18
LEU	A	CA	277	88.02	88.81	88.91	88.52	89.72			TYR	A	CA	225	89.23	89.34	90.03	90.54	89.7			LEU	A	CA	277	88.2	81.7	87.2	87.1	85.8
VAL	A	CA	278	90.65	91.25	91.89	91.86	92.36			ASN	A	CA	226	91.95	92.47	92.27	92.49	92.98			VAL	A	CA	278	89.68	87.38	89.48	89.58	88.58
GLU	A	CA	279	90.05	91.55	91.96	91.65	92.25			PHE	A	CA	227	89.8	90.13	90.4	91.13	91.01			GLU	A	CA	279	88.36	86.06	88.26	88.86	87.46
ALA	A	CA	280	87.18	89.38	90.08	89.79	90.59			GLU	A	CA	228	90.14	90.01	90.14	90.41	91.03			ALA	A	CA	280	89.05	87.35	88.95	89.45	88.25
ASP	A	CA	281	85.83	88.52	89.32	89.03	89.83			GLN	A	CA	229	90.33	90.21	90.23	90.51	90.62			ASP	A	CA	281	86.32	84.02	85.92	86.62	85.02
LYS	A	CA	282	88.48	90.18	90.79	90.75	91.35			LEU	A	CA	230	89.12	88.43	88.82	89.83	89.73			LYS	A	CA	282	85.67	84.57	86.27	86.67	85.17
LEU	A	CA	283	89.18	89.68	90.49	90.45	91.65			LYS	A	CA	231	90.05	90.38	89.58	89.26	91.19			LEU	A	CA	283	90.07	89.37	89.97	90.57	89.47
SER	A	CA	284	85.03	87.02	87.82	87.83	88.03			MET	A	CA	232	89.67	89.97	89.57	89.67	90.86			SER	A	CA	284	88.64	87.44	87.84	89.04	87.84
LYS	A	CA	285	87.14	89.6	90.5	90.54	90.94			ASN	A	CA	233	88.63	89.9	89.63	88.9	90.71			LYS	A	CA	285	83.34	83.04	84.44	85.34	83.84
ILE	A	CA	286	89.54	90.23	90.93	90.94	91.24			LEU	A	CA	234	88.48	89.99	89.69	89.19	90.47			ILE	A	CA	286	84.14	84.94	84.64	86.14	85.14
MET	A	CA	287	87.44	88.2	88.8	88.74	89.74			ASP	A	CA	235	87.65	88.86	88.36	88.29	89.27			MET	A	CA	287	86.91	86.81	86.51	88.01	87.01
GLN	A	CA	288	85.86	88.46	89.19	89.28	89.98			ASP	A	CA	236	89.49	90.49	90.29	89.98	90.86			GLN	A	CA	288	87.58	87.18	87.58	88.78	87.78
ASP	A	CA	289	86.37	87.97	89.67	89.57	89.97			ILE	A	CA	237	92.01	92.22	92.61	92.62	93.1			ASP	A	CA	289	78.79	80.89	80.89	82.89	81.29
ASP	A	CA	290	89.88	90.78	91.45	91.66	91.76			VAL	A	CA	238	91.59	92.07	92.57	92.25	93.07			ASP	A	CA	290	83.88	84.58	83.88	85.08	85.08
LEU	A	CA	291	86.18	87.98	89.18	89.27	89.47			LYS	A	CA	239	91.41	91.43	92.01	91.63	92.53			LEU	A	CA	291	85.97	86.47	85.17	87.27	86.97
ASN	A	CA	292	85.26	87.66	88.89	88.86	89.06			GLU	A	CA	240	93.1	92.23	93.2	93.53	93.31			ASN	A	CA	292	79.68	81.88	78.98	83.68	82.38
ARG	A	CA	293	87.3	88.6	89.8	90.1	90			ALA	A	CA	241	93.86	92.96	93.96	94.28	93.98			ARG	A	CA	293	74.43	78.03	77.03	79.83	79.13
TYR	A	CA	294	86.49	88.49	89.29	89.36	89.66			LYS	A	CA	242	91.91	91.44	92.51	92.44	92.82			TYR	A	CA	294	81.28	82.38	80.48	83.38	83.18
THR	A	CA	295	79.49	82.49	83.77	84.09	84.59			ASN	A	CA	243	90.83	89.94	91.03	91.14	91.43			THR	A	CA	295	76.57	76.07	73.47	77.77	77.17
SER	A	CA	296	74.75	77.85	78.58	78.49	78.29			VAL	A	CA	244	90.29	89.08	90.68	90.79	90.66			SER	A	CA	296	62.98	67.88	63.48	69.18	68.68
SER	A	CA	297	67.21	69.04	69.14	69.41	68.91			PRO	A	CA	245	87.12	86.04	87.42	87.84	87.63			SER	A	CA	297	50.2	56.6	53.9	55.9	56.8
MET	B	CA	53	27.73	30.03	28.33	29.23	29.43			GLY	A	CA	246	89.77	88.96	90.56	90.46	90.68			MET	B	CA	53	18.02	17.02	16.92	16.62	18.42
LYS	B	CA	54	27.97	29.87	26.75	27.96	28.66			VAL	A	CA	247	92.72	92.32	93.32	93.22	93.12			LYS	B	CA	54	17.75	16.85	16.95	18.25	17.95
ARG	B	CA	55	28.46	30.66	29.65	30.39	30.49			THR	A	CA	248	91.18	91.27	92.27	92.09	92.38			ARG	B	CA	55	19.35	18.85	18.65	21.55	19.85
LEU	B	CA	56	38.94	38.6	39.3	39.84	39.94			ARG	A	CA	249	90.26	90.55	91.15	90.86	91.77			LEU	B	CA	56	19.63	19.63	18.33	22.43	19.43
HIS	B	CA	57	32.96	33.56	30.75	31.96	30.76			LEU	A	CA	250	90.72	91.31	91.82	91.61	92.13			HIS	B	CA	57	20.19	21.09	19.79	25.59	21.29
LEU	B	CA	58	39.33	38.73	40.93	40.83	40.03			ALA	A	CA	251	90.8	91.3	91.9	91.6	92.01			LEU	B	CA	58	22.43	22.73	20.33	25.43	21.73
ASP	B	CA	59	36.47	36.47	34.99	35.88	34.38			HIS	A	CA	252	89.68	90.98	90.78	90.59	91.49			ASP	B	CA	59	21.28	22.28	21.68	26.18	22.78
ASP	B	CA	60	35.66	35.46	35.35	36.25	33.35			ASP	A	CA	253	87.59	89.26	89.06	88.89	89.66			ASP	B	CA	60	21.35	20.85	20.25	25.15	21.45
GLU	B	CA	61	32.86	34.56	33.88	35.16	35.16			GLY	A	CA	254	87.63	89.52	90.03	89.02	90.63			GLU	B	CA	61	21.27	20.77	21.17	24.07	22.57
LYS	B	CA	62	30.13	32.22	30.32	31.33	31.43			SER	A	CA	255	90.71	91.9	91.91	91.6	92.31			LYS	B	CA	62	18.91	19.61	18.81	23.01	20.11
SER	B	CA	63	35.03	35.94	35.64	36.93	37.53			LYS	A	CA	256	91.91	92.6	92.71	92.4	92.9			SER	B	CA	63	21.41	21.81	21.31	23.41	21.71
SER	B	CA	64	37.33	41	39.7	41.73	42.93			ILE	A	CA	257	93.61	93.63	94.31	94.33	94.2			SER	B	CA	64	20.91	21.51	20.51	22.81	21.81
ASN	B	CA	65	37.52	41.73	42.03	42.92	45.42			PRO	A	CA	258	94.17	93.66	94.46	94.67	94.57			ASN	B	CA	65	22.4	22.8	22.5	26.5	24.1
LEU	B	CA	66	39.23	42.33	43.53	44.93	47.33			LEU	A	CA	259	94.12	94.43	94.82	94.83	94.9			LEU	B	CA	66	22.74	23.84	22.64	27.24	23.44
GLY	B	CA	67	40.17	42.97	44.15	44.76	47.26			ARG	A	CA	260	93.74	93.73	94.04	94.23	93.44			GLY	B	CA	67	21.99	23.39	22.19	26.89	23.89
GLU	B	CA	68	38.05	40.25	43.17	43.67	44.87			CYS	A	CA	261	93.36	92.79	93.79	93.97	93.37			GLU	B	CA	68	22.66	22.86	23.36	26.86	24.76
MET	B	CA	69	38.06	42.26	43.58	43.69	46.39			VAL	A	CA	262	94.69	94.16	94.86	95.07	94.86			MET	B	CA	69	22.86	23.96	22.66	27.36	23.46
VAL	B	CA	70	40.48	43.28	45.36	45.86	48.46			LEU	A	CA	263	94.87	94.98	95.28	95.67	95.48			VAL	B	CA	70	24.65	25.85	24.15	28.55	25.85
ARG	B	CA	71	40.61	43.51	46.01	46.61	46.31			GLY	A	CA	264	93.48	93.26	93.56	94.07	93.47			ARG	B	CA	71	22.5	22.9	23	27.2	23.7
VAL	B	CA	72	44.71	46.42	47.62	47.11	50.61			TRP	A	CA	265	92.26	91.76	91.86	92.57	91.75			VAL	B	CA	72	24.81	25.81	24.71	28.81	25.71
GLY	B	CA	73	41.54	45.71	45.71	45.94	47.94			VAL	A	CA	266	93.11	92.24	93.21	93.74	93.01			GLY	B	CA	73	23.71	24.81	24.31	28.91	25.71
GLU	B	CA	74	38.68	40.08	43.07	43.69	43.29			ALA	A	CA	267	93.97	93.55	94.25	94.45	94.17			GLU	B	CA	74	25.57	25.67	25.47	28.47	25.17
GLY	B	CA	75	44.26	45.26	44.05	44.48	45.68			LEU	A	CA	268	90.42	89.62	90.72	91.12	90.33			GLY	B	CA	75	25.89	27.29	26.99	29.99	27.49
LYS	B	CA	76	41.66	41.86	44.48	44.65	45.75			ALA	A	CA	269	89.2	88.81	89.1	89.71	89.54			LYS	B	CA	76	26.98	27.18	26.08	29.98	26.38
TYR	B	CA	77	36.76	34.06	36.97	37.29	36.39			ASN	A	CA	270	91.61	91.01	91.41	91.91	92.23			TYR	B	CA	77	26.48	27.28	25.28	28.58	24.88
ARG	B	CA	78	35.88	34.68	39.09	39.58	36.98			SER	A	CA	271	91.05	90.66	90.66	91.69	91.19			ARG	B	CA	78	27.88	28.18	27.08	29.98	27.28
GLU	B	CA	79	37.86	36.26	39.96	38.98	39.08			LYS	A	CA	272	89.24	89.53	88.74	90.33	90.14			GLU	B	CA	79	26.09	26.79	26.09	26.59	25.79
ASP	B	CA	80	39.69	36.39	39.08	39.35	39.85			LYS	A	CA	273	87.23	87.33	86.63	87.93	87.5			ASP	B	CA	80	27.86	27.06	28.06	29.76	27.26
PHE	B	CA	81	44.19	40.69	38.69	39.26	42.56			PHE	A	CA	274	88.04	87.93	88.44	89.43	88.93			PHE	B	CA	81	28.66	27.76	28.16	30.96	28.46
GLN	B	CA	82	44.67	38.67	38.79	38.66	40.16			GLN	A	CA	275	87.54	87.44	87.54	88.44	88.11			GLN	B	CA	82	31.27	30.97	31.27	31.47	29.77
MET	B	CA	83	48.81	42.73	43.03	42.71	44.61			LEU	A	CA	276	86.48	87.06	86.46	87.49	87.39			MET	B	CA	83	36.03	34.83	35.93	34.73	33.63
ASP	B	CA	84	53.22	48.74	49.34	49.62	50.32			LEU	A	CA	277	87.64	88.02	87.94	88.72	88.7			ASP	B	CA	84	41.22	38.32	41.42	41.22	40.72
GLU	B	CA	85	49.2	43.13	47.43	46.8	44.2			VAL	A	CA	278	90.77	90.65	90.95	91.47	91.17			GLU	B	CA	85	42.03	38.73	41.53	39.93	40.13
GLY	B	CA	86	63.91	59.3	58.2	54.51	60.11			GLU	A	CA	279	91.09	91.09	91.19	91.45	90.97			GLY	B	CA	86	50.02	48.82	49.22	50.12	49.42
GLU	B	CA	87	76.73	75.43	72.13	67.83	78.43			ALA	A	CA	280	89.95	89.45	89.75	90.49	89.36			GLU	B	CA	87	66.21	64.01	66.91	66.01	66.21
ASP	B	CA	88	88.94	88.23	90.03	89.44	89.84			ASP	A	CA	281	88.84	88.92	89.54	89.22	89.1			ASP	B	CA	88	78.73	77.33	78.13	78.43	78.13
PRO	B	CA	89	91.24	91.11	92.71	92.04	92.34			LYS	A	CA	282	89.56	89.75	89.95	90.49	89.48			PRO	B	CA	89	82.62	81.12	81.62	81.82	81.72
ASN	B	CA	90	92.68	92.68	93.85	93.47	93.87			LEU	A	CA	283	90.28	90.08	90.88	91.29	90.45			ASN	B	CA	90	85.59	83.79	84.09	84.59	83.89
LEU	B	CA	91	93.23	93.54	94.54	94.03	94.63			SER	A	CA	284	88.5	88.11	87.8	88.91	87.6			LEU	B	CA	91	86.1	84.1	84.5	86	84.1
LEU	B	CA	92	94.05	94.65	95.66	95.06	95.56			LYS	A	CA	285	89.12	89.41	89.42	89.61	89.61			LEU	B	CA	92	89.25	87.05	87.35	89.15	87.25
PHE	B	CA	93	95.64	95.7	96.3	95.84	96.14			ILE	A	CA	286	90.63	90.83	90.93	91.23	90.54			PHE	B	CA	93	91.04	88.84	88.94	90.44	89.44
GLN	B	CA	94	95.73	95.7	96.6	96.23	96.63			MET	A	CA	287	89.12	89.44	89.42	89.74	89.04			GLN	B	CA	94	91.61	88.81	89.31	90.31	89.31
SER	B	CA	95	94.52	94.91	95.61	95.22	95.72			GLN	A	CA	288	89.35	89.09	89.79	89.87	89.67			SER	B	CA	95	90.64	88.74	88.34	90.04	88.74
TYR	B	CA	96	93.32	93.92	94.72	94.42	95.02			ASP	A	CA	289	89.47	90.17	89.87	89.99	89.66			TYR	B	CA	96	91.72	89.92	90.02	91.82	90.52
LEU	B	CA	97	95.86	95.96	96.75	96.45	96.85			ASP	A	CA	290	91.18	90.99	91.29	91.49	90.78			LEU	B	CA	97	94.66	93.46	93.16	93.76	93.36
ASP	B	CA	98	94.59	94.49	95.85	95.17	95.67			LEU	A	CA	291	88.67	88.85	88.95	89.25	88.87			ASP	B	CA	98	90.55	88.05	87.95	89.35	88.05
ASN	B	CA	99	94.49	94.79	95.77	95.36	95.66			ASN	A	CA	292	88.77	88.98	89.38	89.68	89.49			ASN	B	CA	99	91.17	88.97	88.87	89.57	88.87
VAL	B	CA	100	95.49	95.39	96.38	96.19	96.29			ARG	A	CA	293	88.41	89.1	89.31	89.4	89.54			VAL	B	CA	100	93.16	91.76	91.26	92.26	91.06
GLY	B	CA	101	96.1	95.91	96.41	96.1	96.5			TYR	A	CA	294	88.78	88.66	89.46	89.69	89.59			GLY	B	CA	101	90.34	88.54	88.54	88.64	88.34
VAL	B	CA	102	94.55	94.45	95.59	95.17	95.77			THR	A	CA	295	83.18	83.67	84.37	84.56	84.95			VAL	B	CA	102	85.85	83.15	84.35	83.35	83.65
GLN	B	CA	103	94.72	94.83	95.63	95.42	95.82			SER	A	CA	296	78.46	79.47	79.27	79.36	79.79			GLN	B	CA	103	89.03	87.13	86.83	86.83	86.63
ILE	B	CA	104	96.36	96.36	96.87	96.57	96.97			SER	A	CA	297	69.52	72.02	70.32	70.62	70.9			ILE	B	CA	104	90.28	88.58	87.58	87.28	87.58
VAL	B	CA	105	94.61	94.94	95.34	95.11	95.61			MET	B	CA	1	33.57	33.66	32.26	33.87	35.07			VAL	B	CA	105	80.73	77.63	78.63	77.53	78.03
ARG	B	CA	106	94.88	94.78	95.79	95.36	95.96			SER	B	CA	2	45.07	43.45	43.15	43.35	47.16			ARG	B	CA	106	80.28	76.08	77.18	77.58	76.68
GLN	B	CA	107	95.5	95.63	96.33	95.9	96.1			LYS	B	CA	3	44.6	46.23	43.7	45.23	47.24			GLN	B	CA	107	81.33	78.23	77.73	79.13	77.63
MET	B	CA	108	94.44	95.03	95.43	95.24	95.54			ILE	B	CA	4	42.32	44.03	43.92	44.23	47.9			MET	B	CA	108	76.81	73.31	72.71	73.11	72.01
ARG	B	CA	109	92.57	92.97	94.08	93.65	94.35			PHE	B	CA	5	43.58	46.88	43.98	45.19	48.48			ARG	B	CA	109	67.76	64.06	64.46	65.96	64.26
SER	B	CA	110	93.28	93.68	94.45	94.17	94.37			VAL	B	CA	6	43.54	47.32	45.24	46.22	49.84			SER	B	CA	110	67.55	64.35	63.55	65.75	63.15
GLY	B	CA	111	91.32	91.44	92.24	91.92	92.02			ASN	B	CA	7	47.5	48.24	49.7	48.34	51.82			GLY	B	CA	111	61.54	58.34	57.94	59.34	56.84
GLU	B	CA	112	91.31	91.8	92.9	92.11	92.91			PRO	B	CA	8	50.92	51.73	51.72	53.03	54.41			GLU	B	CA	112	69.31	63.31	64.11	66.91	64.51
ARG	B	CA	113	94.39	94.99	95.66	95.26	95.46			SER	B	CA	9	51.88	51.25	54.45	52.56	54.46			ARG	B	CA	113	76.69	70.59	72.19	74.09	73.59
PHE	B	CA	114	94.67	95.27	95.67	95.25	95.65			ALA	B	CA	10	50.09	52.16	52.06	52.55	54.75			PHE	B	CA	114	81.75	75.65	77.55	78.65	78.75
LEU	B	CA	115	94.91	95.44	95.94	95.61	95.71			ILE	B	CA	11	47.57	50.85	48.25	50.37	52.99			LEU	B	CA	115	80.62	75.42	76.32	77.62	77.92
LYS	B	CA	116	95.41	95.93	96.43	96.01	96.31			ARG	B	CA	12	52.74	54.6	53.34	53.2	55.81			LYS	B	CA	116	83.32	78.42	79.22	81.02	80.02
ILE	B	CA	117	96.8	96.71	97.11	96.9	97.1			ALA	B	CA	13	52.35	55.09	53.99	54.35	58.39			ILE	B	CA	117	88.54	84.94	86.84	87.54	87.14
TRP	B	CA	118	96.76	96.86	97.15	96.86	97.16			GLY	B	CA	14	49.17	53.65	50.45	51.89	55.79			TRP	B	CA	118	91.15	88.05	88.15	89.75	88.75
SER	B	CA	119	94.96	95.46	96.05	95.57	96.07			LEU	B	CA	15	49.38	52.87	51.07	54.35	55.98			SER	B	CA	119	87.48	84.78	84.48	86.68	85.48
GLN	B	CA	120	95.28	95.38	95.88	95.35	96.15			ALA	B	CA	16	51.27	55.17	55.27	53.38	56.09			GLN	B	CA	120	88.75	87.15	85.65	87.75	86.05
THR	B	CA	121	96.47	96.57	97.16	96.88	97.08			ASP	B	CA	17	50.37	57.25	54.25	55.47	58.27			THR	B	CA	121	93.28	91.58	91.18	92.48	91.08
VAL	B	CA	122	96.69	96.79	97.25	96.95	97.35			LEU	B	CA	18	47.4	51.11	47.1	52.41	53.63			VAL	B	CA	122	93.06	91.46	90.46	91.86	90.76
GLU	B	CA	123	94.72	95	95.8	95.42	95.82			GLU	B	CA	19	50.32	54.74	53.82	55.04	55.71			GLU	B	CA	123	89.53	87.43	86.53	88.43	86.83
GLU	B	CA	124	94.33	94.54	95.54	95.13	95.43			MET	B	CA	20	54.25	58.67	56.97	57.29	59.28			GLU	B	CA	124	90.61	88.01	88.01	89.61	87.91
ILE	B	CA	125	95.24	95.84	96.44	95.94	96.54			ALA	B	CA	21	48.33	53.34	49.83	51.54	52.4			ILE	B	CA	125	94.34	93.24	92.44	93.44	93.04
VAL	B	CA	126	95.37	95.57	96.57	96.27	96.47			GLU	B	CA	22	50.52	55.94	52.02	54.84	54.81			VAL	B	CA	126	91.86	90.06	88.96	90.36	89.36
SER	B	CA	127	95.01	95.23	95.93	95.61	95.81			GLU	B	CA	23	53.04	59.33	57.14	57.63	58.24			SER	B	CA	127	90.22	88.02	87.82	88.12	87.82
TYR	B	CA	128	94.17	94.87	95.75	95.29	95.99			THR	B	CA	24	50.3	56.23	53.1	53.73	55.61			TYR	B	CA	128	90.69	87.79	88.09	89.29	88.79
VAL	B	CA	129	94.94	95.5	96.2	95.94	96.44			VAL	B	CA	25	53.14	57.34	53.04	55.74	57.2			VAL	B	CA	129	90.92	88.82	88.62	89.02	89.02
THR	B	CA	130	93.72	93.93	94.63	94.42	94.72			ASP	B	CA	26	60.82	67.41	62.62	64.81	66.1			THR	B	CA	130	86.54	82.84	83.74	84.24	84.34
VAL	B	CA	131	92.77	92.87	93.55	93.29	94.19			LEU	B	CA	27	56.65	61.36	57.56	58.95	58.45			VAL	B	CA	131	85.56	81.86	83.86	83.66	83.66
ASN	B	CA	132	92.86	93.06	94.09	93.68	94.28			ILE	B	CA	28	55.34	58.71	55.34	56.11	56.53			ASN	B	CA	132	85.56	82.06	83.66	84.16	83.36
PHE	B	CA	133	89.49	90.49	91.26	90.65	91.65			ASN	B	CA	29	53.1	60.61	53.1	56.51	57.61			PHE	B	CA	133	79.88	77.28	77.88	78.58	78.68
PRO	B	CA	134	78.86	79.46	79.19	78.66	80.46			ARG	B	CA	30	55.64	61.62	58.44	59.82	60.02			PRO	B	CA	134	71.69	69.79	71.59	71.19	71.49
ASN	B	CA	135	70.12	71.91	70.71	70.22	72.32			ASN	B	CA	31	52.89	57.95	53.65	54.56	53.89			ASN	B	CA	135	63.44	61.54	62.14	61.64	62.24
PRO	B	CA	136	57.18	60.68	57.89	57.97	60.07			ILE	B	CA	32	52.3	56.64	53.9	53.74	53.04			PRO	B	CA	136	51.76	47.46	50.66	48.56	50.46
PRO	B	CA	137	51.18	54.08	51.58	50.95	52.95			GLU	B	CA	33	55.97	65.25	57.45	59.46	59.98			PRO	B	CA	137	44.05	39.85	42.65	41.85	42.65
ARG	B	CA	138	51.12	51.62	48.22	48.32	49.42			ASP	B	CA	34	62.15	68.88	62.88	63.98	64.16			ARG	B	CA	138	44.4	41.4	41.4	41.9	41.7
ARG	B	CA	139	41.49	42.59	36.58	36.77	37.27			ASN	B	CA	35	51.27	54.55	50.25	50.87	50.07			ARG	B	CA	139	35.45	32.55	33.35	34.85	34.65
SER	B	CA	140	41.37	39.07	37.56	37.69	36.39			GLN	B	CA	36	51.71	56.73	51.81	50.83	50.34			SER	B	CA	140	31.99	29.59	29.59	32.89	31.49
SER	B	CA	141	34.39	34.19	31.97	31.68	32.98			ALA	B	CA	37	56.21	58.72	54.91	53.92	53.04			SER	B	CA	141	30.36	29.06	27.66	30.36	28.76
GLU	B	CA	142	36.25	33.05	34.46	35.29	33.49			HIS	B	CA	38	48.5	52.91	49	48.91	46.61			GLU	B	CA	142	29.26	27.76	28.36	32.06	30.56
ASP	B	CA	143	38.74	36.11	37.51	37.74	36.34			LEU	B	CA	39	44.84	48.01	43.34	44.01	41.51			ASP	B	CA	143	32.42	30.92	29.42	33.32	31.32
LYS	B	CA	144	29.96	29.06	29.95	30.46	29.96			GLN	B	CA	40	36.43	40.03	36.63	36.73	34.4			LYS	B	CA	144	26.85	26.45	26.25	29.75	27.35
SER	B	CA	145	30.86	28.06	29.65	30.36	28.76			GLY	B	CA	41	34.14	35.82	33.84	34.32	32.74			SER	B	CA	145	25.27	25.47	24.57	27.57	26.07
THR	B	CA	146	31.82	28.94	29.24	29.72	30.12			GLU	B	CA	42	35.17	36.85	34.95	34.66	33.89			THR	B	CA	146	24.43	23.23	22.83	26.53	24.03
GLN	B	CA	147	28.75	26.65	28.88	28.15	26.45			PRO	B	CA	43	35.38	36.16	34.16	34.75	34.89			GLN	B	CA	147	23.26	23.86	23.36	26.26	24.86
THR	B	CA	148	33.03	31.02	31.92	31.23	31.83			ILE	B	CA	44	34.28	37.78	34.78	35.47	36.08			THR	B	CA	148	22.34	22.34	22.34	24.14	23.54
THR	B	CA	149	33.08	31.48	32.78	32.25	31.75			GLU	B	CA	45	36.41	39.82	36.11	37.32	36.64			THR	B	CA	149	22.25	22.85	22.45	24.55	24.05
GLY	B	CA	150	32.46	30.66	31.59	31.35	30.85			VAL	B	CA	46	38.06	40.87	39.87	39.56	40.09			GLY	B	CA	150	21.78	22.18	21.68	22.48	23.18
ARG	B	CA	151	26.51	25.21	26.01	26.51	25.71			ASP	B	CA	47	39.29	41.86	39.36	39.68	40.59			ARG	B	CA	151	22.04	22.74	22.24	23.34	23.74
GLU	B	CA	152	27.61	27.6	28.3	28.71	27.61			ASN	B	CA	48	38.15	41.18	37.68	40.28	40.18			GLU	B	CA	152	23.3	24.7	23.1	25.6	24.9
LEU	B	CA	153	32.57	30.67	30.78	31.26	30.96			LEU	B	CA	49	39	41.5	37.6	39.1	40.82			LEU	B	CA	153	28.06	28.96	28.86	28.76	31.06
LYS	B	CA	154	25.46	25.16	25.45	25.87	25.47			PRO	B	CA	50	36.12	40.11	35.82	37.81	37.12			LYS	B	CA	154	21.48	21.68	21.28	22.48	22.58
LYS	B	CA	155	24.31	23.41	23.91	24.41	23.31			GLU	B	CA	51	42.38	44.17	41.87	43.28	41.88			LYS	B	CA	155	21.12	21.42	21.02	22.12	23.62
GLU	B	CA	156	31.43	30.32	30.52	31.23	29.93			ASP	B	CA	52	38.86	41.26	38.66	39.98	40.56			GLU	B	CA	156	23.02	23.42	22.02	23.32	23.92
THR	B	CA	157	29.96	29.06	27.67	28.46	27.66			MET	B	CA	53	37.63	39.62	36.33	38.62	41.54			THR	B	CA	157	20.29	21.19	20.69	20.99	22.59
THR	B	CA	158	30.13	28.4	26.7	27.73	27.13			LYS	B	CA	54	35.68	37.66	34.26	36.69	37.37			THR	B	CA	158	18.62	19.72	19.12	19.72	20.32
SER	B	CA	159	28.63	27.12	26.32	27.13	26.63			ARG	B	CA	55	35.07	36.66	34.46	36.56	37.67			SER	B	CA	159	20.02	21.12	20.82	21.22	21.62
ALA	B	CA	160	34.46	33.16	31.55	32.96	31.56			LEU	B	CA	56	32.72	37.02	33.22	35.82	39.2			ALA	B	CA	160	20.85	22.05	21.55	22.35	22.95
PHE	B	CA	161	30	27.54	27.24	27.9	27.8			HIS	B	CA	57	29.57	31.38	28.68	30.99	34.36			PHE	B	CA	161	20.22	21.52	20.42	21.72	22.62
SER	B	CA	162	28.12	26.33	25.83	26.92	26.22			LEU	B	CA	58	31.8	35.02	30.7	33.92	37.21			SER	B	CA	162	20.04	20.54	20.64	21.04	21.44
GLN	B	CA	163	22.79	21.69	21.17	21.76	21.26			ASP	B	CA	59	29.06	30.09	28.29	30.07	32.39			GLN	B	CA	163	16.77	17.07	16.97	17.37	17.87
ARG	B	CA	164	28.09	26.49	25.75	26.98	26.28			ASP	B	CA	60	27.47	28.15	25.85	28.59	31.15			ARG	B	CA	164	20.77	21.07	20.37	21.17	21.47
GLU	B	CA	165	28.06	26.96	25.95	26.55	25.95			GLU	B	CA	61	28.88	30.48	28.38	30.39	32.96			GLU	B	CA	165	21.95	22.15	21.45	22.45	22.15
SER	B	CA	166	30.15	29.15	28.28	29.26	28.06			LYS	B	CA	62	25.1	26.5	25.1	26.3	29.61			SER	B	CA	166	21.67	22.07	21.87	22.27	22.07
GLN	B	CA	167	26.21	25.6	24.2	24.91	24.31			SER	B	CA	63	26.03	28.03	27.13	27.43	31			GLN	B	CA	167	19.62	20.12	20.12	20.72	20.62
PRO	B	CA	168	28.29	27.29	25.79	27.18	25.38			SER	B	CA	64	28.92	31.81	30.32	31.31	34.04			PRO	B	CA	168	20.87	21.77	20.97	21.57	21.97
SER	B	CA	169	28.91	28.6	27.1	28.01	27.51			ASN	B	CA	65	30.53	33.01	31.73	33.31	37.23			SER	B	CA	169	21	21	20.5	21.4	20.9
LYS	B	CA	170	28.68	26.98	26.29	26.98	26.08			LEU	B	CA	66	32.03	34.84	33.23	34.34	38.71			LYS	B	CA	170	21.56	21.26	20.46	22.16	21.46
ALA	B	CA	171	34.14	32.1	31.7	32.24	31.24			GLY	B	CA	67	30.76	33.35	32.85	33.56	36.69			ALA	B	CA	171	22	22.6	21.8	22.2	21.8
ARG	B	CA	172	31.19	29.79	29.58	29.99	29.69			GLU	B	CA	68	29.65	31.86	31.16	32.08	34.96			ARG	B	CA	172	21.17	21.07	20.27	21.47	21.27
MET	B	CA	173	33.71	33	33.6	34.61	33.61			MET	B	CA	69	32.26	34.18	32.78	33.97	38.06			MET	B	CA	173	22.83	23.23	22.43	22.93	22.93
VAL	B	CA	174	37.82	36.44	36.44	37.02	36.62			VAL	B	CA	70	33.09	34.68	34.78	34.17	36.98			VAL	B	CA	174	23.1	24	22.1	24.3	22.6
ALA	B	CA	175	34.13	33.54	33.64	34.43	34.73			ARG	B	CA	71	32.93	33.61	31.63	33.81	35.41			ALA	B	CA	175	22.9	23.2	22.4	22.9	22.5
GLN	B	CA	176	33.61	32.32	32.52	32.91	32.51			VAL	B	CA	72	33.9	35.6	34	35.5	37.94			GLN	B	CA	176	21.74	21.54	21.64	22.14	21.14
VAL	B	CA	177	39.16	37.66	38.29	38.46	39.46			GLY	B	CA	73	32.51	33	33.11	34.6	36.93			VAL	B	CA	177	27.28	27.38	24.98	25.58	23.88
ALA	B	CA	178	40.15	38.95	39.79	40.18	40.48			GLU	B	CA	74	31.79	31.87	31.37	33.39	37.26			ALA	B	CA	178	26.58	26.58	25.38	25.98	23.68
PRO	B	CA	179	41.22	39.84	40.44	40.72	41.22			GLY	B	CA	75	33.36	33.98	32.98	35.26	37.05			PRO	B	CA	179	27.44	27.14	25.04	25.64	23.24
GLY	B	CA	180	42.16	40.06	40.65	41.75	41.85			LYS	B	CA	76	33.39	34.15	32.05	36.36	38.55			GLY	B	CA	180	29.27	30.27	27.37	26.87	24.57
PRO	B	CA	181	38.75	34.65	34.95	35.78	35.28			TYR	B	CA	77	31.19	30.45	30.75	33.19	34.85			PRO	B	CA	181	27.27	26.17	25.07	24.47	23.07
PRO	B	CA	182	38.46	35.46	35.88	36.15	37.65			ARG	B	CA	78	32.05	30.98	32.48	35.15	35.67			PRO	B	CA	182	30.45	28.05	26.05	25.45	24.85
ALA	B	CA	183	40.86	37.26	39.07	39.18	41.98			GLU	B	CA	79	34.47	31.08	34.18	34.77	35.28			ALA	B	CA	183	28.07	25.87	24.27	23.77	22.27
LEU	B	CA	184	44.67	41.27	41.87	42.45	44.45			ASP	B	CA	80	34.65	31.47	34.47	35.46	37.19			LEU	B	CA	184	35.76	31.86	28.66	29.66	26.86
GLU	B	CA	185	49.47	44.97	47.48	48.06	50.36			PHE	B	CA	81	36.19	34.87	38.37	38.39	39.67			GLU	B	CA	185	42.67	36.97	33.57	34.67	29.07
TRP	B	CA	186	50.41	46.52	48.22	48.31	51.31			GLN	B	CA	82	36.27	32.25	35.85	36.56	35.99			TRP	B	CA	186	43.94	37.84	34.44	36.44	30.94
SER	B	CA	187	54.29	51.59	53.18	52.65	55.55			MET	B	CA	83	38.94	37.04	39.64	40.04	40.13			SER	B	CA	187	45.46	40.66	38.06	39.26	33.36
ALA	B	CA	188	59.31	58.12	59.12	58.61	59.91			ASP	B	CA	84	46	42.01	43.5	44.51	45.82			ALA	B	CA	188	51.33	49.23	47.83	44.33	44.33
THR	B	CA	189	65.56	66.46	66.75	65.86	67.56			GLU	B	CA	85	43.84	37.91	39.54	41.41	43.04			THR	B	CA	189	59.66	57.66	56.16	53.56	51.26
ASN	B	CA	190	66.99	68.49	68.57	68.18	70.18			GLY	B	CA	86	56.71	56.31	56.41	56.11	57.91			ASN	B	CA	190	66.06	61.56	62.66	61.66	58.76
GLU	B	CA	191	69.79	70.79	70.66	70.57	73.17			GLU	B	CA	87	71.94	71.72	74.24	72.72	74.1			GLU	B	CA	191	71.19	66.79	69.19	67.59	64.99
GLU	B	CA	192	73.56	74.56	74.15	74.45	76.05			ASP	B	CA	88	85.11	86.54	87.01	85.84	87.21			GLU	B	CA	192	72.89	68.79	72.29	70.09	67.19
ASP	B	CA	193	78.91	79.53	79.83	80.31	81.91			PRO	B	CA	89	89.12	89.71	89.82	88.71	90.2			ASP	B	CA	193	77.91	75.21	78.21	76.81	73.31
ASP	B	CA	194	82.87	83.77	84.36	84.78	86.28			ASN	B	CA	90	90.76	91.17	91.57	90.47	91.87			ASP	B	CA	194	83.18	79.98	82.48	81.38	77.98
LEU	B	CA	195	83.88	84.68	84.87	85.25	87.65			LEU	B	CA	91	92.1	92.72	92.7	91.82	93.34			LEU	B	CA	195	86.47	82.27	85.37	83.97	81.07
SER	B	CA	196	87.07	86.97	87.56	87.85	88.85			LEU	B	CA	92	93.58	93.96	93.86	93.17	94.59			SER	B	CA	196	89.39	86.39	88.59	87.29	85.09
VAL	B	CA	197	89.29	89.89	90.06	90.28	91.48			PHE	B	CA	93	94.61	94.72	94.91	94.22	95.33			VAL	B	CA	197	91.55	88.75	90.75	89.75	89.25
GLU	B	CA	198	89.87	89.97	90.17	90.05	91.75			GLN	B	CA	94	94.8	94.82	95	94.42	95.51			GLU	B	CA	198	91.66	88.86	90.96	90.16	89.56
ALA	B	CA	199	90.74	90.63	90.63	90.84	92.14			SER	B	CA	95	94.03	94.21	94.43	93.61	94.81			ALA	B	CA	199	92.11	89.51	91.21	89.61	89.51
GLU	B	CA	200	89.73	90.1	90.3	90.43	91.93			TYR	B	CA	96	93.53	93.64	93.63	92.74	94.42			GLU	B	CA	200	92.94	90.54	92.14	90.74	91.04
ILE	B	CA	201	92.75	92.65	93.25	93.29	93.99			LEU	B	CA	97	95.46	95.79	95.89	95.09	96.18			ILE	B	CA	201	94.78	93.48	94.18	92.88	93.98
ALA	B	CA	202	92.59	92.29	92.46	92.49	93.79			ASP	B	CA	98	93.36	93.09	93.69	92.69	94.19			ALA	B	CA	202	93.86	92.06	93.26	90.46	92.16
HIS	B	CA	203	91.17	90.87	91.26	91.05	91.85			ASN	B	CA	99	93.96	94.29	94.09	93.56	94.75			HIS	B	CA	203	90.88	89.58	92.38	89.18	90.48
GLN	B	CA	204	93.4	93.2	93.3	93.3	94.3			VAL	B	CA	100	94.95	95.05	94.85	94.38	95.45			GLN	B	CA	204	93.13	92.13	93.13	91.13	92.83
ILE	B	CA	205	93.06	92.86	92.98	92.67	93.87			GLY	B	CA	101	94.63	94.51	94.83	94.41	95.24			ILE	B	CA	205	93.07	92.47	93.07	90.57	92.87
ALA	B	CA	206	91.69	91.39	91.46	89.77	92.07			VAL	B	CA	102	92.97	92.27	92.87	92.47	93.46			ALA	B	CA	206	88.98	88.28	90.68	84.78	88.38
GLU	B	CA	207	91.11	90.44	90.74	90.11	91.41			GLN	B	CA	103	93.92	93.9	93.92	93.6	94.61			GLU	B	CA	207	82.21	81.11	86.61	80.51	82.61
SER	B	CA	208	92.29	91.79	92.46	92.35	92.65			ILE	B	CA	104	95.27	95.39	95.39	95.29	95.67			SER	B	CA	208	84.89	82.29	86.19	81.69	85.09
PHE	B	CA	209	91.42	90.2	91.3	91.02	91.12			VAL	B	CA	105	93.73	93.54	93.63	93.34	94.14			PHE	B	CA	209	87	84	87.2	83.7	86.6
SER	B	CA	210	93.37	92.47	92.77	92.36	92.56			ARG	B	CA	106	92.78	92.87	93.27	92.88	93.67			SER	B	CA	210	78.56	76.56	81.16	76.46	82.06
LYS	B	CA	211	92.4	91.1	92	92.1	91.9			GLN	B	CA	107	94.1	94.41	94.4	93.81	94.64			LYS	B	CA	211	82.12	76.52	79.92	76.12	80.62
LYS	B	CA	212	91.93	89.93	90.73	90.63	90.53			MET	B	CA	108	93.33	93.14	92.93	92.44	93.22			LYS	B	CA	212	80.94	75.74	76.64	73.94	77.74
TYR	B	CA	213	90.81	90.23	90.73	90.81	90.91			ARG	B	CA	109	91.09	91.46	91.46	90.69	92.15			TYR	B	CA	213	87.42	83.92	85.42	83.72	85.92
LYS	B	CA	214	89.71	89.14	90.14	90.31	90.11			SER	B	CA	110	90.57	91.15	90.95	90.37	91.56			LYS	B	CA	214	83.1	79.5	80	78.3	79.5
PHE	B	CA	215	90.86	90.66	91.49	91.77	92.27			GLY	B	CA	111	87.52	87.6	88.42	87.3	88.73			PHE	B	CA	215	89.18	86.48	88.58	87.58	87.98
PRO	B	CA	216	91.26	91.46	92.16	92.26	92.46			GLU	B	CA	112	87.33	88.24	88.73	87.74	89.01			PRO	B	CA	216	88.35	84.55	88.05	87.25	86.25
SER	B	CA	217	90.78	91.18	91.57	91.49	91.79			ARG	B	CA	113	92.18	92.69	93.19	92.09	93.05			SER	B	CA	217	83.36	77.56	82.66	82.36	81.16
ARG	B	CA	218	85.5	86.6	87	86.7	87.3			PHE	B	CA	114	92.87	93.29	93.19	92.55	93.49			ARG	B	CA	218	75.71	68.51	74.81	74.61	73.51
SER	B	CA	219	81.88	83.38	84.16	82.95	84.45			LEU	B	CA	115	92.51	92.62	93.01	92.22	93.21			SER	B	CA	219	63.86	57.16	62.46	63.36	61.96
SER	B	CA	220	76.41	78.71	77.71	76.51	77.61			LYS	B	CA	116	93.6	93.8	94.2	93.6	94.31			SER	B	CA	220	54.32	48.82	52.82	54.62	52.82
GLY	B	CA	221	85.58	86.28	88.59	87.88	88.18			ILE	B	CA	117	95.2	95.62	95.4	95.12	95.3			GLY	B	CA	221	64.95	60.35	61.85	62.45	61.45
ILE	B	CA	222	88.52	88.11	89.01	89.12	89.42			TRP	B	CA	118	95.07	95.37	95.07	94.95	95.55			ILE	B	CA	222	78.91	75.01	76.11	75.71	75.91
PHE	B	CA	223	88.36	87.76	89.05	89.57	89.87			SER	B	CA	119	94.48	94.56	94.76	94.35	94.96			PHE	B	CA	223	81.66	77.26	79.46	77.96	79.86
LEU	B	CA	224	90.21	90.42	90.92	90.51	90.51			GLN	B	CA	120	94.59	94.77	94.87	94.18	95.16			LEU	B	CA	224	83.53	80.13	82.13	79.63	82.33
TYR	B	CA	225	91.94	90.43	91.23	91.34	91.64			THR	B	CA	121	95.96	96.17	96.17	95.85	96.49			TYR	B	CA	225	88.84	86.64	88.64	86.34	88.74
ASN	B	CA	226	93.66	92.96	93.45	93.45	93.65			VAL	B	CA	122	95.85	96.36	96.06	95.97	96.55			ASN	B	CA	226	89.47	87.07	89.37	87.67	89.27
PHE	B	CA	227	93.13	92.11	92.51	92.33	93.43			GLU	B	CA	123	94.73	95.04	94.83	94.54	95.54			PHE	B	CA	227	92.43	91.13	92.73	90.63	92.13
GLU	B	CA	228	92.61	91.52	91.82	91.61	92.41			GLU	B	CA	124	94.54	95	94.84	94.5	95.5			GLU	B	CA	228	88.6	87.5	90.1	87.2	89.2
GLN	B	CA	229	91.91	90.94	91.54	91.41	92.01			ILE	B	CA	125	95.43	95.74	95.83	95.34	96.13			GLN	B	CA	229	88.9	87.6	89.7	87.9	89.3
LEU	B	CA	230	91.31	91.01	91.61	91.71	92.51			VAL	B	CA	126	95.08	95.35	95.25	94.85	95.75			LEU	B	CA	230	90.12	87.52	89.82	88.22	89.32
LYS	B	CA	231	91.65	91.25	91.78	91.79	92.89			SER	B	CA	127	94.84	95.02	95.24	94.82	95.83			LYS	B	CA	231	87.97	84.27	87.37	85.07	86.47
MET	B	CA	232	91.98	92.18	92.35	92.15	93.15			TYR	B	CA	128	94.05	94.65	94.35	93.67	94.96			MET	B	CA	232	90.16	87.06	89.66	87.56	88.56
ASN	B	CA	233	92.03	91.54	91.74	91.63	92.73			VAL	B	CA	129	94.24	94.73	94.64	94.03	95.02			ASN	B	CA	233	90.73	87.73	91.03	87.33	88.33
LEU	B	CA	234	91.79	91.69	91.48	91.28	92.68			THR	B	CA	130	92.72	93.31	93.32	92.81	93.82			LEU	B	CA	234	93.16	90.96	92.76	89.86	91.46
ASP	B	CA	235	91.35	91.15	91.37	91.27	92.37			VAL	B	CA	131	91.57	92.07	92.67	91.77	93.09			ASP	B	CA	235	92.36	89.56	91.96	89.26	89.76
ASP	B	CA	236	91.77	92.27	92.75	92.57	93.77			ASN	B	CA	132	90.78	91.77	92.07	91.16	92.15			ASP	B	CA	236	92.65	89.55	91.55	89.75	90.35
ILE	B	CA	237	93.54	93.64	93.84	93.84	94.74			PHE	B	CA	133	86.59	87.98	87.68	86.69	88.16			ILE	B	CA	237	95.2	93.8	94.5	93.1	94.3
VAL	B	CA	238	93.29	93.99	93.96	93.99	94.89			PRO	B	CA	134	76.79	76.68	77.78	76.09	78.08			VAL	B	CA	238	95.17	93.67	94.37	93.17	94.07
LYS	B	CA	239	90.42	91.23	91.43	91.42	92.82			ASN	B	CA	135	69.41	66.93	69.71	68.03	69.52			LYS	B	CA	239	93.34	91.54	92.44	91.24	91.34
GLU	B	CA	240	90.83	91.92	92.02	91.93	93.03			PRO	B	CA	136	59.19	53.07	59.57	58.06	58.95			GLU	B	CA	240	93.64	91.94	92.54	92.34	92.14
ALA	B	CA	241	92.59	93.29	93.56	93.56	94.36			PRO	B	CA	137	52.29	44.95	52.65	50.55	51.55			ALA	B	CA	241	95.05	93.95	93.95	93.55	93.95
LYS	B	CA	242	89.51	90.43	90.83	90.81	92.01			ARG	B	CA	138	48.43	40.61	47.53	45.51	48.31			LYS	B	CA	242	93.51	91.51	92.21	92.21	91.51
ASN	B	CA	243	86.81	88.51	89.01	88.91	90.31			ARG	B	CA	139	39.08	31.15	38.25	38.28	39.08			ASN	B	CA	243	91.91	89.31	90.81	90.31	89.31
VAL	B	CA	244	88.38	89.28	89.88	89.86	90.76			SER	B	CA	140	38.17	32.18	36.68	36.18	38.36			VAL	B	CA	244	92.07	89.87	90.47	90.27	90.17
PRO	B	CA	245	82.83	84.53	84.93	85.03	85.63			SER	B	CA	141	33.78	31.29	34.59	32.58	34.27			PRO	B	CA	245	88.82	86.42	87.62	86.42	86.62
GLY	B	CA	246	85.68	87.88	88.25	88.26	88.86			GLU	B	CA	142	33.87	30.95	34.15	32.57	34.45			GLY	B	CA	246	89.59	88.09	87.89	88.19	87.59
VAL	B	CA	247	90.52	91.91	92.21	92.32	92.92			ASP	B	CA	143	34.93	33.13	34.83	32.63	35.01			VAL	B	CA	247	92.63	91.83	91.33	91.63	91.53
THR	B	CA	248	88.58	90.38	90.67	90.56	91.66			LYS	B	CA	144	28.67	27.76	28.86	28.45	29.55			THR	B	CA	248	91.68	89.98	90.18	90.48	89.28
ARG	B	CA	249	87.28	88.78	89.29	89.37	90.27			SER	B	CA	145	28.29	27.89	28.89	28.76	29.56			ARG	B	CA	249	89.79	87.79	87.79	88.69	87.19
LEU	B	CA	250	89.33	90.21	90.81	91.03	91.83			THR	B	CA	146	28.44	28	29.14	28.8	30.44			LEU	B	CA	250	91.11	90.61	89.91	89.81	90.11
ALA	B	CA	251	90.43	90.84	91.14	91.53	92.13			GLN	B	CA	147	24.87	24.39	26.19	25.45	26.57			ALA	B	CA	251	92.14	90.54	90.24	89.54	89.84
HIS	B	CA	252	87.89	88.69	88.79	88.97	89.57			THR	B	CA	148	28.63	29.32	29.33	28.82	30.92			HIS	B	CA	252	90.19	87.99	89.49	89.09	87.69
ASP	B	CA	253	86.45	86.45	86.85	87.29	87.69			THR	B	CA	149	28.36	29.75	29.55	29.55	30.67			ASP	B	CA	253	86.67	84.67	84.47	86.77	83.27
GLY	B	CA	254	87.91	87.9	88.2	88.61	89.31			GLY	B	CA	150	27.96	29.37	28.77	28.77	30.08			GLY	B	CA	254	85.73	83.23	83.83	85.53	82.23
SER	B	CA	255	90.14	90.41	90.91	91.04	91.74			ARG	B	CA	151	24.6	25.81	25.4	25.11	25.54			SER	B	CA	255	87.63	86.43	85.73	87.33	85.83
LYS	B	CA	256	91.33	91.32	91.42	91.53	91.93			GLU	B	CA	152	24.3	27.03	25.4	25.73	26.74			LYS	B	CA	256	87.84	86.24	86.74	86.84	87.14
ILE	B	CA	257	93.33	93.6	93.9	94.03	94.43			LEU	B	CA	153	30.97	33.29	31.69	31.87	32.19			ILE	B	CA	257	92.13	91.23	91.53	91.43	91.93
PRO	B	CA	258	93.39	93.69	93.85	93.95	94.45			LYS	B	CA	154	24.08	25.15	24.05	24.37	23.68			PRO	B	CA	258	92.55	91.05	91.65	91.45	91.35
LEU	B	CA	259	94.92	94.93	94.93	95.02	95.42			LYS	B	CA	155	22.43	23.94	22.73	22.64	22.41			LEU	B	CA	259	93.53	92.13	93.23	92.33	92.63
ARG	B	CA	260	94.22	93.8	93.9	94.12	94.52			GLU	B	CA	156	27.2	30.14	28.4	28.64	28.42			ARG	B	CA	260	92.01	89.91	90.81	90.01	90.31
CYS	B	CA	261	93.08	93.18	93.45	93.57	94.07			THR	B	CA	157	27.97	31.56	29.66	28.89	30.28			CYS	B	CA	261	94.57	92.97	93.37	93.67	93.77
VAL	B	CA	262	94.37	94.77	95.05	95.17	95.47			THR	B	CA	158	28.14	30	28.64	28.2	28.91			VAL	B	CA	262	95.87	94.97	95.17	95.07	95.27
LEU	B	CA	263	95.46	95.46	95.65	95.75	96.05			SER	B	CA	159	26.13	28.02	27.13	26.42	27.62			LEU	B	CA	263	96.18	95.18	95.58	95.28	95.88
GLY	B	CA	264	93.15	93.25	93.57	93.77	93.97			ALA	B	CA	160	30.87	33.46	31.36	31.86	32.59			GLY	B	CA	264	94.99	93.49	93.99	93.99	94.19
TRP	B	CA	265	91.06	90.16	90.77	90.67	91.47			PHE	B	CA	161	29.51	31.92	30.11	29.72	32.01			TRP	B	CA	265	94.16	92.16	93.36	93.36	92.86
VAL	B	CA	266	92.43	92.72	93.02	93.23	93.83			SER	B	CA	162	27.02	28.02	27.42	27.82	27.61			VAL	B	CA	266	95.1	93.6	94.1	93.9	94.2
ALA	B	CA	267	93.86	93.86	94.38	94.55	95.05			GLN	B	CA	163	22.68	22.88	21.98	22.17	21.96			ALA	B	CA	267	95.28	94.18	94.88	94.48	94.88
LEU	B	CA	268	88.3	88.61	89.21	89.3	90.4			ARG	B	CA	164	25.78	26.69	25.59	25.97	25.98			LEU	B	CA	268	92.73	90.33	92.13	91.93	91.73
ALA	B	CA	269	85.92	86.71	87.81	87.92	89.02			GLU	B	CA	165	26.45	27.97	27.27	26.69	26.16			ALA	B	CA	269	90.22	87.02	89.62	89.02	88.82
ASN	B	CA	270	89.53	90.4	91.1	91.03	92.33			SER	B	CA	166	28.27	29.29	27.79	28.17	28.17			ASN	B	CA	270	90.6	87.9	90.4	89.7	89.5
SER	B	CA	271	89.16	89.66	90.26	90.17	91.27			GLN	B	CA	167	25.24	25.03	23.84	24.63	23.91			SER	B	CA	271	90.15	86.55	89.45	88.85	89.05
LYS	B	CA	272	87.03	88.33	89.33	89.23	90.23			PRO	B	CA	168	26.97	28.66	26.76	27.45	27.96			LYS	B	CA	272	85.32	78.82	83.72	82.52	81.62
LYS	B	CA	273	86.11	86	86.5	85.91	87.41			SER	B	CA	169	27.6	28.13	26.9	28.13	27.22			LYS	B	CA	273	87.31	81.41	86.61	85.31	85.31
PHE	B	CA	274	87.74	88.44	88.84	89.24	90.74			LYS	B	CA	170	25.48	26.57	24.67	25.95	24.87			PHE	B	CA	274	91.1	88.3	91.5	90.2	90.9
GLN	B	CA	275	85.03	86.71	87.21	87.03	88.63			ALA	B	CA	171	31.5	32.92	30.5	32.42	31.6			GLN	B	CA	275	88.84	84.54	88.64	87.64	87.64
LEU	B	CA	276	84.88	86.18	86.49	85.68	87.88			ARG	B	CA	172	27.05	27.97	26.27	27.67	26.85			LEU	B	CA	276	86.57	79.87	86.77	84.17	84.47
LEU	B	CA	277	87.73	88.13	88.63	88.03	89.43			MET	B	CA	173	31.11	32.4	31.01	32.2	31.54			LEU	B	CA	277	87.84	79.84	87.14	86.94	86.74
VAL	B	CA	278	90.09	90.69	91.27	91.35	91.85			VAL	B	CA	174	35.7	35.7	34.7	36.3	35.73			VAL	B	CA	278	89.95	86.75	90.25	89.35	89.95
GLU	B	CA	279	89.26	90.86	91.26	91.19	91.89			ALA	B	CA	175	32.7	32.54	32.1	33.64	33.21			GLU	B	CA	279	88.28	84.18	88.38	87.88	88.08
ALA	B	CA	280	86.36	88.46	88.99	88.96	89.56			GLN	B	CA	176	29.72	30.01	28.42	29.81	29.3			ALA	B	CA	280	88.96	85.56	88.66	88.16	88.06
ASP	B	CA	281	84.8	87.71	88.71	88.4	88.9			VAL	B	CA	177	36.98	37.25	36.35	38.28	38.15			ASP	B	CA	281	85.71	80.81	85.21	84.41	83.51
LYS	B	CA	282	87.59	89.59	90.27	90.37	90.87			ALA	B	CA	178	36.85	38.99	36.49	38.38	37.68			LYS	B	CA	282	86.16	83.16	86.46	85.96	85.46
LEU	B	CA	283	88.58	89.28	89.98	90.19	91.29			PRO	B	CA	179	35.3	37.53	36.1	37.83	36.61			LEU	B	CA	283	90.55	88.45	90.45	89.15	90.15
SER	B	CA	284	84.44	86.44	87.04	87.24	87.34			GLY	B	CA	180	37.66	39.26	37.96	39.46	38.25			SER	B	CA	284	88.4	85.5	87.9	87.2	87.3
LYS	B	CA	285	86.21	89.13	89.83	89.91	90.01			PRO	B	CA	181	33.67	36.39	33.89	34.07	34.18			LYS	B	CA	285	84.32	80.52	83.42	83.02	81.92
ILE	B	CA	286	88.93	89.53	90.13	90.23	90.33			PRO	B	CA	182	32.78	35.99	34.29	33.88	34.55			ILE	B	CA	286	87.12	85.72	86.72	86.72	86.22
MET	B	CA	287	86.71	87.62	87.92	87.91	88.81			ALA	B	CA	183	34.68	37.79	37.49	35.88	36.56			MET	B	CA	287	87.7	86	86.4	86.4	86.4
GLN	B	CA	288	85.09	87.79	88.56	88.49	89.29			LEU	B	CA	184	37.49	41.47	40.87	37.37	40.39			GLN	B	CA	288	87.85	85.55	86.65	86.05	86.15
ASP	B	CA	289	85.26	87.36	88.75	88.75	88.95			GLU	B	CA	185	40.06	46.79	44.99	42.95	46.76			ASP	B	CA	289	82.16	80.66	81.06	81.46	79.66
ASP	B	CA	290	88.85	89.95	90.48	90.66	90.76			TRP	B	CA	186	43.22	49.32	48.72	45.52	49.22			ASP	B	CA	290	86.25	85.15	84.85	84.95	84.65
LEU	B	CA	291	85.16	87.26	88.19	88.25	88.45			SER	B	CA	187	47.26	53.66	52.56	49.89	52.88			LEU	B	CA	291	86.57	85.37	85.07	85.67	85.57
ASN	B	CA	292	84.35	87.25	88.17	88.26	88.36			ALA	B	CA	188	52.04	55.8	56.44	53.1	57.82			ASN	B	CA	292	82.39	80.79	78.89	81.29	79.59
ARG	B	CA	293	86.12	88	88.9	89.22	89.12			THR	B	CA	189	59.66	62.48	62.88	60.46	65.07			ARG	B	CA	293	78.54	77.54	77.14	78.64	75.94
TYR	B	CA	294	85.85	87.75	88.47	88.65	88.85			ASN	B	CA	190	64.56	66.17	66.27	65.68	67.35			TYR	B	CA	294	82.27	82.27	80.47	83.27	81.37
THR	B	CA	295	78.59	81.79	83.05	83.26	83.66			GLU	B	CA	191	67.06	68.45	68.95	67.17	70.67			THR	B	CA	295	75.96	75.26	71.46	76.96	74.56
SER	B	CA	296	73.76	76.76	77.48	77.45	77.05			GLU	B	CA	192	71.29	72.57	73.57	71.89	74.67			SER	B	CA	296	67.75	66.65	60.75	67.55	63.25
SER	B	CA	297	66.12	67.63	67.43	67.92	67.12			ASP	B	CA	193	76.71	78.04	79.11	77.14	79.62			SER	B	CA	297	57.2	55.7	53.1	58.1	53.1
											ASP	B	CA	194	81.59	83.18	83.68	82.36	84.28			G	C	P	1	49.88	46.64	47.51	48.35	45.35
											LEU	B	CA	195	81.89	83.17	83.77	82.47	84.98			G	C	P	2	52.35	50.12	51.34	50.49	47.58
											SER	B	CA	196	84.86	85.55	86.65	85.78	87.68			U	C	P	3	55.61	53.35	54.83	53.7	50.74
											VAL	B	CA	197	88.28	88.48	88.98	88.99	89.98			C	C	P	4	58.1	55.35	56.31	55.4	54.36
											GLU	B	CA	198	86.39	87.49	87.59	87.28	88.78			C	C	P	5	63.11	59.31	61	61.5	58.64
											ALA	B	CA	199	87.82	89.51	89.72	89.31	90.4			C	C	P	6	69.06	67.21	67.4	68.77	65.88
											GLU	B	CA	200	86.91	87.81	88.31	87.71	89.04			U	C	P	7	73.88	75.1	73.67	76.16	73.78
											ILE	B	CA	201	90.55	90.68	90.78	91.05	91.47			U	C	P	8	75	77.69	73.54	76.88	75.05
											ALA	B	CA	202	89.99	90.95	90.65	91.29	91.45			G	C	P	9	76.71	78.47	73.18	77.04	76.23
											HIS	B	CA	203	88.77	89.06	89.16	89.79	89.79			G	C	P	10	72.43	74.5	70.64	73.31	72.11
											GLN	B	CA	204	91.02	91.84	91.92	92.04	92.33			C	C	P	11	72.93	74.52	71.42	74.08	72.69
											ILE	B	CA	205	90.28	90.67	90.97	91.45	91.45			C	C	P	12	73.69	76.28	72.98	75.86	74.07
											ALA	B	CA	206	88.55	90.09	89.89	90.09	90.35			C	C	P	13	70.86	74.54	71.05	73.45	72.82
											GLU	B	CA	207	87.41	88.8	87.91	87.9	88.71			A	C	P	14	71.46	74.67	70.95	73.26	72.87
											SER	B	CA	208	89.77	91.08	90.58	91.17	90.98			G	C	P	15	69.99	73.52	68.37	71.72	72.25
											PHE	B	CA	209	87.72	87.64	88.32	89.14	88.74			U	C	P	16	67.58	72.99	64.85	65.99	71.51
											SER	B	CA	210	89.18	91.05	90.35	90.16	91.06			U	C	P	17	64.34	68.07	60.54	62.19	66.78
											LYS	B	CA	211	89.33	90.32	90.33	90.52	90.64			G	C	P	18	65.93	62.57	58.64	59.95	59.03
											LYS	B	CA	212	89	89.91	89.8	90.01	89.8			G	C	P	19	69.89	69.3	65.21	64.78	64.87
											TYR	B	CA	213	88.12	88.21	88.92	89.71	89.1			U	C	P	20	69.41	68.02	65.3	63.67	64.41
											LYS	B	CA	214	89.11	89.03	89.71	89.93	89.92			U	C	P	21	67.26	66.13	64.19	66.29	61.9
											PHE	B	CA	215	89.17	89.59	89.99	90.79	89.95			A	C	P	22	69.22	68.62	65.88	68.25	66.47
											PRO	B	CA	216	91.48	91.17	91.47	91.97	91.57			A	C	P	23	69.19	71.35	69.49	72.07	70.1
											SER	B	CA	217	90.57	90.48	90.38	90.96	90.49			G	C	P	24	74.82	76.36	74.84	77.16	74.84
											ARG	B	CA	218	85.6	86.7	85.5	86.2	85.9			G	C	P	25	73.61	75.57	73.4	76.47	73.72
											SER	B	CA	219	82.59	84.09	83.29	82.97	84.46			C	C	P	26	75.48	77.9	74.76	77.74	75.84
											SER	B	CA	220	77.43	79.12	77.13	76.52	78.1			2MG	C	P	27	74.64	76.13	74.1	75.54	73.77
											GLY	B	CA	221	87.16	87.85	87.95	87.08	88.08			PSU	C	P	28	77.23	77.74	75.35	77.58	75.12
											ILE	B	CA	222	87.51	88	88.81	88.4	88.84			G	C	P	29	74.23	75.1	70.62	73.34	72.73
											PHE	B	CA	223	86.09	85.69	86.69	88.05	87.57			G	C	P	30	70.74	72.53	66.32	68.52	70.52
											LEU	B	CA	224	89.03	89.94	89.43	89.54	90.3			U	C	P	31	71.37	71.84	67.7	69.83	70.81
											TYR	B	CA	225	88.13	88.13	89.33	89.73	89.01			G	C	P	32	74.49	73.88	71.2	74.09	72.94
											ASN	B	CA	226	91.58	91.66	91.56	91.97	92.28			C	C	P	33	71.49	71.27	69.02	72.09	70.34
											PHE	B	CA	227	89.21	89.43	89.81	90.63	90.41			U	C	P	34	71.69	71.87	70.77	74.57	72.48
											GLU	B	CA	228	89.5	89.33	89.5	89.93	90.43			U	C	P	35	70.97	70.82	71.79	75.69	73.1
											GLN	B	CA	229	89.41	89.31	89.51	89.71	89.62			A	C	P	36	66.97	66.61	66.9	69.76	68.02
											LEU	B	CA	230	88.92	87.8	88.32	89.2	89.22			U	C	P	37	63.51	65.02	66.48	69.99	68.08
											LYS	B	CA	231	89.86	89.57	88.97	88.68	90.69			A	C	P	38	56.61	57.86	59.65	64.69	62.73
											MET	B	CA	232	89.37	89.39	89.09	89.15	90.16			A	C	P	39	59.91	61.61	63.05	66.94	64.39
											ASN	B	CA	233	88.94	89.53	89.44	88.83	90.41			C	C	P	40	65.53	67.17	64.74	68.48	66.77
											LEU	B	CA	234	88.48	89.49	89.19	88.95	90.09			A	C	P	41	63.8	65.54	62.41	65.9	65.08
											ASP	B	CA	235	87.77	88.76	88.36	88.16	89.18			C	C	P	42	66.55	69.77	64.71	68.09	68.87
											ASP	B	CA	236	89.27	89.86	89.76	89.67	90.47			C	C	P	43	68.77	72.13	65.36	68.49	69.07
											ILE	B	CA	237	91.83	91.52	91.93	92.12	92.62			A	C	P	44	68.01	71.29	64.24	67.21	67.91
											VAL	B	CA	238	91.45	91.76	92.36	92.28	92.87			A	C	P	45	67.66	70.85	64.27	66.59	67.51
											LYS	B	CA	239	91.22	90.8	91.52	91.3	91.93			G	C	P	46	67.75	71.5	65.37	67.51	67.57
											GLU	B	CA	240	92.64	91.23	92.34	92.73	92.64			A	C	P	47	67.75	68.15	64.49	67.85	66.11
											ALA	B	CA	241	93.68	92.36	93.56	93.88	93.67			U	C	P	48	72.17	72.35	70.85	73.09	71.02
											LYS	B	CA	242	91.31	90.21	91.61	91.81	92.01			5MC	C	P	49	66.57	66.65	64.17	65.41	63.97
											ASN	B	CA	243	90.13	88.84	90.13	90.74	90.7			A	C	P	50	74.64	75.38	74.67	74.67	73.32
											VAL	B	CA	244	89.58	88.06	89.36	89.99	89.85			G	C	P	51	68.29	70.82	70.42	68.57	68.34
											PRO	B	CA	245	86.51	85.02	86.51	87.22	87.12			C	C	P	52	66.38	67.79	67.56	66.51	65.64
											GLY	B	CA	246	88.67	87.68	89.18	89.38	89.69			A	C	P	53	60.94	61.93	62.46	60.65	60.28
											VAL	B	CA	247	92.33	91.54	92.63	92.64	92.51			G	C	P	54	64.14	64.09	63.2	63.53	62.15
											THR	B	CA	248	90.76	90.35	91.35	91.46	91.86			U	C	P	55	70.56	67.82	66.85	67.24	66.44
											ARG	B	CA	249	89.85	89.68	90.48	90.47	91.38			PSU	C	P	56	67.22	62.1	61.5	62.7	60.25
											LEU	B	CA	250	90.43	90.63	91.23	91.23	91.74			C	C	P	57	72.15	68.11	67.17	67.6	66.74
											ALA	B	CA	251	90.64	90.51	91.24	91.31	91.51			G	C	P	58	70.99	66.6	63.68	65.43	64.42
											HIS	B	CA	252	89.29	89.88	89.98	89.78	90.87			A2M	C	P	59	71.93	67.77	63.9	65.83	63.4
											ASP	B	CA	253	87.09	88.19	88.09	88.15	88.86			U	C	P	60	76.96	76.77	71.96	73.87	72.59
											GLY	B	CA	254	87.4	88.6	89.3	88.5	90.13			C	C	P	61	75.04	75.47	72.12	72.89	72.53
											SER	B	CA	255	90.54	91.34	91.44	91.34	92.14			C	C	P	62	74.22	74.47	73.19	71.89	72.39
											LYS	B	CA	256	91.23	91.6	91.83	91.7	92.21			U	C	P	63	72.37	70.81	71.15	71.08	68.71
											ILE	B	CA	257	93.1	92.9	93.6	93.6	93.63			G	C	P	64	67.8	67.17	67.73	67.69	65.88
											PRO	B	CA	258	93.69	92.98	93.98	94.18	94.15			C	C	P	65	69.96	68.16	70.09	70.75	67.34
											LEU	B	CA	259	93.6	93.72	94.2	94.22	94.43			U	C	P	66	69.21	67.35	69.79	69.5	66.4
											ARG	B	CA	260	93.31	93.12	93.71	94.02	93.34			A	C	P	67	66.71	65.26	67.29	68.05	64.08
											CYS	B	CA	261	93.06	92.16	93.36	93.57	93.15			G	C	P	68	64.24	62.6	63.6	64.74	60.52
											VAL	B	CA	262	94.26	93.58	94.58	94.75	94.77			G	C	P	69	62.69	59.85	60.99	62.05	57.9
											LEU	B	CA	263	94.18	94.29	94.79	95.06	95.08			G	C	P	70	60.09	57.35	58.03	58.91	56.14
											GLY	B	CA	264	92.96	92.48	93.08	93.58	93.28			A	C	P	71	61.3	58.48	57.57	58.83	56.11
											TRP	B	CA	265	91.38	90.55	91.25	91.89	91.08			C	C	P	72	59.34	56.52	56.44	55.71	54.34
											VAL	B	CA	266	92.84	91.82	92.84	93.22	92.84			C	C	P	73	54.97	55.94	54.14	53.67	53.24
											ALA	B	CA	267	93.37	92.68	93.58	93.69	93.55			A	C	P	74	47.61	45.88	47.7	43.74	44.24
											LEU	B	CA	268	89.74	88.63	89.84	90.23	89.72			C	C	P	75	47.56	45.36	46.79	44.62	44.62
											ALA	B	CA	269	88.71	88.11	88.61	89.01	88.8			C	C	P	76	41.69	41.04	41.38	40.85	40.73
											ASN	B	CA	270	91.11	90.32	90.81	91.22	91.42			A	C	P	77	36.46	35.36	35.75	36.38	36.68
											SER	B	CA	271	90.18	89.79	89.79	90.69	90.17
											LYS	B	CA	272	88.43	88.32	87.53	89.22	88.93
											LYS	B	CA	273	85.7	85.42	85.2	86.42	86.02
											PHE	B	CA	274	87.1	86.81	87.6	88.41	87.9
											GLN	B	CA	275	86.31	85.94	86.51	87.24	87.24
											LEU	B	CA	276	85.55	86.18	85.88	86.55	86.86
											LEU	B	CA	277	87.11	87.64	87.61	88.14	88.43
											VAL	B	CA	278	90.35	90.18	90.58	90.98	90.68
											GLU	B	CA	279	90.48	90.15	90.55	90.87	90.48
											ALA	B	CA	280	89.39	88.59	89.09	89.89	88.89
											ASP	B	CA	281	88.5	88.04	88.8	88.74	88.73
											LYS	B	CA	282	89.65	89.56	89.76	90.47	89.57
											LEU	B	CA	283	89.69	89.25	89.95	90.66	90.17
											SER	B	CA	284	88.02	87.7	87.22	88.5	87.6
											LYS	B	CA	285	89.11	88.83	88.81	89.33	89.52
											ILE	B	CA	286	90.51	90.53	90.61	91.03	90.52
											MET	B	CA	287	88.52	88.44	88.42	88.94	88.51
											GLN	B	CA	288	88.69	88.38	88.78	89.07	89.16
											ASP	B	CA	289	88.77	89.38	88.98	89.18	89.16
											ASP	B	CA	290	90.29	89.95	90.25	90.59	90.28
											LEU	B	CA	291	87.87	87.88	87.88	88.49	88.28
											ASN	B	CA	292	87.97	87.96	88.46	88.86	88.76
											ARG	B	CA	293	87.42	87.84	88.22	88.54	88.74
											TYR	B	CA	294	87.66	87.45	88.35	88.68	88.65
											THR	B	CA	295	82.16	82.16	83.16	83.58	83.99
											SER	B	CA	296	77.85	78.69	78.29	78.45	78.88
											SER	B	CA	297	68.6	70.93	69	69.23	69.82

## Sheet: Supplementary Figure 11
	Chemical shifts of NH resonances used to construct Supplementary Figures 11 C and D
			(182 to be added to residue number)
	wild type CVS CTD			D289N CVS CTD			KRm CVS CTD
Residue	15N	1H	Residue	15N	1H		15N	1H
W4N-H	122.048	8.033
S5N-H	118.917	7.868	S5N-H	119.025	7.864	S5N-H	119.009	7.866
A6N-H	125.746	8.184	A6N-H	125.845	8.18	A6N-H	125.851	8.175
T7N-H	112.215	8.165	T7N-H	112.337	8.17	T7N-H	112.338	8.171
N8N-H	120.068	8.279	N8N-H	120.158	8.276	N8N-H	120.145	8.271
E9N-H	121.294	8.518	E9N-H	121.385	8.523	E9N-H	121.389	8.523
E10N-H	120.458	8.419	E10N-H	120.516	8.421	E10N-H	120.532	8.42
D11N-H	120.871	8.275	D11N-H	120.942	8.302	D11N-H	120.968	8.281
D12N-H	120.816	8.117	D12N-H	120.948	8.124	D12N-H	120.96	8.122
L13N-H	121.689	8.305	L13N-H	121.731	8.297	L13N-H	121.723	8.289
S14N-H	116.519	8.301	S14N-H	116.597	8.303	S14N-H	116.585	8.298
V15N-H	123.611	7.997	V15N-H	123.632	8.004	V15N-H	123.627	8
E16N-H	119.201	8.227	E16N-H	119.285	8.232	E16N-H	119.242	8.22
A17N-H	120.191	7.993	A17N-H	120.272	7.995	A17N-H	120.288	7.99
E18N-H	120.289	7.719	E18N-H	120.394	7.722	E18N-H	120.391	7.721
I19N-H	118.907	8.087	I19N-H	118.951	8.085	I19N-H	118.939	8.082
A20N-H	119.575	8.55	A20N-H	119.575	8.55	A20N-H	119.618	8.533
H21N-H	115.879	8.192	H21N-H	116.148	8.178	H21N-H	116.108	8.166
Q22N-H	117.302	7.992	Q22N-H	117.309	7.991	Q22N-H	117.281	7.976
I23N-H	119.382	8.26	I23N-H	119.367	8.253	I23N-H	119.398	8.245
A24N-H	120.946	8.723	A24N-H	121.032	8.718	A24N-H	121.107	8.726
E25N-H	116.245	7.867	E25N-H	116.413	7.879	E25N-H	116.29	7.85
S26N-H	113.745	7.33	S26N-H	113.807	7.331	S26N-H	113.658	7.339
F27N-H	125.553	7.381	F27N-H	125.625	7.381	F27N-H	125.621	7.377
S28N-H	106.095	8.538	S28N-H	106.131	8.533	S28N-H	106.219	8.533
K29N-H	127.161	7.388	K29N-H	127.287	7.39	K29N-H	127.344	7.409
K30N-H	124.588	8.489	K30N-H	124.814	8.505	K30N-H	124.654	8.458
Y31N-H	124.446	8.806	Y31N-H	124.574	8.819	Y31N-H	124.124	8.843
K32N-H	118.431	8.217	K32N-H	118.524	8.239
F33N-H	118.922	8.633	F33N-H	119.105	8.664	F33N-H	119.678	8.739
S35N-H	119.413	8.528	S35N-H	119.439	8.535	S35N-H	119.111	8.529
R36N-H	123.342	8.439	R36N-H	123.541	8.45	R36N-H	123.853	8.434
S37N-H	107.457	8.033
S38N-H	113.556	7.831	S38N-H	113.688	7.824	S38N-H	113.724	7.79
G39N-H	109.4	8.026	G39N-H	109.53	8.059	G39N-H	109.7	8.111
I40N-H	120.265	8.554	I40N-H	120.32	8.566	I40N-H	120.215	8.561
F41N-H	121.903	9.266	F41N-H	121.902	9.262	F41N-H	121.603	9.134
L42N-H	120.188	8.542	L42N-H	120.217	8.556	L42N-H	120.195	8.53
Y43N-H	124.402	9.248	Y43N-H	124.488	9.268	Y43N-H	125.182	9.45
N44N-H	118.545	6.923	N44N-H	118.689	6.941	N44N-H	118.012	6.869
F45N-H	115.777	9.175	F45N-H	115.858	9.183	F45N-H	115.834	9.148
E46N-H	120.681	7.15	E46N-H	120.726	7.148	E46N-H	120.688	7.124
Q47N-H	116.18	7.577	Q47N-H	116.343	7.593	Q47N-H	116.24	7.59
L48N-H	117.713	7.532	L48N-H	117.751	7.533	L48N-H	117.83	7.532
M50N-H	116.488	8.255	M50N-H	116.562	8.254	M50N-H	116.592	8.25
N51N-H	120.869	9.153	N51N-H	120.948	9.15	N51N-H	121.039	9.157
L52N-H	124.99	8.953	L52N-H	125.063	8.95	L52N-H	124.991	8.946
D53N-H	115.865	8.546	D53N-H	115.96	8.539	D53N-H	115.924	8.53
D54N-H	119.098	7.499	D54N-H	119.177	7.515	D54N-H	119.265	7.519
I55N-H	121.506	7.925	I55N-H	121.588	7.942	I55N-H	121.549	7.956
V56N-H	120.236	8.546	V56N-H	120.177	8.55	V56N-H	120.2	8.547
K57N-H	116.123	7.521	K57N-H	116.335	7.538	K57N-H	116.408	7.526
E58N-H	117.1	7.326	E58N-H	117.167	7.342	E58N-H	117.119	7.371
A59N-H	122.674	8.871	A59N-H	122.783	8.898	A59N-H	122.982	8.932
K60N-H	111.488	7.363	K60N-H	111.702	7.388	K60N-H	111.855	7.416
N61N-H	115.266	7.629	N61N-H	115.334	7.619	N61N-H	115.311	7.591
V62N-H	124.253	7.239	V62N-H	124.365	7.256	V62N-H	124.534	7.286
G64N-H	110.032	8.13	G64N-H	110.047	8.126	G64N-H	110.033	8.106
V65N-H	120.784	7.507	V65N-H	120.775	7.494	V65N-H	120.715	7.485
T66N-H	112.652	8.965	T66N-H	112.64	8.947	T66N-H	112.613	8.939
R67N-H	122.65	7.632	R67N-H	122.581	7.63	R67N-H	122.598	7.635
L68N-H	118.935	7.806	L68N-H	119.06	7.819	L68N-H	119.083	7.819
A69N-H	119.252	8.373	A69N-H	119.328	8.372	A69N-H	119.326	8.364
H70N-H	118.655	8.52	H70N-H	118.849	8.494	H70N-H	118.847	8.495
D71N-H	116.778	7.73	D71N-H	116.771	7.719	D71N-H	116.801	7.722
G72N-H	108.843	7.893	G72N-H	108.897	7.897	G72N-H	108.878	7.889
S73N-H	117.373	8.135	S73N-H	117.44	8.133	S73N-H	117.416	8.126
K74N-H	120.571	8.227	K74N-H	120.698	8.216	K74N-H	120.644	8.203
I75N-H	120.28	9.082	I75N-H	121.065	9.129	I75N-H	120.965	9.133
L77N-H	129.354	7.772	L77N-H	129.466	7.849	L77N-H	129.477	7.873
R78N-H	119.903	8.296	R78N-H	119.835	8.371
C79N-H	117.744	7.884	C79N-H	117.208	7.814	C79N-H	118.204	7.979
V80N-H	118.014	8.137	V80N-H	118.515	8.14	V80N-H	118.021	8.069
L81N-H	119.367	8.756	L81N-H	119.418	8.77	L81N-H	119.313	8.783
G82N-H	104.66	8.501	G82N-H	104.572	8.469	G82N-H	104.514	8.328
W83N-H	121.793	8.601	W83N-H	121.851	8.584	W83N-H	121.785	8.496
V84N-H	117.905	8.8	V84N-H	117.991	8.807	V84N-H	118.051	8.826
A85N-H	124.216	9.173	A85N-H	124.282	9.17	A85N-H	124.398	9.149
L86N-H	118.784	8.06	L86N-H	118.812	8.045	L86N-H	118.696	8.053
A87N-H	115.845	6.913	A87N-H	115.934	6.927	A87N-H	115.999	6.953
N88N-H	112.276	7.444	N88N-H	112.481	7.471	N88N-H	112.359	7.471
S89N-H	115.067	8.91	S89N-H	115.16	8.906	S89N-H	115.101	8.887
K91N-H	117.95	8.21	K91N-H	118.124	8.236	K91N-H	118.139	8.225
F92N-H	119.342	7.761	F92N-H	119.429	7.788	F92N-H	119.502	7.779
Q93N-H	115.157	8.108	Q93N-H	115.227	8.114	Q93N-H	115.106	8.12
L94N-H	116.47	7.533	L94N-H	116.524	7.552	L94N-H	116.584	7.549
L95N-H	118.622	7.197	L95N-H	118.733	7.206	L95N-H	118.713	7.193
V96N-H	118.952	7.407	V96N-H	119.075	7.424	V96N-H	119.203	7.423
E97N-H	128.364	7.581	E97N-H	128.533	7.599	E97N-H	128.199	7.631
A98N-H	128.745	8.691	A98N-H	128.647	8.667	A98N-H	128.307	8.553
D99N-H	120.273	8.842	D99N-H	120.541	8.824	D99N-H	119.854	8.812
K100N-H	121.118	8.264	K100N-H	120.928	8.276	K100N-H	120.904	8.322
L101N-H	119.847	8.609	L101N-H	119.839	8.614	L101N-H	119.191	8.585
S102N-H	114.769	8.287	S102N-H	115.102	8.335	S102N-H	114.449	8.393
K103N-H	121.088	7.263	K103N-H	120.812	7.352	K103N-H	121.363	7.344
I104N-H	120.095	7.879	I104N-H	120.98	7.908	I104N-H	120.348	7.887
M105N-H	117.945	8.762	M105N-H	118.245	8.773	M105N-H	118.375	8.791
Q106N-H	117.489	7.948	Q106N-H	117.818	8.082	Q106N-H	117.593	8.041
D107N-H	120.292	8.302				D107N-H	119.593	8.186
D108N-H	120.9	8.638	D108N-H	120.969	8.608	D108N-H	120.508	8.598
L109N-H	119.145	8.412	L109N-H	118.889	8.387	L109N-H	120.786	8.454
N110N-H	118.857	8.344				N110N-H	119.237	8.447
R111N-H	119.112	8.004	R111N-H	118.858	7.934
Y112N-H	117.309	8.184	Y112N-H	117.807	8.109	Y112N-H	118.106	8.185
T113N-H	111.072	7.909	T113N-H	111.677	7.89	T113N-H	111.586	7.843
S114N-H	117.798	7.949	S114N-H	117.956	8.021	S114N-H	117.983	8.032
S115N-H	123.185	7.996	S115N-H	123.251	8.004	S115N-H	123.291	7.995

## Sheet: Supplementary Figure 13
Supplementary Figure 13A - uncropped gels
	Note: Lanes M, and 5-10 shown in Supplementary Figure 13A								Note: Lanes M, 3,4,9,10 shown in Supplementary Figure 13A; intervening lanes (IL) removed from Supplementary Figure 13A;

[truncated: 1 more sheets: Supplementary Table 2]
